# Supplementary material for: Crystal structure of bis­(pyridine-4-carbo­thio­amide-κN 1)bis­(thio­cyanato-κN)cobalt(II) methanol monosolvate
Source: Acta Crystallogr E Crystallogr Commun. 2017 Oct 31;73(Pt 11):1786–9. doi: 10.1107/S2056989017015055 (PMC5683514; doi:10.1107/S2056989017015055)
Supplement: Supplementary file 1 [file e-73-01786-sup1.cif]

##############################################################################
#                                                                            #
# This CIF contains the data in a paper accepted for publication in          #
# Acta Crystallographica Section E. It conforms to the requirements of       #
# Notes for Authors for Acta Crystallographica Section E, and has been       #
# peer reviewed under the auspices of the IUCr Commission on Journals.       #
#                                                                            #
# Full details of the Crystallographic Information File format               #
# are given in the paper "The Crystallographic Information File (CIF):       #
# a New Standard Archive File for Crystallography" by S. R. Hall, F. H.      #
# Allen and I. D. Brown [Acta Cryst. (1991), A47, 655-685].                  #
#                                                                            #
# The current version of the core CIF dictionary is obtainable from          #
# ftp://ftp.iucr.org/pub/cif_core.dic.                                       #
#                                                                            #
# Software is freely available for graphical display of the structure(s)     #
# in this CIF. For information consult the CIF software page                 #
# http://www.iucr.org/resources/cif/software.                                #
#                                                                            #
# This file may be used for bona fide research purposes within the           #
# scientific community so long as proper attribution is given to the journal # 
# article from which it was obtained.                                        #
#                                                                            #
##############################################################################
data_I
_audit_creation_method     SHELXL-2014
_journal_date_recd_electronic     2017-10-06
_journal_date_accepted     2017-10-16
_journal_name_full     'Acta Crystallographica, Section E'
_journal_year     2017
_journal_volume     73
_journal_issue     11
_journal_page_first     1786
_journal_page_last     1789
_journal_paper_category     GM
_journal_paper_doi     10.1107/S2056989017015055
_journal_coeditor_code     WM5421
_publ_contact_author_name     'Stefan Suckert'
_publ_contact_author_address
;
Institut f\"ur Anorganische Chemie
Christian-Albrechts-Universit\"at Kiel
Max-Eyth Strasse 2
D-24118 Kiel
Germany
;
_publ_contact_author_email     't.neumann@ac.uni-kiel.de'
_publ_contact_author_fax     ?
_publ_contact_author_phone     ?
_publ_section_title
;\
Crystal structure of
bis(pyridine-4-carbothioamide-\k<i>N</i>^1^)bis(thiocyanato-\k<i>N</i>)\
cobalt(II) methanol monosolvate
;
_publ_section_title_footnote     .
loop_
    _publ_author_name
    _publ_author_footnote
    _publ_author_address
    'Neumann, Tristan' .
;
Institut f\"ur Anorganische Chemie
Christian-Albrechts-Universit\"at Kiel
Max-Eyth Strasse 2
D-24118 Kiel
Germany
;
    'Jess, Inke' .
;
Institut f\"ur Anorganische Chemie
Christian-Albrechts-Universit\"at Kiel
Max-Eyth Strasse 2
D-24118 Kiel
Germany
;
    'N\"ather, Christian' .
;
Institut f\"ur Anorganische Chemie
Christian-Albrechts-Universit\"at Kiel
Max-Eyth Strasse 2
D-24118 Kiel
Germany
;
_publ_section_synopsis
;
The crystal structure of the title compound consists of discrete octahedral
complexes that are linked by intermolecular N---H...S hydrogen bonds into a
three-dimensional network that contains channels in which the hydrogen-bonded
methanol molecules are located.
;
_chemical_name_systematic
;\
Bis(pyridine-4-carbothioamide-\k<i>N</i>^1^)bis(thiocyanato-\k<i>N</i>)\
cobalt(II) methanol monosolvate
;
_chemical_name_common     ?
_chemical_formula_moiety     'C26 H24 Co N10 S6, C H4 O'
_chemical_formula_sum     'C27 H28 Co N10 O S6'
_chemical_formula_iupac     '[Co (N C S)2 (C6 H6 N S)4], C H4 O'
_chemical_formula_weight     759.88
_chemical_melting_point     ?
_shelx_space_group_comment
;
The symmetry employed for this shelxl refinement is uniquely defined
by the following loop, which should always be used as a source of
symmetry information in preference to the above space-group names.
They are only intended as comments.
;
_space_group_crystal_system     triclinic
_space_group_name_H-M_alt     'P -1'
_space_group_name_Hall     '-P 1'
loop_
    _space_group_symop_operation_xyz
    'x, y, z'
    '-x, -y, -z'
_cell_length_a     9.3136(3)
_cell_length_b     12.4532(5)
_cell_length_c     16.1799(6)
_cell_angle_alpha     70.584(3)
_cell_angle_beta     89.453(3)
_cell_angle_gamma     74.996(3)
_cell_volume     1703.51(11)
_cell_formula_units_Z     2
_cell_measurement_reflns_used     26748
_cell_measurement_theta_min     1.80
_cell_measurement_theta_max     28.00
_cell_measurement_temperature     200(2)
_exptl_crystal_description     block
_exptl_crystal_colour     violet
_exptl_crystal_size_max     0.15
_exptl_crystal_size_mid     0.10
_exptl_crystal_size_min     0.06
_exptl_crystal_density_diffrn     1.481
_exptl_crystal_density_meas     ?
_exptl_crystal_density_method     ?
_exptl_crystal_F_000     782
_exptl_absorpt_coefficient_mu     0.911
_exptl_absorpt_correction_type     numerical
_exptl_absorpt_process_details
;
(X-RED32 and X-SHAPE; Stoe, 2008)
;
_shelx_estimated_absorpt_T_min     ?
_shelx_estimated_absorpt_T_max     ?
_exptl_absorpt_correction_T_min     0.7813
_exptl_absorpt_correction_T_max     0.9262
_exptl_special_details     ?
_diffrn_ambient_temperature     200(2)
_diffrn_radiation_type     MoK\a
_diffrn_radiation_wavelength     0.71073
_diffrn_measurement_device_type     'Stoe IPDS-1'
_diffrn_measurement_method     'Omega scans'
_diffrn_detector_area_resol_mean     ?
_diffrn_reflns_number     26748
_diffrn_reflns_av_R_equivalents     0.0286
_diffrn_reflns_theta_min     1.801
_diffrn_reflns_theta_max     27.999
_diffrn_reflns_theta_full     25.242
_diffrn_measured_fraction_theta_max     0.999
_diffrn_measured_fraction_theta_full     0.999
_diffrn_reflns_limit_h_min     -12
_diffrn_reflns_limit_h_max     12
_diffrn_reflns_limit_k_min     -16
_diffrn_reflns_limit_k_max     16
_diffrn_reflns_limit_l_min     -21
_diffrn_reflns_limit_l_max     21
_refine_special_details     ?
_reflns_number_total     8222
_reflns_number_gt     6873
_reflns_threshold_expression     'I > 2\s(I)'
_refine_ls_structure_factor_coef     Fsqd
_refine_ls_matrix_type     full
_refine_ls_R_factor_all     0.0398
_refine_ls_R_factor_gt     0.0311
_refine_ls_wR_factor_gt     0.0770
_refine_ls_wR_factor_ref     0.0795
_refine_ls_goodness_of_fit_ref     1.068
_refine_ls_restrained_S_all     1.068
_refine_ls_number_reflns     8222
_refine_ls_number_parameters     409
_refine_ls_number_restraints     0
_refine_ls_hydrogen_treatment     constr
_refine_ls_weighting_scheme     calc
_refine_ls_weighting_details
              'w=1/[\s^2^(Fo^2^)+(0.0426P)^2^+0.3232P] where P=(Fo^2^+2Fc^2^)/3'
_atom_sites_solution_hydrogens     mixed
_atom_sites_solution_primary     ?
_atom_sites_solution_secondary     ?
_refine_ls_shift/su_max     0.001
_refine_ls_shift/su_mean     0.000
_refine_diff_density_max     0.335
_refine_diff_density_min     -0.367
_refine_ls_extinction_method
;
SHELXL2014 (Sheldrick, 2015)
;
_refine_ls_extinction_coef     0.0030(7)
_refine_ls_extinction_expression
                                  'Fc^*^=kFc[1+0.001xFc^2^\l^3^/sin(2\q)]^-1/4^'
loop_
    _atom_type_symbol
    _atom_type_description
    _atom_type_scat_dispersion_real
    _atom_type_scat_dispersion_imag
    _atom_type_scat_source
    'C' 'C' 0.0033 0.0016
                         'International Tables Vol C Tables 4.2.6.8 and 6.1.1.4'
    'H' 'H' 0.0000 0.0000
                         'International Tables Vol C Tables 4.2.6.8 and 6.1.1.4'
    'N' 'N' 0.0061 0.0033
                         'International Tables Vol C Tables 4.2.6.8 and 6.1.1.4'
    'O' 'O' 0.0106 0.0060
                         'International Tables Vol C Tables 4.2.6.8 and 6.1.1.4'
    'S' 'S' 0.1246 0.1234
                         'International Tables Vol C Tables 4.2.6.8 and 6.1.1.4'
    'Co' 'Co' 0.3494 0.9721
                         'International Tables Vol C Tables 4.2.6.8 and 6.1.1.4'
_computing_data_collection
;
X-AREA (Stoe, 2008)
;
_computing_cell_refinement
;
X-AREA (Stoe, 2008)
;
_computing_data_reduction
;
X-AREA (Stoe, 2008)
;
_computing_structure_solution
;
SHELXS97 (Sheldrick, 2008)
;
_computing_structure_refinement
;
SHELXL2014 (Sheldrick, 2015)
;
_computing_molecular_graphics
;
publCIF (Westrip, 2010)
;
_computing_publication_material
;
DIAMOND (Brandenburg, 1999)
;
loop_
    _atom_site_type_symbol
    _atom_site_label
    _atom_site_fract_x
    _atom_site_fract_y
    _atom_site_fract_z
    _atom_site_U_iso_or_equiv
    _atom_site_adp_type
    _atom_site_calc_flag
    _atom_site_occupancy
    _atom_site_disorder_assembly
    _atom_site_disorder_group
    Co Co1 0.27982(2) 0.47102(2) 0.28964(2) 0.02307(7) Uani d 1 . .
    N N1 0.46073(15) 0.54348(13) 0.26565(9) 0.0314(3) Uani d 1 . .
    C C1 0.55593(18) 0.58580(14) 0.27195(11) 0.0300(3) Uani d 1 . .
    S S1 0.68741(5) 0.64636(5) 0.28192(4) 0.04785(13) Uani d 1 . .
    N N2 0.09728(15) 0.40149(12) 0.32138(9) 0.0299(3) Uani d 1 . .
    C C2 0.00111(19) 0.35654(15) 0.33143(11) 0.0318(3) Uani d 1 . .
    S S2 -0.13229(6) 0.28999(5) 0.34636(4) 0.05500(16) Uani d 1 . .
    N N11 0.17465(15) 0.61256(12) 0.34077(9) 0.0281(3) Uani d 1 . .
    C C11 0.1060(2) 0.59454(15) 0.41509(11) 0.0334(4) Uani d 1 . .
    H H11 0.1198 0.5155 0.4536 0.040 Uiso calc 1 . .
    C C12 0.0159(2) 0.68505(15) 0.43884(11) 0.0344(4) Uani d 1 . .
    H H12 -0.0278 0.6683 0.4934 0.041 Uiso calc 1 . .
    C C13 -0.00972(19) 0.80101(14) 0.38169(11) 0.0294(3) Uani d 1 . .
    C C14 0.06193(19) 0.82030(14) 0.30472(11) 0.0307(3) Uani d 1 . .
    H H14 0.0474 0.8982 0.2640 0.037 Uiso calc 1 . .
    C C15 0.15440(19) 0.72529(14) 0.28799(11) 0.0292(3) Uani d 1 . .
    H H15 0.2066 0.7402 0.2364 0.035 Uiso calc 1 . .
    C C16 -0.1113(2) 0.90116(15) 0.40209(11) 0.0334(4) Uani d 1 . .
    S S11 -0.24145(7) 1.00294(5) 0.32725(3) 0.05019(14) Uani d 1 . .
    N N12 -0.09385(19) 0.90110(14) 0.48257(10) 0.0391(3) Uani d 1 . .
    H H11N -0.0195 0.8485 0.5191 0.059 Uiso d 1 . .
    H H12N -0.1533 0.9521 0.5031 0.059 Uiso d 1 . .
    N N21 0.37050(14) 0.34643(12) 0.22359(8) 0.0261(3) Uani d 1 . .
    C C21 0.51800(17) 0.30357(14) 0.22423(10) 0.0282(3) Uani d 1 . .
    H H21 0.5816 0.3224 0.2597 0.034 Uiso calc 1 . .
    C C22 0.58254(18) 0.23326(14) 0.17595(11) 0.0289(3) Uani d 1 . .
    H H22 0.6880 0.2046 0.1787 0.035 Uiso calc 1 . .
    C C23 0.49188(18) 0.20501(14) 0.12339(10) 0.0282(3) Uani d 1 . .
    C C24 0.33894(19) 0.24933(16) 0.12248(12) 0.0346(4) Uani d 1 . .
    H H24 0.2730 0.2326 0.0870 0.041 Uiso calc 1 . .
    C C25 0.28281(18) 0.31776(16) 0.17335(11) 0.0322(3) Uani d 1 . .
    H H25 0.1777 0.3459 0.1729 0.039 Uiso calc 1 . .
    C C26 0.55584(19) 0.13437(15) 0.06639(11) 0.0321(3) Uani d 1 . .
    S S21 0.48865(5) 0.17821(4) -0.03746(3) 0.03921(11) Uani d 1 . .
    N N22 0.6715(2) 0.04167(14) 0.10307(11) 0.0461(4) Uani d 1 . .
    H H21N 0.7089 0.0010 0.0689 0.069 Uiso d 1 . .
    H H22N 0.7012 0.0187 0.1592 0.069 Uiso d 1 . .
    N N31 0.16434(14) 0.59080(12) 0.16328(8) 0.0258(3) Uani d 1 . .
    C C31 0.24284(18) 0.63003(16) 0.09577(10) 0.0313(3) Uani d 1 . .
    H H31 0.3480 0.5977 0.1024 0.038 Uiso calc 1 . .
    C C32 0.17817(18) 0.71544(16) 0.01669(11) 0.0327(4) Uani d 1 . .
    H H32 0.2379 0.7391 -0.0303 0.039 Uiso calc 1 . .
    C C33 0.02558(18) 0.76625(14) 0.00659(10) 0.0274(3) Uani d 1 . .
    C C34 -0.05686(18) 0.72709(15) 0.07659(11) 0.0310(3) Uani d 1 . .
    H H34 -0.1616 0.7607 0.0726 0.037 Uiso calc 1 . .
    C C35 0.01598(18) 0.63816(15) 0.15246(11) 0.0302(3) Uani d 1 . .
    H H35 -0.0419 0.6092 0.1991 0.036 Uiso calc 1 . .
    C C36 -0.04773(18) 0.85862(15) -0.07826(10) 0.0288(3) Uani d 1 . .
    S S31 -0.17011(6) 0.98271(4) -0.07939(3) 0.03822(11) Uani d 1 . .
    N N32 -0.00718(17) 0.83122(13) -0.14892(9) 0.0343(3) Uani d 1 . .
    H H31N 0.0501 0.7620 -0.1472 0.051 Uiso d 1 . .
    H H32N -0.0518 0.8772 -0.2010 0.051 Uiso d 1 . .
    N N41 0.39825(15) 0.34459(12) 0.41333(9) 0.0274(3) Uani d 1 . .
    C C41 0.4822(2) 0.37337(15) 0.46472(11) 0.0361(4) Uani d 1 . .
    H H41 0.4923 0.4517 0.4457 0.043 Uiso calc 1 . .
    C C42 0.5548(2) 0.29474(15) 0.54422(11) 0.0367(4) Uani d 1 . .
    H H42 0.6105 0.3199 0.5795 0.044 Uiso calc 1 . .
    C C43 0.54595(18) 0.17943(14) 0.57193(10) 0.0278(3) Uani d 1 . .
    C C44 0.4615(2) 0.14806(14) 0.51807(11) 0.0330(4) Uani d 1 . .
    H H44 0.4534 0.0693 0.5343 0.040 Uiso calc 1 . .
    C C45 0.3894(2) 0.23294(14) 0.44069(11) 0.0323(3) Uani d 1 . .
    H H45 0.3304 0.2108 0.4050 0.039 Uiso calc 1 . .
    C C46 0.62759(18) 0.09095(14) 0.65609(10) 0.0285(3) Uani d 1 . .
    S S41 0.76058(5) -0.02709(4) 0.65401(3) 0.03816(11) Uani d 1 . .
    N N42 0.59116(17) 0.11527(13) 0.72785(9) 0.0342(3) Uani d 1 . .
    H H41N 0.5124 0.1720 0.7285 0.051 Uiso d 1 . .
    H H42N 0.6389 0.0731 0.7799 0.051 Uiso d 1 . .
    O O51 0.1577(2) 0.59710(15) -0.13645(10) 0.0604(4) Uani d 1 . .
    H H51 0.1793 0.6081 -0.1886 0.091 Uiso calc 1 . .
    C C51 0.2618(3) 0.4961(2) -0.07977(18) 0.0658(7) Uani d 1 . .
    H H51A 0.3545 0.5159 -0.0713 0.099 Uiso calc 1 . .
    H H51B 0.2823 0.4334 -0.1057 0.099 Uiso calc 1 . .
    H H51C 0.2209 0.4686 -0.0229 0.099 Uiso calc 1 . .
loop_
    _atom_site_aniso_label
    _atom_site_aniso_U_11
    _atom_site_aniso_U_22
    _atom_site_aniso_U_33
    _atom_site_aniso_U_12
    _atom_site_aniso_U_13
    _atom_site_aniso_U_23
    Co1 0.02305(11) 0.02408(11) 0.01983(11) -0.00347(8) -0.00100(7) -0.00676(8)
    N1 0.0281(7) 0.0329(7) 0.0307(7) -0.0080(6) -0.0002(5) -0.0080(6)
    C1 0.0281(8) 0.0293(8) 0.0294(8) -0.0015(6) 0.0040(6) -0.0109(6)
    S1 0.0289(2) 0.0497(3) 0.0759(4) -0.0142(2) 0.0085(2) -0.0329(3)
    N2 0.0279(7) 0.0324(7) 0.0271(7) -0.0077(6) 0.0011(5) -0.0073(5)
    C2 0.0301(8) 0.0346(8) 0.0236(7) -0.0040(7) -0.0031(6) -0.0044(6)
    S2 0.0428(3) 0.0648(3) 0.0469(3) -0.0303(3) -0.0122(2) 0.0069(2)
    N11 0.0322(7) 0.0265(6) 0.0260(6) -0.0070(5) 0.0032(5) -0.0102(5)
    C11 0.0453(10) 0.0263(8) 0.0259(8) -0.0083(7) 0.0061(7) -0.0067(6)
    C12 0.0477(10) 0.0293(8) 0.0254(8) -0.0087(7) 0.0099(7) -0.0097(6)
    C13 0.0341(8) 0.0284(8) 0.0257(7) -0.0074(6) 0.0022(6) -0.0100(6)
    C14 0.0393(9) 0.0252(7) 0.0260(8) -0.0083(7) 0.0026(7) -0.0071(6)
    C15 0.0354(8) 0.0291(8) 0.0248(7) -0.0108(6) 0.0058(6) -0.0100(6)
    C16 0.0409(9) 0.0284(8) 0.0288(8) -0.0069(7) 0.0061(7) -0.0093(6)
    S11 0.0599(3) 0.0417(3) 0.0312(2) 0.0116(2) -0.0026(2) -0.00872(19)
    N12 0.0483(9) 0.0359(8) 0.0302(7) -0.0006(7) 0.0017(7) -0.0158(6)
    N21 0.0254(6) 0.0280(6) 0.0242(6) -0.0041(5) 0.0003(5) -0.0103(5)
    C21 0.0250(7) 0.0312(8) 0.0271(8) -0.0032(6) -0.0024(6) -0.0116(6)
    C22 0.0257(7) 0.0297(8) 0.0281(8) -0.0022(6) 0.0002(6) -0.0099(6)
    C23 0.0318(8) 0.0264(7) 0.0255(7) -0.0068(6) 0.0036(6) -0.0085(6)
    C24 0.0308(8) 0.0432(9) 0.0378(9) -0.0120(7) 0.0035(7) -0.0226(8)
    C25 0.0249(7) 0.0411(9) 0.0354(9) -0.0079(7) 0.0020(6) -0.0200(7)
    C26 0.0341(8) 0.0313(8) 0.0321(8) -0.0071(7) 0.0046(7) -0.0136(7)
    S21 0.0365(2) 0.0477(3) 0.0331(2) -0.00146(19) -0.00106(18) -0.02079(19)
    N22 0.0574(10) 0.0387(8) 0.0337(8) 0.0081(7) -0.0027(7) -0.0175(7)
    N31 0.0243(6) 0.0291(6) 0.0203(6) -0.0036(5) -0.0007(5) -0.0067(5)
    C31 0.0235(7) 0.0419(9) 0.0239(8) -0.0050(7) 0.0009(6) -0.0081(7)
    C32 0.0262(8) 0.0435(9) 0.0224(7) -0.0080(7) 0.0017(6) -0.0046(7)
    C33 0.0285(7) 0.0288(7) 0.0223(7) -0.0065(6) -0.0020(6) -0.0063(6)
    C34 0.0233(7) 0.0350(8) 0.0277(8) -0.0030(6) -0.0010(6) -0.0054(6)
    C35 0.0251(7) 0.0357(8) 0.0242(8) -0.0065(6) 0.0018(6) -0.0042(6)
    C36 0.0272(7) 0.0319(8) 0.0238(7) -0.0081(6) -0.0019(6) -0.0047(6)
    S31 0.0474(3) 0.0316(2) 0.0262(2) 0.00146(18) -0.00544(18) -0.00684(16)
    N32 0.0354(7) 0.0369(8) 0.0229(7) -0.0026(6) -0.0028(6) -0.0055(6)
    N41 0.0302(7) 0.0261(6) 0.0225(6) -0.0041(5) -0.0043(5) -0.0067(5)
    C41 0.0490(10) 0.0265(8) 0.0295(8) -0.0110(7) -0.0111(7) -0.0044(6)
    C42 0.0491(10) 0.0305(8) 0.0287(8) -0.0116(7) -0.0134(7) -0.0066(7)
    C43 0.0288(7) 0.0268(7) 0.0239(7) -0.0023(6) -0.0022(6) -0.0072(6)
    C44 0.0400(9) 0.0251(8) 0.0316(8) -0.0085(7) -0.0052(7) -0.0067(6)
    C45 0.0374(9) 0.0283(8) 0.0294(8) -0.0085(7) -0.0071(7) -0.0076(6)
    C46 0.0312(8) 0.0272(7) 0.0245(7) -0.0063(6) -0.0026(6) -0.0065(6)
    S41 0.0462(3) 0.0309(2) 0.0285(2) 0.00573(18) -0.00729(18) -0.01084(16)
    N42 0.0372(8) 0.0336(7) 0.0243(7) 0.0010(6) -0.0035(6) -0.0081(6)
    O51 0.0771(11) 0.0529(9) 0.0403(8) 0.0034(8) -0.0046(8) -0.0176(7)
    C51 0.0840(18) 0.0442(12) 0.0592(15) -0.0041(12) -0.0121(13) -0.0144(11)
_geom_special_details
;
 All esds (except the esd in the dihedral angle between two l.s. planes)
 are estimated using the full covariance matrix.  The cell esds are taken
 into account individually in the estimation of esds in distances, angles
 and torsion angles; correlations between esds in cell parameters are only
 used when they are defined by crystal symmetry.  An approximate (isotropic)
 treatment of cell esds is used for estimating esds involving l.s. planes.
;
loop_
    _geom_bond_atom_site_label_1
    _geom_bond_atom_site_label_2
    _geom_bond_site_symmetry_2
    _geom_bond_distance
    _geom_bond_publ_flag
    Co1 N1 . 2.0847(14) ?
    Co1 N2 . 2.0865(14) ?
    Co1 N21 . 2.1608(13) ?
    Co1 N31 . 2.1783(12) ?
    Co1 N41 . 2.1792(13) ?
    Co1 N11 . 2.1933(14) ?
    N1 C1 . 1.164(2) ?
    C1 S1 . 1.6300(18) ?
    N2 C2 . 1.157(2) ?
    C2 S2 . 1.6381(18) ?
    N11 C11 . 1.336(2) ?
    N11 C15 . 1.343(2) ?
    C11 C12 . 1.384(2) ?
    C11 H11 . 0.9500 ?
    C12 C13 . 1.391(2) ?
    C12 H12 . 0.9500 ?
    C13 C14 . 1.386(2) ?
    C13 C16 . 1.489(2) ?
    C14 C15 . 1.377(2) ?
    C14 H14 . 0.9500 ?
    C15 H15 . 0.9500 ?
    C16 N12 . 1.314(2) ?
    C16 S11 . 1.6594(18) ?
    N12 H11N . 0.8799 ?
    N12 H12N . 0.8800 ?
    N21 C21 . 1.338(2) ?
    N21 C25 . 1.346(2) ?
    C21 C22 . 1.383(2) ?
    C21 H21 . 0.9500 ?
    C22 C23 . 1.388(2) ?
    C22 H22 . 0.9500 ?
    C23 C24 . 1.386(2) ?
    C23 C26 . 1.496(2) ?
    C24 C25 . 1.380(2) ?
    C24 H24 . 0.9500 ?
    C25 H25 . 0.9500 ?
    C26 N22 . 1.326(2) ?
    C26 S21 . 1.6572(18) ?
    N22 H21N . 0.8800 ?
    N22 H22N . 0.8800 ?
    N31 C31 . 1.335(2) ?
    N31 C35 . 1.342(2) ?
    C31 C32 . 1.382(2) ?
    C31 H31 . 0.9500 ?
    C32 C33 . 1.384(2) ?
    C32 H32 . 0.9500 ?
    C33 C34 . 1.386(2) ?
    C33 C36 . 1.495(2) ?
    C34 C35 . 1.384(2) ?
    C34 H34 . 0.9500 ?
    C35 H35 . 0.9500 ?
    C36 N32 . 1.323(2) ?
    C36 S31 . 1.6605(17) ?
    N32 H31N . 0.8800 ?
    N32 H32N . 0.8799 ?
    N41 C45 . 1.336(2) ?
    N41 C41 . 1.336(2) ?
    C41 C42 . 1.381(2) ?
    C41 H41 . 0.9500 ?
    C42 C43 . 1.379(2) ?
    C42 H42 . 0.9500 ?
    C43 C44 . 1.389(2) ?
    C43 C46 . 1.495(2) ?
    C44 C45 . 1.380(2) ?
    C44 H44 . 0.9500 ?
    C45 H45 . 0.9500 ?
    C46 N42 . 1.314(2) ?
    C46 S41 . 1.6690(17) ?
    N42 H41N . 0.8800 ?
    N42 H42N . 0.8800 ?
    O51 C51 . 1.408(3) ?
    O51 H51 . 0.8400 ?
    C51 H51A . 0.9800 ?
    C51 H51B . 0.9800 ?
    C51 H51C . 0.9800 ?
loop_
    _geom_angle_atom_site_label_1
    _geom_angle_atom_site_label_2
    _geom_angle_atom_site_label_3
    _geom_angle_site_symmetry_1
    _geom_angle_site_symmetry_3
    _geom_angle
    _geom_angle_publ_flag
    N1 Co1 N2 . . 176.11(6) ?
    N1 Co1 N21 . . 92.32(5) ?
    N2 Co1 N21 . . 91.06(5) ?
    N1 Co1 N31 . . 91.36(5) ?
    N2 Co1 N31 . . 90.73(5) ?
    N21 Co1 N31 . . 87.09(5) ?
    N1 Co1 N41 . . 89.20(5) ?
    N2 Co1 N41 . . 88.87(5) ?
    N21 Co1 N41 . . 90.24(5) ?
    N31 Co1 N41 . . 177.29(5) ?
    N1 Co1 N11 . . 87.53(6) ?
    N2 Co1 N11 . . 89.35(5) ?
    N21 Co1 N11 . . 172.94(5) ?
    N31 Co1 N11 . . 85.85(5) ?
    N41 Co1 N11 . . 96.82(5) ?
    C1 N1 Co1 . . 163.69(14) ?
    N1 C1 S1 . . 178.93(16) ?
    C2 N2 Co1 . . 171.72(14) ?
    N2 C2 S2 . . 178.71(16) ?
    C11 N11 C15 . . 116.99(14) ?
    C11 N11 Co1 . . 123.49(11) ?
    C15 N11 Co1 . . 118.44(11) ?
    N11 C11 C12 . . 123.40(15) ?
    N11 C11 H11 . . 118.3 ?
    C12 C11 H11 . . 118.3 ?
    C11 C12 C13 . . 119.03(16) ?
    C11 C12 H12 . . 120.5 ?
    C13 C12 H12 . . 120.5 ?
    C14 C13 C12 . . 117.78(15) ?
    C14 C13 C16 . . 121.00(15) ?
    C12 C13 C16 . . 121.22(15) ?
    C15 C14 C13 . . 119.26(15) ?
    C15 C14 H14 . . 120.4 ?
    C13 C14 H14 . . 120.4 ?
    N11 C15 C14 . . 123.42(16) ?
    N11 C15 H15 . . 118.3 ?
    C14 C15 H15 . . 118.3 ?
    N12 C16 C13 . . 115.95(15) ?
    N12 C16 S11 . . 123.07(14) ?
    C13 C16 S11 . . 120.95(13) ?
    C16 N12 H11N . . 120.2 ?
    C16 N12 H12N . . 123.4 ?
    H11N N12 H12N . . 116.3 ?
    C21 N21 C25 . . 117.15(14) ?
    C21 N21 Co1 . . 120.78(10) ?
    C25 N21 Co1 . . 121.75(11) ?
    N21 C21 C22 . . 123.32(14) ?
    N21 C21 H21 . . 118.3 ?
    C22 C21 H21 . . 118.3 ?
    C21 C22 C23 . . 119.39(15) ?
    C21 C22 H22 . . 120.3 ?
    C23 C22 H22 . . 120.3 ?
    C24 C23 C22 . . 117.47(15) ?
    C24 C23 C26 . . 120.86(15) ?
    C22 C23 C26 . . 121.61(15) ?
    C25 C24 C23 . . 119.77(15) ?
    C25 C24 H24 . . 120.1 ?
    C23 C24 H24 . . 120.1 ?
    N21 C25 C24 . . 122.88(15) ?
    N21 C25 H25 . . 118.6 ?
    C24 C25 H25 . . 118.6 ?
    N22 C26 C23 . . 115.73(15) ?
    N22 C26 S21 . . 124.05(14) ?
    C23 C26 S21 . . 120.11(12) ?
    C26 N22 H21N . . 115.1 ?
    C26 N22 H22N . . 121.5 ?
    H21N N22 H22N . . 123.0 ?
    C31 N31 C35 . . 117.36(13) ?
    C31 N31 Co1 . . 119.81(10) ?
    C35 N31 Co1 . . 122.41(11) ?
    N31 C31 C32 . . 123.04(15) ?
    N31 C31 H31 . . 118.5 ?
    C32 C31 H31 . . 118.5 ?
    C31 C32 C33 . . 119.40(16) ?
    C31 C32 H32 . . 120.3 ?
    C33 C32 H32 . . 120.3 ?
    C32 C33 C34 . . 118.04(14) ?
    C32 C33 C36 . . 120.67(15) ?
    C34 C33 C36 . . 121.28(14) ?
    C35 C34 C33 . . 118.87(15) ?
    C35 C34 H34 . . 120.6 ?
    C33 C34 H34 . . 120.6 ?
    N31 C35 C34 . . 123.21(15) ?
    N31 C35 H35 . . 118.4 ?
    C34 C35 H35 . . 118.4 ?
    N32 C36 C33 . . 114.27(15) ?
    N32 C36 S31 . . 124.92(12) ?
    C33 C36 S31 . . 120.80(12) ?
    C36 N32 H31N . . 124.0 ?
    C36 N32 H32N . . 120.1 ?
    H31N N32 H32N . . 114.8 ?
    C45 N41 C41 . . 117.06(14) ?
    C45 N41 Co1 . . 120.25(10) ?
    C41 N41 Co1 . . 122.68(11) ?
    N41 C41 C42 . . 123.16(16) ?
    N41 C41 H41 . . 118.4 ?
    C42 C41 H41 . . 118.4 ?
    C43 C42 C41 . . 119.50(15) ?
    C43 C42 H42 . . 120.2 ?
    C41 C42 H42 . . 120.2 ?
    C42 C43 C44 . . 117.72(14) ?
    C42 C43 C46 . . 120.89(14) ?
    C44 C43 C46 . . 121.37(14) ?
    C45 C44 C43 . . 119.03(15) ?
    C45 C44 H44 . . 120.5 ?
    C43 C44 H44 . . 120.5 ?
    N41 C45 C44 . . 123.49(15) ?
    N41 C45 H45 . . 118.3 ?
    C44 C45 H45 . . 118.3 ?
    N42 C46 C43 . . 116.01(14) ?
    N42 C46 S41 . . 124.26(12) ?
    C43 C46 S41 . . 119.69(12) ?
    C46 N42 H41N . . 122.5 ?
    C46 N42 H42N . . 123.2 ?
    H41N N42 H42N . . 114.2 ?
    C51 O51 H51 . . 109.5 ?
    O51 C51 H51A . . 109.5 ?
    O51 C51 H51B . . 109.5 ?
    H51A C51 H51B . . 109.5 ?
    O51 C51 H51C . . 109.5 ?
    H51A C51 H51C . . 109.5 ?
    H51B C51 H51C . . 109.5 ?
loop_
    _geom_hbond_atom_site_label_D
    _geom_hbond_atom_site_label_H
    _geom_hbond_atom_site_label_A
    _geom_hbond_site_symmetry_A
    _geom_hbond_distance_DH
    _geom_hbond_distance_HA
    _geom_hbond_distance_DA
    _geom_hbond_angle_DHA
    N12 H11N S2 2_566 0.88 2.45 3.3010(16) 162.5
    N12 H12N S41 1_465 0.88 2.64 3.3589(16) 140.1
    C21 H21 S2 1_655 0.95 2.89 3.7626(16) 152.8
    N22 H21N S31 1_645 0.88 2.69 3.4969(17) 152.3
    N22 H22N S11 1_645 0.88 2.71 3.5691(17) 166.2
    C31 H31 N1 . 0.95 2.65 3.137(2) 112.2
    C34 H34 S21 2_565 0.95 2.95 3.8809(17) 165.4
    C35 H35 S1 1_455 0.95 2.85 3.6906(17) 148.4
    C35 H35 N2 . 0.95 2.68 3.203(2) 115.1
    N32 H31N O51 . 0.88 1.99 2.863(2) 172.6
    N32 H32N S41 1_464 0.88 2.67 3.5176(14) 162.8
    N42 H41N S1 2_666 0.88 2.49 3.3580(16) 171.1
    N42 H42N S31 1_646 0.88 2.64 3.4935(14) 164.8
    O51 H51 S2 2_565 0.84 2.43 3.1994(17) 153.0
_shelx_hkl_file
;
   1   0   0   54.10    9.05   0
  -1   0   0   53.49    9.64   0
  -1   0   0   51.92   12.30   0
   1   0   0   54.74   12.36   0
  -2   0   0   42.97    7.02   0
   2   0   0   43.79    9.04   0
  -2   0   0   45.36    8.66   0
  -3   0   0  343.88    8.14   0
  -3   0   0  336.85    7.24   0
   3   0   0  351.27    9.66   0
  -4   0   0 1396.17   12.11   0
  -4   0   0 1374.13   10.02   0
   4   0   0 1426.57   12.71   0
  -5   0   0  258.76    5.39   0
   5   0   0  261.49    7.28   0
  -5   0   0  253.24    6.84   0
  -6   0   0  164.81    5.66   0
  -6   0   0  148.20    6.12   0
   6   0   0  160.52    6.70   0
  -6   0   0  143.33    4.63   0
   7   0   0  581.27    7.81   0
  -7   0   0  561.09    6.25   0
  -7   0   0  561.29    7.73   0
  -7   0   0  610.84    6.44   0
   8   0   0  124.53    6.74   0
  -8   0   0  121.54    6.15   0
  -8   0   0  125.90    4.56   0
  -8   0   0  119.22    4.71   0
  -9   0   0  125.25    4.67   0
  -9   0   0  118.00    6.22   0
   9   0   0  118.24    6.67   0
  -9   0   0  125.52    4.74   0
 -10   0   0    2.31    4.46   0
 -10   0   0    8.50    4.51   0
 -10   0   0    6.66    5.67   0
 -11   0   0   22.20    6.22   0
 -11   0   0   11.61    4.91   0
 -11   0   0   17.83    5.15   0
 -11   1   0   10.83    5.12   0
 -11   1   0   11.08    6.57   0
 -11   1   0   11.58    5.94   0
 -10   1   0  141.69    5.20   0
 -10   1   0  146.18    5.31   0
 -10   1   0  142.99    6.78   0
  -9   1   0   16.20    4.26   0
  -9   1   0   11.12    4.79   0
   9  -1   0   15.12    5.20   0
  -9   1   0   13.02    5.33   0
  -8   1   0    1.99    4.44   0
  -8   1   0    7.08    4.40   0
  -8   1   0    3.42    4.10   0
   8  -1   0    8.08    5.84   0
  -7   1   0  694.49    6.60   0
  -7   1   0  662.90    6.60   0
  -7   1   0  647.12    7.32   0
   7  -1   0  671.12    8.72   0
  -6   1   0   15.49    4.02   0
  -6   1   0   22.12    3.89   0
   6  -1   0   19.15    5.93   0
  -6   1   0   18.11    5.39   0
  -5   1   0 1089.57    8.99   0
   5  -1   0 1031.45    9.48   0
  -5   1   0 1015.80    8.75   0
  -5   1   0 1048.26    9.72   0
   4  -1   0 1691.87   12.77   0
  -4   1   0 1693.12   11.97   0
  -4   1   0 1819.74   10.91   0
  -4   1   0 1659.54   10.52   0
  -3   1   0 1013.37    9.80   0
  -3   1   0  921.73   11.20   0
   3  -1   0  948.93   11.50   0
   2  -1   0  869.93   12.20   0
  -2   1   0  935.03   11.44   0
   2  -1   0  930.90   11.45   0
  -2   1   0  883.21   12.17   0
  -1   1   0    2.30   10.66   0
  -1   1   0    2.38    7.66   0
   1  -1   0    1.80    8.63   0
   1  -1   0    2.13    7.86   0
   0  -1   0  442.56   18.14   0
   0   1   0  426.90   15.65   0
   0  -1   0  466.41   16.91   0
   0   1   0  459.74   17.05   0
   1   1   0   44.49    9.05   0
  -1  -1   0   45.04    9.47   0
  -2  -1   0 4009.65   34.83   0
  -2  -1   0 3890.14   22.66   0
   2   1   0 3839.49   22.53   0
  -3  -1   0    6.17    6.07   0
  -3  -1   0    3.45    5.30   0
   3   1   0    9.00    7.19   0
   3   1   0    2.59    5.19   0
   4   1   0 1813.80   16.12   0
  -4  -1   0 1802.37   15.27   0
  -4  -1   0 1800.40   11.48   0
   4   1   0 1764.86   11.38   0
   5   1   0  290.94    8.29   0
  -5  -1   0  299.23    7.56   0
   5   1   0  277.44    5.52   0
  -5  -1   0  284.59    5.50   0
  -6  -1   0   37.58    4.31   0
  -6  -1   0   38.67    5.39   0
   6   1   0   40.10    6.30   0
   7   1   0  810.79    9.40   0
  -7  -1   0  782.67    9.07   0
  -7  -1   0  771.32    7.02   0
   8   1   0  169.49    6.03   0
  -8  -1   0  176.30    6.14   0
  -8  -1   0  181.67    4.83   0
  -8  -1   0  167.46    4.77   0
  -9  -1   0  228.99    6.72   0
  -9  -1   0  218.86    5.16   0
  -9  -1   0  244.27    5.97   0
   9   1   0  226.40    6.37   0
 -10  -1   0    2.25    4.60   0
 -10  -1   0    3.61    4.48   0
 -10  -1   0   -0.42    4.55   0
 -11  -1   0  211.43    7.36   0
 -11  -1   0  214.56    5.82   0
 -11  -1   0  221.42    6.05   0
 -12  -1   0   81.82    7.99   0
 -12  -1   0   56.98    5.68   0
 -12  -1   0   74.87    5.72   0
 -11   2   0   64.82    5.62   0
 -11   2   0   56.98    5.49   0
 -11   2   0   44.49    5.39   0
 -10   2   0   18.18    4.71   0
 -10   2   0   26.76    5.20   0
 -10   2   0   25.49    4.93   0
  -9   2   0   78.67    5.58   0
   9  -2   0   86.29    5.47   0
  -9   2   0   77.48    5.23   0
  -9   2   0   88.60    5.73   0
  -8   2   0   14.99    5.46   0
  -8   2   0   24.24    4.17   0
   8  -2   0   19.08    4.77   0
  -8   2   0   19.71    4.24   0
   7  -2   0  131.85    5.34   0
  -7   2   0  134.63    4.78   0
  -7   2   0  124.31    5.97   0
  -7   2   0  136.03    4.72   0
  -6   2   0  465.51    5.76   0
  -6   2   0  478.75    6.73   0
   6  -2   0  486.24    7.85   0
  -6   2   0  504.58    5.99   0
  -5   2   0  165.63    4.91   0
  -5   2   0  158.37    5.49   0
  -5   2   0  149.28    4.76   0
   5  -2   0  155.80    5.51   0
  -4   2   0   69.17    4.46   0
   4  -2   0   70.38    4.94   0
  -4   2   0   66.49    4.82   0
  -3   2   0    7.76    4.59   0
  -3   2   0    6.99    6.07   0
   3  -2   0    6.56    4.99   0
   3  -2   0    9.53    4.81   0
   2  -2   0  484.53    8.84   0
  -2   2   0  478.49    8.95   0
   2  -2   0  505.15    8.44   0
  -2   2   0  490.50    8.37   0
  -1   2   0   21.03    7.45   0
   1  -2   0   17.57    7.20   0
   1  -2   0   18.89    7.25   0
  -1   2   0   18.48    7.12   0
   0  -2   0   19.56    8.41   0
   0   2   0   22.60    8.19   0
   0   2   0   18.73    8.95   0
   0  -2   0   21.09    8.80   0
   1   2   0   13.23    7.56   0
  -1  -2   0   14.16    9.53   0
  -3  -2   0  103.83    8.53   0
   3   2   0  102.02    5.85   0
   3   2   0  101.98    9.85   0
  -3  -2   0   95.00    5.96   0
  -4  -2   0 2706.85   21.16   0
   4   2   0 2611.30   13.54   0
   4   2   0 2705.58   22.58   0
  -4  -2   0 2666.12   13.69   0
  -5  -2   0   13.59    5.34   0
  -5  -2   0   13.63    4.04   0
   5   2   0   13.44    6.01   0
   5   2   0   16.28    3.99   0
  -6  -2   0 1007.22    7.91   0
   6   2   0 1055.07   11.98   0
  -6  -2   0 1015.61   10.89   0
   6   2   0  992.97    8.33   0
  -7  -2   0    4.87    3.84   0
  -7  -2   0    2.71    5.18   0
   7   2   0    2.95    6.00   0
   7   2   0    2.66    3.69   0
   8   2   0    9.16    5.79   0
  -8  -2   0    5.11    3.91   0
  -8  -2   0    9.08    5.04   0
  -9  -2   0  524.19    8.42   0
  -9  -2   0  507.53    6.07   0
   9   2   0  500.84    8.92   0
 -10  -2   0   22.76    5.67   0
 -10  -2   0   25.82    4.66   0
 -10  -2   0   28.55    5.32   0
 -11  -2   0  158.69    5.50   0
 -11  -2   0  185.65    5.66   0
 -11  -2   0  169.45    8.08   0
 -12  -2   0    3.93    5.10   0
 -12  -2   0    8.90    6.43   0
 -12  -2   0    7.76    7.41   0
 -10   3   0   13.90    4.69   0
 -10   3   0    5.72    4.97   0
 -10   3   0   14.01    5.34   0
  -9   3   0   67.09    4.74   0
  -9   3   0   64.21    6.36   0
  -9   3   0   66.36    4.84   0
   8  -3   0   34.83    5.01   0
  -8   3   0   28.53    4.31   0
  -8   3   0   28.25    5.48   0
  -8   3   0   30.40    4.65   0
   7  -3   0   52.61    4.88   0
  -7   3   0   59.28    4.37   0
  -7   3   0   56.78    4.86   0
  -7   3   0   61.21    4.21   0
  -6   3   0  107.91    4.85   0
  -6   3   0  104.93    4.52   0
   6  -3   0  107.30    5.93   0
  -6   3   0  113.27    4.69   0
  -5   3   0 1509.59    9.18   0
   5  -3   0 1465.34   10.46   0
  -5   3   0 1500.63    9.92   0
  -4   3   0  217.60    5.37   0
  -4   3   0  218.60    5.83   0
   4  -3   0  233.16    5.34   0
   4  -3   0  218.78    5.76   0
  -3   3   0  108.71    5.38   0
   3  -3   0  104.33    5.21   0
   3  -3   0  103.20    4.85   0
  -3   3   0  102.97    4.91   0
  -2   3   0 1452.28   11.21   0
   2  -3   0 1466.04   11.51   0
   2  -3   0 1491.32   11.39   0
  -2   3   0 1450.41   11.57   0
  -1   3   0 2876.86   16.59   0
   1  -3   0 2957.93   17.43   0
   1  -3   0 2944.24   16.76   0
  -1   3   0 2979.20   17.55   0
   0   3   0 1615.69   14.70   0
   0  -3   0 1659.21   14.82   0
   0  -3   0 1735.51   15.76   0
   0   3   0 1644.51   15.53   0
   1   3   0  191.56   10.11   0
   1   3   0  180.45    7.89   0
  -1  -3   0  189.80    8.15   0
   2   3   0 8063.97   27.15   0
   3   3   0   61.09    5.28   0
   3   3   0   63.17   10.09   0
  -3  -3   0   62.03    5.45   0
  -3  -3   0   64.62    9.83   0
   4   3   0 1579.97   21.32   0
   4   3   0 1521.30   10.34   0
  -4  -3   0 1503.84   10.37   0
  -4  -3   0 1583.43   20.51   0
   5   3   0   90.43    4.56   0
   5   3   0  101.80    8.18   0
  -5  -3   0   95.53    4.63   0
  -5  -3   0  100.82    7.59   0
  -6  -3   0 1112.78    8.74   0
   6   3   0 1166.79    8.34   0
  -6  -3   0 1189.71   13.89   0
   6   3   0 1180.58   14.72   0
   7   3   0   13.70    6.93   0
  -7  -3   0   13.76    3.70   0
  -7  -3   0   13.88    6.14   0
   7   3   0    8.73    3.91   0
   8   3   0   26.65    5.86   0
   8   3   0   20.51    4.18   0
  -8  -3   0   27.25    4.16   0
  -8  -3   0   23.84    6.10   0
  -9  -3   0  157.47    5.64   0
  -9  -3   0  160.66    7.24   0
 -10  -3   0   37.17    4.53   0
 -10  -3   0   35.97    5.83   0
 -11  -3   0  163.98    5.54   0
 -11  -3   0  143.38    7.55   0
 -11  -3   0  143.38    5.44   0
 -12  -3   0   11.86    5.23   0
 -12  -3   0    8.92    7.52   0
 -12  -3   0    7.61    5.14   0
 -10   4   0    3.94    5.34   0
 -10   4   0    7.46    5.16   0
 -10   4   0    4.24    5.09   0
  -9   4   0  219.48    6.07   0
  -9   4   0  205.84    5.39   0
  -9   4   0  211.45    5.55   0
  -8   4   0    7.59    5.75   0
   8  -4   0    5.38    5.09   0
  -8   4   0    4.00    4.30   0
  -8   4   0    2.54    4.38   0
  -7   4   0   22.81    4.88   0
  -7   4   0   21.98    5.06   0
   7  -4   0   33.33    5.79   0
  -7   4   0   30.72    4.31   0
  -6   4   0    6.16    4.44   0
  -6   4   0    1.12    5.03   0
   6  -4   0    4.39    5.28   0
  -5   4   0   35.91    4.43   0
   5  -4   0   36.57    4.10   0
  -5   4   0   39.14    4.05   0
   5  -4   0   40.74    4.37   0
  -4   4   0  278.10    5.85   0
  -4   4   0  278.71    5.54   0
   4  -4   0  284.39    6.72   0
   4  -4   0  288.84    5.64   0
   3  -4   0    8.53    4.29   0
  -3   4   0    8.29    5.28   0
  -3   4   0    5.99    4.88   0
   3  -4   0    5.30    4.66   0
   2  -4   0 2053.93   12.39   0
  -2   4   0 2001.51   12.31   0
  -2   4   0 2015.13   11.75   0
   2  -4   0 2008.15   11.88   0
   1  -4   0    7.45    4.94   0
   1  -4   0    4.96    4.79   0
  -1   4   0    4.39    5.02   0
  -1   4   0    5.81    4.79   0
   0   4   0   86.92    6.05   0
   0  -4   0   81.67    6.07   0
   0  -4   0   92.99    6.22   0
   0   4   0   92.04    6.32   0
   1   4   0    7.24    5.50   0
  -1  -4   0    4.93    6.84   0
   1   4   0    4.23    5.87   0
  -2  -4   0 5823.24   21.36   0
   2   4   0 5952.01   21.45   0
  -3  -4   0   69.17    5.01   0
   3   4   0   72.80    8.52   0
   3   4   0   69.81    4.99   0
   4   4   0  754.67    8.33   0
   4   4   0  766.59   17.57   0
  -4  -4   0  758.04    7.84   0
   5   4   0   11.75    4.96   0
   5   4   0   14.67    8.11   0
  -5  -4   0   10.61    4.12   0
  -5  -4   0   15.73    7.70   0
   6   4   0  673.54    7.38   0
  -6  -4   0  697.29   13.73   0
  -6  -4   0  664.12    6.78   0
   6   4   0  693.06   14.89   0
   7   4   0   74.52    8.10   0
   7   4   0   68.07    4.25   0
  -7  -4   0   66.62    4.94   0
  -7  -4   0   73.41    7.33   0
  -8  -4   0  180.67    8.42   0
   8   4   0  182.15    8.85   0
  -8  -4   0  172.99    4.84   0
   8   4   0  176.05    4.85   0
  -9  -4   0    2.18    4.06   0
  -9  -4   0    3.65    7.17   0
   9   4   0    2.47    4.07   0
 -10  -4   0  149.35    5.05   0
 -10  -4   0  142.57    8.62   0
 -11  -4   0   64.00    8.31   0
 -11  -4   0   76.02    5.01   0
 -12  -4   0    0.09    8.58   0
 -12  -4   0   -0.48    4.89   0
 -12  -4   0    0.88    5.34   0
 -10   5   0   38.23    5.83   0
 -10   5   0   30.06    6.54   0
 -10   5   0   35.49    5.33   0
  -9   5   0   25.68    6.57   0
  -9   5   0   34.83    4.78   0
  -9   5   0   27.15    4.71   0
  -8   5   0   89.70    4.88   0
  -8   5   0  101.39    5.96   0
  -8   5   0   94.36    5.34   0
  -7   5   0  512.32    7.09   0
  -7   5   0  507.72    6.80   0
   7  -5   0  514.14    6.74   0
  -6   5   0   85.08    4.60   0
  -6   5   0   90.48    4.86   0
   6  -5   0   90.38    5.64   0
  -5   5   0  746.46    6.82   0
   5  -5   0  812.22    6.95   0
  -5   5   0  782.37    7.36   0
   5  -5   0  774.45    7.49   0
   4  -5   0  288.97    5.82   0
   4  -5   0  315.19    5.57   0
  -4   5   0  290.84    5.48   0
  -4   5   0  276.51    5.67   0
  -3   5   0 2246.33   11.70   0
   3  -5   0 2323.68   11.48   0
  -3   5   0 2220.15   11.26   0
   3  -5   0 2273.64   12.24   0
  -2   5   0  130.24    5.10   0
   2  -5   0  126.33    5.63   0
   2  -5   0  128.01    5.05   0
  -2   5   0  129.55    5.68   0
  -1   5   0  239.41    6.89   0
   1  -5   0  261.43    6.92   0
   1  -5   0  249.23    5.98   0
  -1   5   0  265.09    6.17   0
   0   5   0  660.97    8.60   0
   0   5   0  631.26    7.96   0
   0  -5   0  617.63    7.90   0
   0  -5   0  664.60    8.48   0
  -1  -5   0   25.40    4.80   0
   1   5   0   19.06    4.87   0
   1   5   0   28.92    6.34   0
   2   5   0   34.66    6.76   0
   2   5   0   31.21    4.70   0
  -2  -5   0   31.60    4.84   0
   3   5   0   23.71    6.83   0
  -3  -5   0   21.33    4.54   0
   3   5   0   25.48    7.11   0
   3   5   0   25.04    4.51   0
   4   5   0  472.69    6.45   0
   4   5   0  493.37   12.85   0
  -4  -5   0  478.23    6.52   0
   4   5   0  486.34   12.91   0
   5   5   0    4.04    9.80   0
   5   5   0    8.08    4.04   0
  -5  -5   0    0.60    4.14   0
   6   5   0  216.84    5.01   0
  -6  -5   0  218.14    5.80   0
   6   5   0  225.84   16.90   0
  -7  -5   0   16.18    9.95   0
   7   5   0   17.92    4.27   0
  -7  -5   0   13.41    5.09   0
   8   5   0   69.33    4.30   0
  -8  -5   0   69.92    9.78   0
  -8  -5   0   64.81    4.39   0
   9   5   0   20.67    4.17   0
  -9  -5   0   16.74    4.31   0
  -9  -5   0   18.00    8.87   0
  10   5   0   68.90    4.76   0
 -10  -5   0   66.82    5.65   0
 -10  -5   0   67.14   10.09   0
 -11  -5   0   15.83   11.32   0
 -11  -5   0   10.83    4.75   0
 -12  -5   0   12.67    6.24   0
  -9   6   0    8.34    5.13   0
  -9   6   0    0.12    5.11   0
  -9   6   0    4.96    5.08   0
  -8   6   0   14.52    5.00   0
  -8   6   0    8.91    4.86   0
  -8   6   0   10.70    4.83   0
  -7   6   0   23.21    4.99   0
  -7   6   0   30.92    5.68   0
   6  -6   0   31.23    5.77   0
  -6   6   0   31.56    5.19   0
  -6   6   0   36.05    5.04   0
  -5   6   0  182.93    5.04   0
   5  -6   0  209.12    5.09   0
   5  -6   0  194.63    5.29   0
  -5   6   0  186.53    5.32   0
  -4   6   0  224.19    5.48   0
  -4   6   0  229.63    5.23   0
   4  -6   0  213.54    5.52   0
   4  -6   0  232.34    5.21   0
   3  -6   0  584.52    6.70   0
   3  -6   0  584.60    6.65   0
  -3   6   0  566.38    6.68   0
  -3   6   0  562.48    6.71   0
  -2   6   0  165.18    5.36   0
  -2   6   0  163.37    5.47   0
   2  -6   0  165.14    5.46   0
   2  -6   0  174.06    5.26   0
  -1   6   0  182.28    5.47   0
   1  -6   0  189.86    5.47   0
   1  -6   0  173.78    5.37   0
  -1   6   0  180.10    6.39   0
   0   6   0 1622.67   10.52   0
   0   6   0 1647.08   11.70   0
   0  -6   0 1610.85   10.99   0
   1   6   0  443.88    8.22   0
  -1  -6   0  420.44    6.83   0
   1   6   0  430.28    6.90   0
   2   6   0   83.07    6.86   0
   2   6   0   85.67    5.24   0
  -2  -6   0   85.40    5.17   0
   3   6   0  117.76    6.88   0
  -3  -6   0  113.98    5.01   0
   3   6   0  115.43    5.02   0
   4   6   0 7007.62   19.24   0
  -4  -6   0 7092.64   19.36   0
   5   6   0  100.75    4.72   0
   5   6   0  104.46   10.33   0
   5   6   0  108.21   10.85   0
  -5  -6   0   97.69    4.71   0
  -6  -6   0   62.13    4.48   0
   6   6   0   70.99    4.32   0
   7   6   0    4.96    4.22   0
  -7  -6   0   -1.77    4.29   0
  -8  -6   0  282.57    5.34   0
   8   6   0  282.69    5.16   0
   9   6   0  158.94    5.06   0
  -9  -6   0  171.92    5.21   0
  10   6   0   27.21    5.66   0
 -10  -6   0   26.23    5.52   0
  11   6   0    5.87    4.75   0
 -11  -6   0    6.17    4.77   0
 -12  -6   0   61.39    5.41   0
  -9   7   0   -3.87    5.56   0
  -9   7   0    6.46    5.50   0
  -9   7   0    5.81    5.36   0
  -8   7   0  131.97    5.85   0
  -8   7   0  129.48    5.39   0
  -7   7   0   29.43    4.78   0
  -7   7   0   26.80    4.95   0
   6  -7   0   53.45    4.66   0
  -6   7   0   59.11    4.92   0
  -6   7   0   46.69    4.62   0
   5  -7   0   80.57    4.88   0
  -5   7   0   87.70    5.01   0
  -5   7   0   83.65    4.73   0
   5  -7   0   93.83    5.61   0
  -4   7   0   56.33    4.70   0
   4  -7   0   50.49    4.64   0
   4  -7   0   51.72    4.46   0
  -4   7   0   51.52    4.58   0
  -3   7   0 3537.21   13.44   0
   3  -7   0 3643.58   13.46   0
  -3   7   0 3456.58   13.21   0
   3  -7   0 3560.97   13.20   0
   2  -7   0   19.41    4.38   0
  -2   7   0   23.76    4.49   0
  -2   7   0   23.93    4.44   0
   2  -7   0   21.68    4.43   0
  -1   7   0 2470.69   12.07   0
   1  -7   0 2434.23   11.59   0
  -1   7   0 2370.34   11.67   0
   0  -7   0   90.09    5.10   0
   0   7   0   93.57    5.19   0
   0   7   0   93.44    5.92   0
  -1  -7   0  482.92    6.83   0
   1   7   0  530.10    7.38   0
   1   7   0  493.19    7.06   0
   2   7   0   -2.74    4.60   0
  -2  -7   0   -2.02    4.60   0
   2   7   0   -2.29    4.96   0
   3   7   0  159.83    5.16   0
   3   7   0  174.41    7.07   0
  -3  -7   0  162.18    5.13   0
   4   7   0    2.34    5.18   0
   4   7   0    5.16    5.18   0
  -4  -7   0    1.94    4.26   0
   4   7   0    4.61    6.45   0
  -5  -7   0   -1.30    4.93   0
   5   7   0    2.53    3.91   0
   5   7   0   -0.33    7.19   0
   5   7   0    0.41    7.31   0
   6   7   0   -2.24    4.24   0
  -6  -7   0    3.56    4.07   0
   7   7   0   26.22    5.12   0
  -7  -7   0   33.21    4.13   0
   8   7   0  590.89    6.60   0
  -8  -7   0  620.08    6.50   0
  -9  -7   0   -3.88    4.29   0
   9   7   0    7.82    4.62   0
 -10  -7   0   29.59    5.69   0
  10   7   0   27.70    4.73   0
 -11  -7   0   12.51    5.07   0
  11   7   0   19.12    4.96   0
  12   7   0   19.60    5.39   0
 -12  -7   0   15.36    5.41   0
  -8   8   0   81.92    5.61   0
  -8   8   0   69.39    5.73   0
  -7   8   0   18.96    5.05   0
  -7   8   0   16.34    4.97   0
   6  -8   0   59.89    4.89   0
  -6   8   0   56.18    5.09   0
  -6   8   0   53.77    4.87   0
   5  -8   0  443.32    6.13   0
  -5   8   0  397.07    6.03   0
  -5   8   0  409.93    6.23   0
   4  -8   0  251.60    5.18   0
  -4   8   0  220.30    5.03   0
  -4   8   0  233.10    5.47   0
  -3   8   0  101.72    4.92   0
  -3   8   0   83.23    4.95   0
   3  -8   0   95.99    4.80   0
   2  -8   0  411.06    6.14   0
  -2   8   0  395.66    7.09   0
  -2   8   0  415.80    6.35   0
   1  -8   0  271.39    5.64   0
  -1   8   0  265.97    5.69   0
  -1   8   0  280.20    5.40   0
   0   8   0  329.38    5.88   0
   0  -8   0  316.36    5.89   0
   0   8   0  340.55    7.02   0
   1   8   0 1519.97    9.54   0
   1   8   0 1478.75   11.04   0
  -1  -8   0 1461.04    9.28   0
   2   8   0  906.57    9.10   0
   2   8   0  881.90    7.75   0
  -2  -8   0  843.10    8.25   0
   3   8   0    4.76    4.46   0
   3   8   0    0.72    5.39   0
  -3  -8   0    2.27    4.27   0
  -4  -8   0  109.79    4.94   0
   4   8   0  110.60    6.63   0
   4   8   0  106.68    5.65   0
   4   8   0  116.74    6.38   0
  -5  -8   0   35.15    5.24   0
   5   8   0   32.09    4.35   0
   5   8   0   32.56    6.38   0
   5   8   0   33.69    7.38   0
   6   8   0 1165.58   22.64   0
   6   8   0 1162.38   23.17   0
   6   8   0 1133.96    8.12   0
  -6  -8   0 1123.20    8.10   0
   7   8   0    4.85    4.97   0
  -7  -8   0    4.06    4.23   0
  -8  -8   0   66.44    4.61   0
   8   8   0   57.69    4.66   0
  -9  -8   0   25.60    4.57   0
   9   8   0   25.22    4.64   0
  10   8   0   33.15    5.87   0
 -10  -8   0   34.57    4.89   0
  11   8   0   19.35    5.13   0
 -11  -8   0   23.88    6.23   0
  -7   9   0    2.61    5.48   0
  -7   9   0    7.61    5.25   0
  -6   9   0  145.04    5.61   0
   6  -9   0  144.58    5.52   0
  -6   9   0  133.00    5.59   0
  -5   9   0   73.76    5.09   0
   5  -9   0   77.76    4.87   0
  -5   9   0   65.66    4.96   0
  -4   9   0   19.94    4.62   0
   4  -9   0   17.22    4.55   0
  -4   9   0    6.41    4.64   0
  -3   9   0    5.25    5.45   0
   3  -9   0    5.22    5.13   0
  -3   9   0    4.94    4.58   0
   2  -9   0  121.07    4.93   0
  -2   9   0  108.89    4.99   0
  -2   9   0  112.46    4.82   0
   1  -9   0  693.82    7.01   0
  -1   9   0  717.22    7.13   0
  -1   9   0  750.66    7.36   0
   0   9   0    2.44    4.27   0
   0   9   0   -0.79    4.55   0
   0  -9   0    3.57    4.48   0
  -1  -9   0 1982.57   10.29   0
   1   9   0 2017.94   11.45   0
   1   9   0 1986.41   10.37   0
  -2  -9   0   49.95    4.81   0
   2   9   0   45.58    5.75   0
   2   9   0   47.55    5.19   0
   3   9   0  954.40   10.05   0
  -3  -9   0  908.52    7.75   0
   3   9   0  943.25    7.85   0
   4   9   0   56.41    6.92   0
  -4  -9   0   54.01    4.77   0
   4   9   0   58.20    6.87   0
   4   9   0   58.83    5.71   0
   5   9   0  206.66    5.29   0
   5   9   0  208.11    8.11   0
  -5  -9   0  208.29    5.33   0
   5   9   0  209.08    8.54   0
  -6  -9   0   -0.53    4.38   0
   6   9   0    4.86    4.17   0
   6   9   0    0.59    7.59   0
   6   9   0    2.56    8.70   0
  -7  -9   0    1.02    4.44   0
   7   9   0    8.21    4.37   0
  -8  -9   0  156.47    5.07   0
   8   9   0  143.48    4.97   0
  -9  -9   0    3.79    4.57   0
   9   9   0   -1.60    4.50   0
 -10  -9   0  161.73    5.60   0
  10   9   0  138.67    5.50   0
  11   9   0   -4.25    6.34   0
 -11  -9   0    1.95    5.04   0
  -6  10   0   48.11    5.54   0
   6 -10   0   40.75    5.55   0
  -6  10   0   49.32    5.46   0
   5 -10   0   56.49    5.13   0
  -5  10   0   45.43    5.05   0
  -5  10   0   39.41    5.06   0
  -4  10   0  214.52    5.77   0
   4 -10   0  249.31    5.64   0
  -4  10   0  245.01    5.78   0
  -3  10   0  308.83    6.01   0
   3 -10   0  318.98    5.82   0
  -3  10   0  309.17    5.69   0
  -2  10   0  103.48    5.08   0
   2 -10   0  111.24    5.04   0
  -2  10   0  114.33    5.01   0
  -1  10   0  208.62    6.39   0
  -1  10   0  190.88    6.17   0
   1 -10   0  197.88    5.19   0
   0  10   0  108.30    5.01   0
   0  10   0  100.92    5.05   0
   0 -10   0   99.17    4.92   0
   1  10   0  100.02    5.02   0
  -1 -10   0   91.93    4.90   0
   1  10   0  102.84    5.88   0
   2  10   0  212.07    5.39   0
   2  10   0  215.08    6.87   0
  -2 -10   0  218.59    5.43   0
  -3 -10   0 1032.95    7.86   0
   3  10   0 1049.83   10.28   0
   3  10   0 1019.92    7.99   0
   4  10   0   94.62    6.38   0
   4  10   0   82.92    4.71   0
   4  10   0   93.75    6.29   0
  -4 -10   0   83.70    4.79   0
   5  10   0   86.06    5.54   0
   5  10   0   94.82    7.44   0
   5  10   0   83.56    7.21   0
  -5 -10   0   82.52    4.70   0
   6  10   0  138.32    8.35   0
   6  10   0  136.51    4.99   0
  -6 -10   0  126.66    5.02   0
   6  10   0  137.41    9.31   0
   7  10   0    3.02    4.49   0
  -7 -10   0   -0.47    4.55   0
   8  10   0  179.10    5.19   0
  -8 -10   0  189.66    5.40   0
   9  10   0   21.39    4.81   0
  -9 -10   0   33.29    4.80   0
 -10 -10   0   20.74    5.07   0
  10  10   0   21.08    4.75   0
  11  10   0   35.30    6.65   0
 -11 -10   0   34.96    6.66   0
  -5  11   0    5.85    5.34   0
  -5  11   0    6.26    5.24   0
   5 -11   0    2.01    5.19   0
   4 -11   0  140.01    5.56   0
  -4  11   0  124.83    5.48   0
  -4  11   0  128.38    5.46   0
   3 -11   0  243.69    5.77   0
  -3  11   0  233.42    5.85   0
  -3  11   0  233.28    6.92   0
  -2  11   0   19.96    4.50   0
  -2  11   0   13.70    4.43   0
   2 -11   0   11.94    4.53   0
  -1  11   0   46.38    5.96   0
  -1  11   0   46.15    4.87   0
   1 -11   0   58.91    5.73   0
   0  11   0  254.32    5.60   0
   0 -11   0  240.85    5.71   0
   0  11   0  229.56    5.74   0
  -1 -11   0   62.51    4.76   0
   1  11   0   63.50    4.89   0
   1  11   0   70.49    4.80   0
   2  11   0   84.36    4.99   0
   2  11   0   87.25    5.11   0
  -2 -11   0   76.78    5.02   0
   3  11   0  272.72    5.65   0
   3  11   0  301.29    6.43   0
  -3 -11   0  275.24    5.64   0
  -4 -11   0   -1.84    4.68   0
   4  11   0    1.45    4.63   0
   4  11   0    5.44    5.72   0
   4  11   0    1.33    5.62   0
   5  11   0  403.43    8.53   0
   5  11   0  384.18    5.96   0
  -5 -11   0  393.67    6.03   0
   5  11   0  389.12    9.14   0
   6  11   0   78.29    8.32   0
   6  11   0   77.56    4.88   0
  -6 -11   0   78.46    5.91   0
   6  11   0   82.78    8.16   0
   7  11   0   25.28    4.55   0
  -7 -11   0   24.71    4.73   0
   8  11   0   -0.48    4.73   0
  -8 -11   0    4.63    4.73   0
  -9 -11   0   -2.86    4.96   0
   9  11   0    3.30    4.91   0
 -10 -11   0   74.19    5.78   0
  10  11   0   67.44    5.49   0
  -4  12   0  102.68    5.82   0
  -4  12   0  119.18    5.80   0
   4 -12   0  128.51    5.98   0
  -3  12   0   10.79    5.30   0
   3 -12   0   11.52    4.94   0
  -3  12   0    9.38    5.06   0
   2 -12   0   73.37    4.97   0
  -2  12   0   72.46    5.41   0
  -2  12   0   69.33    6.16   0
  -1  12   0   31.29    4.91   0
  -1  12   0   27.51    6.05   0
   1 -12   0   31.24    4.77   0
   0 -12   0    3.89    4.60   0
   0  12   0    3.18    4.70   0
   0  12   0    7.85    4.74   0
   1  12   0    2.02    4.55   0
  -1 -12   0    1.55    4.65   0
   1  12   0    8.05    4.58   0
  -2 -12   0   16.69    4.63   0
   2  12   0   14.58    4.67   0
   2  12   0   17.59    6.07   0
  -3 -12   0    7.06    4.69   0
   3  12   0   10.64    5.79   0
   3  12   0   12.67    4.63   0
  -4 -12   0   -3.22    4.64   0
   4  12   0    3.40    4.58   0
   4  12   0   -0.85    6.11   0
   4  12   0    2.75    5.82   0
   5  12   0  180.71    7.33   0
   5  12   0  171.81    5.44   0
   5  12   0  177.48    7.13   0
  -5 -12   0  175.12    5.46   0
   6  12   0   36.71    7.85   0
  -6 -12   0   44.55    4.88   0
   6  12   0   41.89    7.28   0
   6  12   0   38.05    5.95   0
   7  12   0  193.24   12.84   0
  -7 -12   0  208.32    5.68   0
   7  12   0  201.72   12.53   0
   7  12   0  183.74    5.61   0
   8  12   0    4.10    4.72   0
  -8 -12   0   14.07    6.10   0
  -9 -12   0    8.92    5.20   0
   9  12   0   13.30    6.24   0
 -10 -12   0   15.67    6.64   0
  10  12   0   14.35    5.42   0
  -3  13   0   25.54    5.17   0
   3 -13   0   37.20    5.29   0
  -3  13   0   44.71    5.67   0
  -2  13   0    6.04    5.06   0
  -2  13   0    7.25    5.31   0
   2 -13   0   -0.89    5.03   0
  -1  13   0  123.52    5.53   0
  -1  13   0  115.83    5.59   0
   1 -13   0  125.90    6.38   0
   0 -13   0   14.18    4.98   0
   0  13   0   11.34    5.87   0
   0  13   0    7.54    5.15   0
  -1 -13   0  202.72    5.51   0
   1  13   0  189.56    7.09   0
   1  13   0  194.13    5.70   0
  -2 -13   0   39.29    5.03   0
   2  13   0   46.43    5.03   0
   2  13   0   46.13    5.38   0
  -3 -13   0   24.09    4.99   0
   3  13   0   18.63    4.92   0
   3  13   0   25.34    6.28   0
   4  13   0   83.80    6.73   0
  -4 -13   0   82.28    5.18   0
   4  13   0   92.76    6.62   0
   4  13   0   95.70    5.36   0
   5  13   0   20.59    7.07   0
   5  13   0   18.98    6.26   0
  -5 -13   0   25.32    4.88   0
   5  13   0    8.13    4.88   0
   6  13   0   39.05    7.50   0
   6  13   0   43.08    7.52   0
  -6 -13   0   28.22    5.04   0
   6  13   0   30.87    5.18   0
   7  13   0   74.82    5.36   0
   7  13   0   82.13   10.04   0
   7  13   0   82.71   10.58   0
  -7 -13   0   84.42    5.37   0
  -8 -13   0    4.47    5.01   0
   8  13   0   10.31    5.10   0
  -9 -13   0   35.37    5.70   0
   9  13   0   37.89    5.74   0
  -2  14   0   79.16    6.12   0
   2 -14   0   80.17    5.90   0
  -2  14   0   77.51    6.16   0
   1 -14   0   -0.37    5.08   0
  -1  14   0    3.41    5.28   0
  -1  14   0    1.47    5.25   0
   0  14   0   31.74    5.39   0
   0  14   0   38.35    5.45   0
   0 -14   0   36.52    5.26   0
   1  14   0    1.91    5.20   0
  -1 -14   0   11.50    4.99   0
   1  14   0    4.94    5.07   0
  -2 -14   0   21.85    5.12   0
   2  14   0   25.44    5.23   0
   2  14   0   26.55    6.62   0
   3  14   0    3.44    5.61   0
   3  14   0   -0.72    5.02   0
  -3 -14   0    5.66    4.99   0
   4  14   0    2.44    6.26   0
   4  14   0    3.23    5.17   0
  -4 -14   0    6.02    5.06   0
   4  14   0    2.82    6.36   0
   5  14   0  153.89    7.95   0
   5  14   0  126.89    5.88   0
   5  14   0  149.11    7.55   0
  -5 -14   0  133.94    5.99   0
   6  14   0   10.27    7.64   0
  -6 -14   0   12.10    5.11   0
   6  14   0   13.48    4.93   0
   6  14   0    7.74    6.58   0
   7  14   0    0.77    9.53   0
   7  14   0    2.39    5.29   0
  -7 -14   0    4.63    5.30   0
   7  14   0    1.27    9.40   0
   8  14   0    5.22    5.21   0
  -8 -14   0    6.04    5.29   0
   1  15   0   26.44    7.07   0
  -1 -15   0   30.67    5.62   0
   1  15   0   32.41    6.80   0
   2  15   0   11.15    5.54   0
  -2 -15   0    8.49    5.44   0
   2  15   0    8.45    5.73   0
  -3 -15   0    0.11    5.26   0
   3  15   0   -0.69    5.31   0
   3  15   0    1.44    6.59   0
   4  15   0   -2.84    5.31   0
  -4 -15   0    4.10    5.37   0
   4  15   0   -0.22    5.40   0
   4  15   0    2.29    6.68   0
  -5 -15   0   94.91    5.68   0
   5  15   0   81.64    7.61   0
   5  15   0   67.20    7.59   0
   5  15   0   60.21    5.90   0
   6  15   0    2.74    8.33   0
   6  15   0    1.55    5.42   0
  -6 -15   0    2.15    5.43   0
   6  15   0    7.91    8.02   0
   5  15  -1   11.24    6.98   0
   5  15  -1    5.93    5.52   0
  -5 -15   1   -1.44    5.63   0
   5  15  -1    7.84    8.20   0
   4  15  -1    6.68    6.97   0
   4  15  -1    3.94    7.05   0
   4  15  -1    7.04    5.36   0
  -4 -15   1    5.26    5.19   0
   3  15  -1   17.32    7.13   0
  -3 -15   1   25.09    5.55   0
   3  15  -1   29.54    6.87   0
   2  15  -1    3.00    7.06   0
  -2 -15   1    6.16    5.45   0
   2  15  -1    9.10    5.60   0
  -7 -14   1    4.20    5.46   0
   7  14  -1    3.06    5.62   0
   7  14  -1    1.24   10.22   0
   7  14  -1    0.27    9.98   0
   6  14  -1   49.33    5.50   0
   6  14  -1   52.97    8.23   0
   6  14  -1   57.68    8.27   0
  -6 -14   1   45.26    5.42   0
   5  14  -1   11.99    5.19   0
   5  14  -1   15.32    7.74   0
   5  14  -1   12.57    7.61   0
  -5 -14   1   13.95    5.16   0
  -4 -14   1    3.88    5.09   0
   4  14  -1   -0.72    6.53   0
   4  14  -1    4.41    6.25   0
   3  14  -1   18.59    5.06   0
  -3 -14   1   16.12    5.16   0
   3  14  -1   14.78    5.36   0
   2  14  -1    2.26    5.17   0
   2  14  -1    1.55    5.17   0
  -2 -14   1    3.68    4.92   0
   1  14  -1   49.69    5.44   0
   1  14  -1   62.34    5.58   0
  -1 -14   1   68.89    5.27   0
   0  14  -1   18.99    6.74   0
   0  14  -1   13.12    5.36   0
   0 -14   1   21.72    5.26   0
  -1  14  -1  294.06    7.14   0
   1 -14   1  327.14    7.01   0
  -1  14  -1  310.62    8.36   0
  -8 -13   1   11.08    4.97   0
   8  13  -1    6.22    5.04   0
   7  13  -1   18.71   11.83   0
  -7 -13   1   18.51    4.95   0
   7  13  -1   24.89    6.07   0
   7  13  -1   19.54   12.01   0
  -6 -13   1  151.33    5.69   0
   6  13  -1  154.50    8.83   0
   6  13  -1  156.27    9.66   0
   6  13  -1  135.12    5.58   0
   5  13  -1   16.88    4.98   0
   5  13  -1   13.05    6.39   0
   5  13  -1   16.75    7.39   0
  -5 -13   1   13.17    5.10   0
  -4 -13   1  345.86    6.16   0
   4  13  -1  327.16    6.19   0
   4  13  -1  361.57    8.23   0
  -3 -13   1   18.98    4.81   0
   3  13  -1   18.53    4.96   0
   3  13  -1   23.76    5.86   0
   2  13  -1  171.85    6.02   0
   2  13  -1  163.51    5.55   0
  -2 -13   1  174.89    5.46   0
   1  13  -1   46.65    5.30   0
  -1 -13   1   46.84    5.10   0
   1  13  -1   34.78    6.30   0
   0  13  -1   21.36    6.20   0
   0 -13   1   14.50    4.87   0
   0  13  -1   20.40    5.04   0
  -1  13  -1    9.91    6.31   0
   1 -13   1    9.79    5.02   0
  -1  13  -1   10.35    5.09   0
  -2  13  -1   78.45    5.61   0
   2 -13   1   76.71    5.28   0
  -2  13  -1   64.94    5.52   0
   3 -13   1   56.63    5.82   0
  -3  13  -1   61.05    5.96   0
  -3  13  -1   44.62    5.93   0
   9  12  -1   13.01    5.39   0
  -9 -12   1   17.63    5.36   0
  -8 -12   1    7.14    5.11   0
   8  12  -1   12.16    4.89   0
  -7 -12   1   51.99    5.13   0
   7  12  -1   42.25    4.82   0
  -6 -12   1  201.36    5.60   0
   6  12  -1  198.01    9.53   0
   6  12  -1  179.88    5.59   0
   6  12  -1  197.15    9.36   0
   5  12  -1    2.41    4.38   0
   5  12  -1    6.14    5.95   0
  -5 -12   1    7.42    4.72   0
   5  12  -1    2.45    5.93   0
   4  12  -1   37.33    6.14   0
  -4 -12   1   37.83    4.89   0
   4  12  -1   39.40    4.85   0
  -3 -12   1   11.46    4.77   0
   3  12  -1   20.52    6.22   0
   3  12  -1   13.13    4.68   0
   2  12  -1   37.00    4.90   0
   2  12  -1   41.48    5.01   0
  -2 -12   1   39.36    4.80   0
   1  12  -1   35.46    4.97   0
   1  12  -1   24.87    4.90   0
  -1 -12   1   31.84    5.73   0
   0 -12   1   53.76    4.92   0
   0  12  -1   44.21    5.06   0
   0  12  -1   59.84    6.44   0
  -1  12  -1  159.65    6.56   0
   1 -12   1  174.44    5.49   0
  -1  12  -1  156.94    5.43   0
  -2  12  -1   17.39    5.19   0
  -2  12  -1   13.23    4.92   0
   2 -12   1    9.43    4.80   0
   3 -12   1  236.66    5.74   0
  -3  12  -1  214.20    5.71   0
  -3  12  -1  213.11    6.10   0
  -4  12  -1    9.55    6.39   0
  -4  12  -1   17.30    5.46   0
   4 -12   1   15.42    5.30   0
 -10 -11   1    8.03    5.32   0
  10  11  -1   12.43    6.54   0
  -9 -11   1    7.34    4.88   0
   9  11  -1   10.78    4.94   0
  -8 -11   1   15.12    5.85   0
   8  11  -1   10.36    5.73   0
   7  11  -1    7.22    4.65   0
  -7 -11   1    9.44    4.51   0
   6  11  -1    2.69    7.63   0
  -6 -11   1    2.23    4.52   0
   6  11  -1    4.75    5.54   0
   6  11  -1    2.64    7.34   0
   5  11  -1   28.90    5.94   0
   5  11  -1   24.87    5.97   0
  -5 -11   1   24.82    4.67   0
   5  11  -1   25.46    4.64   0
   4  11  -1  219.80    6.87   0
  -4 -11   1  212.56    5.56   0
   4  11  -1  197.14    5.42   0
   3  11  -1   93.33    5.07   0
   3  11  -1  105.16    6.22   0
  -3 -11   1   95.19    5.07   0
  -2 -11   1  472.64    6.47   0
   2  11  -1  458.96    6.60   0
   2  11  -1  476.99    6.95   0
   1  11  -1    5.12    4.65   0
   1  11  -1    8.31    4.98   0
  -1 -11   1    6.11    4.53   0
   0 -11   1  115.05    5.06   0
   0  11  -1  129.74    5.15   0
   0  11  -1  134.05    6.09   0
  -1  11  -1    5.83    4.80   0
  -1  11  -1    7.75    4.62   0
   1 -11   1    1.24    4.50   0
  -2  11  -1   13.45    4.80   0
  -2  11  -1   14.41    4.84   0
   2 -11   1   11.28    4.72   0
  -3  11  -1   33.47    4.98   0
  -3  11  -1   29.34    4.84   0
   3 -11   1   33.18    4.80   0
  -4  11  -1   59.96    5.34   0
  -4  11  -1   58.18    5.35   0
   4 -11   1   66.95    5.26   0
  -5  11  -1  163.49    6.15   0
   5 -11   1  159.61    7.04   0
  -5  11  -1  183.44    6.12   0
 -11 -10   1   27.25    5.47   0
  11  10  -1   22.36    5.59   0
  10  10  -1    2.31    4.81   0
 -10 -10   1    9.99    4.94   0
   9  10  -1  168.62    5.61   0
  -9 -10   1  157.11    5.58   0
  -8 -10   1  107.80    5.12   0
   8  10  -1   90.73    4.96   0
  -7 -10   1   68.68    4.85   0
   7  10  -1   77.84    4.70   0
   6  10  -1   59.48    4.77   0
   6  10  -1   70.72    8.49   0
  -6 -10   1   75.61    4.68   0
   6  10  -1   71.24    8.59   0
   5  10  -1   59.19    4.62   0
   5  10  -1   56.58    6.95   0
  -5 -10   1   45.86    5.60   0
   5  10  -1   52.17    7.08   0
  -4 -10   1    5.54    4.44   0
   4  10  -1    5.04    4.40   0
   4  10  -1    1.87    5.51   0
  -3 -10   1   14.67    4.47   0
   3  10  -1   15.84    6.06   0
   3  10  -1    8.88    5.46   0
  -2 -10   1   33.29    4.78   0
   2  10  -1   40.99    5.89   0
   2  10  -1   36.59    5.64   0
   1  10  -1  215.77    5.30   0
  -1 -10   1  197.25    5.20   0
   1  10  -1  212.20    5.60   0
   0  10  -1   -0.08    4.53   0
   0  10  -1    1.86    4.49   0
   0 -10   1    5.12    4.31   0
  -1  10  -1    9.42    4.63   0
   1 -10   1    7.49    4.64   0
  -1  10  -1    6.27    4.28   0
   2 -10   1   12.59    4.62   0
  -2  10  -1   15.36    4.58   0
  -2  10  -1   10.03    4.65   0
  -3  10  -1  564.27    6.74   0
   3 -10   1  600.34    6.85   0
  -3  10  -1  581.85    6.87   0
  -4  10  -1    0.15    4.86   0
  -4  10  -1    3.19    4.79   0
   4 -10   1   -0.20    4.79   0
  -5  10  -1   97.65    5.40   0
  -5  10  -1   81.89    5.56   0
   5 -10   1   89.05    5.38   0
  -6  10  -1   11.36    5.38   0
   6 -10   1   28.24    5.43   0
  -6  10  -1   13.98    5.30   0
  11   9  -1  214.63    6.77   0
 -11  -9   1  251.80    6.65   0
  10   9  -1   39.05    5.08   0
 -10  -9   1   28.77    4.94   0
  -9  -9   1   31.25    5.72   0
   9   9  -1   25.25    4.67   0
  -8  -9   1   -4.17    4.66   0
   8   9  -1    1.66    5.48   0
  -7  -9   1   34.05    5.59   0
   7   9  -1   23.90    4.39   0
   6   9  -1  289.45    5.54   0
   6   9  -1  327.56   15.20   0
  -6  -9   1  302.72    5.57   0
   6   9  -1  330.60   15.27   0
   5   9  -1  163.04    5.16   0
   5   9  -1  183.51    7.95   0
  -5  -9   1  180.63    5.19   0
   5   9  -1  182.80    8.07   0
   4   9  -1    7.45    4.41   0
  -4  -9   1   10.21    4.45   0
   4   9  -1    4.69    6.54   0
   3   9  -1   43.28    4.77   0
   3   9  -1   40.62    6.10   0
  -3  -9   1   41.31    4.82   0
   2   9  -1 1061.81    9.22   0
  -2  -9   1 1067.77    8.17   0
   2   9  -1 1061.25    8.18   0
   1   9  -1   23.02    4.50   0
  -1  -9   1   30.03    4.75   0
   1   9  -1   16.31    4.82   0
   0   9  -1  319.76    5.87   0
   0   9  -1  299.83    5.66   0
   0  -9   1  306.97    5.64   0
   1  -9   1    8.06    4.49   0
  -1   9  -1   16.98    5.29   0
  -1   9  -1   14.86    4.69   0
  -2   9  -1   56.89    4.70   0
  -2   9  -1   48.60    4.59   0
   2  -9   1   60.95    4.61   0
  -3   9  -1   22.64    4.70   0
   3  -9   1   21.30    5.62   0
  -3   9  -1   19.77    4.68   0
   4  -9   1   20.13    4.58   0
  -4   9  -1   12.41    4.60   0
  -4   9  -1   18.39    4.80   0
   5  -9   1   18.19    4.88   0
  -5   9  -1   22.91    5.09   0
  -5   9  -1   23.30    5.96   0
  -6   9  -1    3.40    5.19   0
  -6   9  -1    6.66    4.91   0
   6  -9   1    0.23    4.64   0
  -7   9  -1   80.02    5.77   0
  -7   9  -1   97.06    6.93   0
 -11  -8   1  117.69    5.88   0
  11   8  -1  131.33    5.59   0
 -10  -8   1   89.31    5.26   0
  10   8  -1   87.28    5.05   0
  -9  -8   1  559.00    7.49   0
   9   8  -1  593.74    6.98   0
  -8  -8   1   70.51    4.64   0
   8   8  -1   66.05    4.64   0
   7   8  -1    4.61    4.21   0
  -7  -8   1   10.02    4.22   0
  -6  -8   1  115.68    5.66   0
   6   8  -1  113.78    4.66   0
   5   8  -1   13.57    6.98   0
   5   8  -1   20.01    4.45   0
  -5  -8   1   10.44    4.39   0
   5   8  -1   15.51    7.36   0
   4   8  -1  598.05    6.70   0
   4   8  -1  620.91   10.59   0
  -4  -8   1  606.65    6.94   0
  -3  -8   1   29.15    4.46   0
   3   8  -1   32.49    5.66   0
   3   8  -1   30.59    4.43   0
   2   8  -1    8.30    4.33   0
   2   8  -1    7.90    4.44   0
  -2  -8   1   12.37    5.48   0
  -1  -8   1  238.38    5.33   0
   1   8  -1  240.53    7.11   0
   1   8  -1  241.49    6.20   0
   0   8  -1    9.82    5.61   0
   0  -8   1    9.35    4.38   0
   0   8  -1    3.19    4.30   0
  -1   8  -1  932.87    7.73   0
   1  -8   1  926.14    7.71   0
  -1   8  -1  861.01    7.69   0
   1  -8   1  895.36    7.68   0
  -2   8  -1   32.68    4.79   0
   2  -8   1   39.13    4.59   0
   2  -8   1   39.92    4.70   0
  -2   8  -1   47.39    4.72   0
   3  -8   1   28.38    4.44   0
   3  -8   1   33.60    4.59   0
  -3   8  -1   32.58    4.62   0
  -3   8  -1   24.51    4.44   0
  -4   8  -1    8.66    4.59   0
   4  -8   1    8.94    4.56   0
   4  -8   1    7.63    4.52   0
  -4   8  -1   13.95    4.65   0
  -5   8  -1  388.45    6.80   0
   5  -8   1  426.07    6.06   0
   5  -8   1  411.34    6.19   0
  -5   8  -1  423.66    6.36   0
   6  -8   1    4.10    4.49   0
  -6   8  -1    1.36    4.98   0
  -6   8  -1   -5.46    4.61   0
  -7   8  -1    4.69    5.08   0
  -7   8  -1   10.08    5.05   0
  -8   8  -1   -2.72    5.63   0
  -8   8  -1    6.40    4.99   0
  12   7  -1    7.14    5.30   0
 -12  -7   1   11.04    5.36   0
  11   7  -1   16.74    5.10   0
 -11  -7   1   10.37    5.00   0
  10   7  -1   72.09    4.68   0
 -10  -7   1   79.18    4.98   0
  -9  -7   1 1321.22    8.82   0
   9   7  -1 1270.46    8.76   0
  -8  -7   1    5.37    5.12   0
   8   7  -1    5.15    4.08   0
   7   7  -1  339.86    5.60   0
  -7  -7   1  350.41    6.44   0
   6   7  -1   40.94    4.13   0
  -6  -7   1   45.49    4.27   0
   5   7  -1   23.73    8.87   0
  -5  -7   1   23.13    4.23   0
   5   7  -1   27.11    4.92   0
   5   7  -1   22.21    9.01   0
   4   7  -1  358.43    9.45   0
   4   7  -1  342.51    5.75   0
   4   7  -1  365.30    9.30   0
  -4  -7   1  356.69    5.90   0
  -3  -7   1   90.36    4.81   0
   3   7  -1   87.19    4.79   0
   3   7  -1   98.24    6.55   0
  -2  -7   1 1398.52    9.68   0
   2   7  -1 1542.98   12.61   0
   2   7  -1 1417.16    9.66   0
   1   7  -1    9.11    4.54   0
  -1  -7   1    6.04    4.61   0
   1   7  -1    5.06    4.67   0
   0  -7   1 1623.14   10.34   0
   0  -7   1 1557.02    9.73   0
   0   7  -1 1545.62    9.80   0
   0   7  -1 1654.98   10.55   0
  -1   7  -1   97.46    4.75   0
   1  -7   1   93.91    4.79   0
  -1   7  -1   94.36    4.85   0
   1  -7   1   95.95    4.79   0
  -2   7  -1  316.11    5.93   0
   2  -7   1  325.31    5.86   0
   2  -7   1  318.83    5.85   0
  -2   7  -1  308.14    5.93   0
  -3   7  -1  274.19    5.75   0
  -3   7  -1  260.09    5.68   0
   3  -7   1  281.52    5.69   0
   3  -7   1  275.83    5.69   0
   4  -7   1   94.59    4.82   0
  -4   7  -1   84.31    4.74   0
   4  -7   1   84.54    4.73   0
  -4   7  -1   89.24    4.85   0
  -5   7  -1   85.54    4.82   0
   5  -7   1   87.03    4.54   0
   5  -7   1   98.25    5.00   0
  -5   7  -1   96.64    5.00   0
   6  -7   1    3.09    4.37   0
  -6   7  -1   -0.10    4.72   0
  -6   7  -1    1.58    4.43   0
   6  -7   1    5.92    4.58   0
  -7   7  -1   68.12    5.06   0
  -7   7  -1   73.18    6.26   0
  -8   7  -1    8.36    5.23   0
  -8   7  -1    7.21    5.16   0
 -12  -6   1   33.37    5.45   0
  11   6  -1    0.95    4.55   0
 -11  -6   1    2.96    4.76   0
 -10  -6   1   58.28    4.71   0
  10   6  -1   54.95    5.57   0
  -9  -6   1  121.85    4.87   0
   9   6  -1  109.77    4.69   0
  -8  -6   1  377.30    5.89   0
   8   6  -1  372.78    6.53   0
  -7  -6   1 1052.36    7.80   0
   7   6  -1 1043.04    7.91   0
  -6  -6   1   49.41    4.01   0
   6   6  -1   46.65    4.06   0
  -5  -6   1  938.86    8.39   0
   5   6  -1  929.04    7.80   0
   4   6  -1  110.11    7.97   0
   4   6  -1  110.56    8.31   0
   4   6  -1  109.22    4.72   0
  -4  -6   1  111.60    5.73   0
  -3  -6   1  357.46    6.18   0
   3   6  -1  353.72    6.06   0
   3   6  -1  370.41    9.08   0
  -2  -6   1  322.02    6.23   0
   2   6  -1  333.28    6.32   0
   2   6  -1  344.47    8.50   0
   1   6  -1   -4.79    4.74   0
  -1  -6   1    1.65    4.79   0
  -1  -6   1    2.57    4.66   0
   1   6  -1    3.33    5.48   0
   0  -6   1   47.10    4.91   0
   0   6  -1   46.66    5.02   0
   0  -6   1   47.37    4.75   0
   0   6  -1   51.22    4.83   0
  -1   6  -1  207.07    5.54   0
  -1   6  -1  202.10    5.61   0
   1  -6   1  199.02    5.48   0
   1  -6   1  199.02    5.60   0
  -2   6  -1  618.46    6.81   0
  -2   6  -1  601.30    7.22   0
   2  -6   1  629.30    6.84   0
   2  -6   1  627.85    7.05   0
  -3   6  -1  842.95    7.53   0
  -3   6  -1  838.09    7.46   0
   3  -6   1  868.14    7.60   0
   3  -6   1  884.02    7.47   0
  -4   6  -1  528.96    6.73   0
   4  -6   1  527.57    6.68   0
  -4   6  -1  506.43    6.39   0
   4  -6   1  531.05    6.44   0
  -5   6  -1    1.21    4.50   0
  -5   6  -1    1.33    4.21   0
   5  -6   1   -1.59    4.45   0
   5  -6   1    0.52    5.07   0
  -6   6  -1    4.58    4.37   0
  -6   6  -1    4.75    4.75   0
   6  -6   1    1.94    4.60   0
  -7   6  -1  115.72    4.92   0
  -7   6  -1  127.46    5.34   0
   7  -6   1  120.93    5.22   0
  -8   6  -1    9.08    4.83   0
  -8   6  -1   14.14    4.97   0
  -8   6  -1   21.61    6.35   0
  -9   6  -1   -0.46    5.23   0
  -9   6  -1    9.32    6.34   0
  -9   6  -1   -1.21    5.16   0
 -12  -5   1    1.18    6.33   0
 -11  -5   1   31.82    4.88   0
  11   5  -1   30.83    4.70   0
 -10  -5   1   77.53    4.87   0
  10   5  -1   83.01    4.76   0
   9   5  -1    4.16    4.08   0
  -9  -5   1    8.74    4.15   0
  -8  -5   1   22.56    5.05   0
   8   5  -1   19.57    4.23   0
   7   5  -1  324.44    5.41   0
  -7  -5   1  323.93    5.45   0
   6   5  -1  304.11    5.97   0
  -6  -5   1  304.97    5.42   0
  -5  -5   1 1314.36    8.96   0
   5   5  -1 1300.42    9.47   0
   4   5  -1   12.84    4.25   0
   4   5  -1   12.98    9.23   0
   4   5  -1   14.23    9.28   0
  -4  -5   1   15.10    4.36   0
   3   5  -1  174.03    8.70   0
  -3  -5   1  151.70    6.19   0
   3   5  -1  153.84    5.23   0
   2   5  -1  104.03    5.96   0
  -2  -5   1  103.24    5.09   0
   2   5  -1  105.60    7.22   0
  -1  -5   1   81.25    5.52   0
   1   5  -1   84.54    5.43   0
  -1  -5   1   72.83    5.10   0
   1   5  -1   82.19    5.36   0
   0  -5   1 2668.27   13.70   0
   0   5  -1 2728.11   15.25   0
   0  -5   1 2819.54   15.45   0
   0   5  -1 2680.65   14.19   0
   1  -5   1    5.12    5.07   0
   1  -5   1    1.46    4.59   0
  -1   5  -1   -0.50    5.08   0
  -1   5  -1    6.59    5.66   0
   2  -5   1 2783.59   12.76   0
   2  -5   1 2799.59   13.28   0
  -2   5  -1 2765.99   12.62   0
  -2   5  -1 2854.57   13.33   0
   3  -5   1  128.28    5.25   0
   3  -5   1  135.22    4.91   0
  -3   5  -1  137.04    5.84   0
  -3   5  -1  125.86    5.15   0
  -4   5  -1   19.81    4.42   0
   4  -5   1   12.47    4.64   0
   4  -5   1   23.87    4.21   0
  -4   5  -1   25.43    5.42   0
   5  -5   1  230.35    5.32   0
  -5   5  -1  221.85    5.30   0
  -5   5  -1  241.10    6.56   0
   5  -5   1  242.13    5.73   0
  -6   5  -1   16.12    5.17   0
   6  -5   1   21.69    4.42   0
  -6   5  -1   22.45    5.52   0
  -7   5  -1   87.22    5.23   0
  -7   5  -1   79.75    4.71   0
   7  -5   1   82.19    4.96   0
   8  -5   1   39.09    6.18   0
  -8   5  -1   45.10    4.70   0
  -8   5  -1   47.11    5.20   0
  -8   5  -1   38.22    4.79   0
  -9   5  -1  126.21    5.25   0
  -9   5  -1  121.82    5.44   0
  -9   5  -1  119.52    5.77   0
 -10   5  -1   15.00    5.84   0
 -10   5  -1   15.95    5.52   0
 -10   5  -1   12.91    5.64   0
 -12  -4   1   -0.39   10.63   0
 -12  -4   1    3.68    5.06   0
 -11  -4   1    6.10    4.81   0
 -11  -4   1    8.87    8.61   0
  10   4  -1   83.11    4.78   0
 -10  -4   1   83.84    4.75   0
 -10  -4   1   80.19    8.83   0
   9   4  -1   10.65    4.13   0
  -9  -4   1   10.65    4.29   0
  -9  -4   1   11.65    7.60   0
  -8  -4   1  147.92    9.79   0
   8   4  -1  134.79    5.56   0
  -8  -4   1  135.52    4.77   0
  -7  -4   1    1.45    8.67   0
   7   4  -1    1.58    3.95   0
  -7  -4   1    1.70    4.00   0
   6   4  -1   44.55    4.14   0
  -6  -4   1   40.99    4.28   0
  -5  -4   1  216.43    5.39   0
   5   4  -1  216.15    5.34   0
   4   4  -1   49.94    4.61   0
  -4  -4   1   54.28    4.57   0
  -3  -4   1 4225.44   17.10   0
   3   4  -1 4253.62   17.13   0
  -2  -4   1  148.13    6.15   0
   2   4  -1  145.83    6.80   0
   2   4  -1  149.12    8.43   0
  -1  -4   1   36.04    5.60   0
   1   4  -1   38.06    7.12   0
   1   4  -1   33.67    5.49   0
  -1  -4   1   39.38    5.89   0
   0  -4   1  864.02    9.58   0
   0   4  -1  882.48   10.44   0
   0   4  -1  878.30    9.58   0
   0  -4   1  918.71   11.26   0
  -1   4  -1   48.17    5.19   0
  -1   4  -1   49.36    5.93   0
   1  -4   1   43.71    4.98   0
   1  -4   1   48.72    5.16   0
  -2   4  -1 1284.18   10.19   0
   2  -4   1 1375.64   10.20   0
   2  -4   1 1330.58    9.72   0
  -2   4  -1 1341.50   10.12   0
   3  -4   1    6.90    4.48   0
  -3   4  -1    5.75    4.39   0
   3  -4   1    5.66    4.84   0
  -3   4  -1    5.86    4.71   0
   4  -4   1  835.08    7.83   0
  -4   4  -1  841.14    7.88   0
  -4   4  -1  833.91    8.00   0
   4  -4   1  869.55    7.47   0
   5  -4   1    5.10    5.33   0
  -5   4  -1    4.91    4.35   0
  -5   4  -1    5.67    4.19   0
   5  -4   1    0.41    3.99   0
  -6   4  -1  983.42    7.54   0
   6  -4   1  964.97    8.12   0
  -6   4  -1 1004.80    8.09   0
  -7   4  -1  301.12    5.76   0
   7  -4   1  315.89    6.08   0
  -7   4  -1  306.85    5.50   0
  -7   4  -1  300.28    5.56   0
   8  -4   1   -1.57    5.87   0
  -8   4  -1    0.35    4.39   0
  -8   4  -1   -0.07    5.85   0
  -8   4  -1    0.68    4.41   0
  -9   4  -1   43.11    4.79   0
   9  -4   1   39.64    5.28   0
  -9   4  -1   42.61    5.15   0
  -9   4  -1   47.23    5.35   0
 -10   4  -1    8.50    5.16   0
 -10   4  -1   -0.90    5.23   0
 -10   4  -1    6.50    6.59   0
 -12  -3   1    4.69    7.32   0
 -12  -3   1    0.40    6.36   0
 -12  -3   1    4.84    5.09   0
 -11  -3   1   69.07    5.03   0
 -11  -3   1   72.36    7.77   0
 -10  -3   1    1.94    4.48   0
 -10  -3   1   -1.93    7.32   0
  -9  -3   1   11.36    4.17   0
  -9  -3   1    7.39    6.30   0
   8   3  -1  585.54    6.47   0
  -8  -3   1  604.54    6.59   0
  -8  -3   1  620.56   10.45   0
  -7  -3   1    2.77    4.66   0
   7   3  -1    0.24    3.83   0
  -7  -3   1    4.91    6.54   0
  -6  -3   1    2.36    6.40   0
  -6  -3   1    4.58    4.02   0
   6   3  -1    1.50    3.99   0
  -5  -3   1   65.95    8.83   0
  -5  -3   1   53.56    4.38   0
   5   3  -1   62.01    4.30   0
   4   3  -1  479.54    6.95   0
  -4  -3   1  495.76    7.01   0
   3   3  -1 1017.77   10.01   0
  -3  -3   1 1030.88   10.16   0
   2   3  -1  543.40   14.58   0
   2   3  -1  522.48    9.60   0
  -2  -3   1  525.31    8.91   0
   1   3  -1 1668.67   17.67   0
  -1  -3   1 1708.71   18.17   0
  -1  -3   1 1657.77   14.19   0
   1   3  -1 1670.32   14.20   0
   0   3  -1 1618.88   15.37   0
   0  -3   1 1592.36   13.72   0
   0  -3   1 1647.08   15.44   0
   0   3  -1 1574.27   13.65   0
  -1   3  -1 1589.19   12.87   0
   1  -3   1 1575.85   12.65   0
  -1   3  -1 1566.85   12.16   0
   1  -3   1 1599.28   12.95   0
   2  -3   1 3341.72   15.37   0
   2  -3   1 3263.65   15.78   0
  -2   3  -1 3257.54   15.10   0
  -2   3  -1 3291.97   15.75   0
   3  -3   1    6.61    4.38   0
   3  -3   1    5.93    4.57   0
  -3   3  -1    9.25    4.70   0
  -3   3  -1   11.55    4.24   0
   4  -3   1  337.29    5.76   0
   4  -3   1  326.22    6.18   0
  -4   3  -1  333.23    6.08   0
  -4   3  -1  332.05    6.50   0
  -5   3  -1   33.96    5.14   0
   5  -3   1   43.72    4.60   0
  -5   3  -1   38.92    4.49   0
   6  -3   1  105.95    4.96   0
  -6   3  -1   96.29    4.69   0
  -6   3  -1   99.90    4.32   0
   7  -3   1  118.18    5.26   0
  -7   3  -1  130.93    4.63   0
  -7   3  -1  115.85    4.56   0
  -7   3  -1  125.42    5.89   0
  -8   3  -1    5.62    4.45   0
   8  -3   1    0.95    4.75   0
  -8   3  -1    0.36    4.58   0
  -8   3  -1   -0.25    4.02   0
  -9   3  -1  181.78    5.27   0
  -9   3  -1  192.84    5.47   0
   9  -3   1  181.85    5.92   0
  -9   3  -1  180.63    5.63   0
 -10   3  -1   28.04    5.10   0
 -10   3  -1   30.14    5.41   0
 -10   3  -1   21.37    6.18   0
 -12  -2   1   34.89    7.14   0
 -12  -2   1   53.78    5.45   0
 -12  -2   1   54.62    5.33   0
 -11  -2   1    4.03    4.70   0
 -11  -2   1   -0.76    4.64   0
 -11  -2   1   -0.20    7.21   0
 -10  -2   1   41.49    4.61   0
 -10  -2   1   50.36    6.93   0
 -10  -2   1   42.60    5.69   0
  -9  -2   1   93.12    4.56   0
  -9  -2   1   94.45    6.25   0
  -8  -2   1  127.95    6.61   0
  -8  -2   1  135.51    5.50   0
  -7  -2   1   18.57    5.32   0
  -7  -2   1   21.47    4.27   0
   7   2  -1   23.33    4.23   0
  -6  -2   1   39.57    5.32   0
   6   2  -1   35.12    5.03   0
   6   2  -1   38.88    6.62   0
  -6  -2   1   38.28    5.01   0
   5   2  -1  586.62    6.79   0
  -5  -2   1  591.31   10.73   0
   5   2  -1  588.32   11.71   0
  -5  -2   1  585.61    6.90   0
  -4  -2   1   48.96    4.76   0
  -4  -2   1   50.10    7.54   0
   4   2  -1   49.83    4.73   0
   4   2  -1   49.49    8.77   0
  -3  -2   1    3.81    5.08   0
   3   2  -1    3.28    5.02   0
  -2  -2   1   21.56    7.80   0
   2   2  -1   20.17    6.24   0
  -1  -2   1 1370.93   15.59   0
   1   2  -1 1424.99   21.20   0
  -1  -2   1 1404.12   21.44   0
   1   2  -1 1364.65   15.46   0
   0  -2   1  453.67   11.00   0
   0   2  -1  440.94   10.71   0
   0   2  -1  450.67   11.01   0
   0  -2   1  434.37   10.83   0
  -1   2  -1  187.96    7.83   0
   1  -2   1  183.37    7.81   0
  -1   2  -1  179.67    7.87   0
   1  -2   1  179.13    7.85   0
  -2   2  -1  713.59    9.35   0
   2  -2   1  716.42   10.04   0
  -2   2  -1  719.31    8.84   0
   2  -2   1  739.13    9.05   0
   3  -2   1    5.07    4.35   0
  -3   2  -1    2.46    4.73   0
   3  -2   1   -0.11    5.79   0
  -3   2  -1    6.91    4.38   0
  -4   2  -1  481.55    6.51   0
  -4   2  -1  481.26    6.83   0
   4  -2   1  502.61    7.02   0
   5  -2   1  144.56    5.17   0
  -5   2  -1  155.19    4.84   0
  -5   2  -1  133.17    5.15   0
  -6   2  -1 1975.74   10.71   0
   6  -2   1 1976.68   11.65   0
  -6   2  -1 1942.52    9.97   0
  -6   2  -1 2100.21   10.15   0
  -7   2  -1  330.58    6.64   0
   7  -2   1  342.47    6.99   0
  -7   2  -1  332.83    5.46   0
  -7   2  -1  337.36    6.07   0
  -8   2  -1  667.51    6.68   0
   8  -2   1  686.86    7.71   0
  -8   2  -1  676.29    6.72   0
  -8   2  -1  678.83    7.44   0
  -9   2  -1  145.63    5.38   0
   9  -2   1  146.06    5.77   0
  -9   2  -1  141.74    5.06   0
  -9   2  -1  163.82    5.08   0
 -10   2  -1   17.57    4.84   0
 -10   2  -1   16.94    4.73   0
 -10   2  -1   15.08    6.08   0
  10  -2   1   15.33    6.60   0
 -11   2  -1   13.23    6.83   0
 -11   2  -1   18.41    5.24   0
 -11   2  -1   18.36    6.39   0
 -12  -1   1   33.66    6.94   0
 -12  -1   1   37.85    5.49   0
 -12  -1   1   41.52    6.92   0
 -11  -1   1    4.17    6.17   0
 -11  -1   1    5.99    4.85   0
 -11  -1   1    4.02    4.89   0
 -10  -1   1  380.76    7.98   0
 -10  -1   1  389.68    6.01   0
 -10  -1   1  385.35    5.98   0
  -9  -1   1  281.49    6.91   0
  -9  -1   1  288.15    6.37   0
  -9  -1   1  279.18    5.28   0
  -8  -1   1   10.68    4.89   0
  -8  -1   1    3.96    4.07   0
  -7  -1   1  156.53    6.30   0
   7   1  -1  164.00    6.76   0
  -7  -1   1  154.28    4.79   0
  -6  -1   1 1282.00    8.79   0
   6   1  -1 1296.73   12.78   0
  -6  -1   1 1289.07   11.69   0
   5   1  -1  589.73   10.31   0
  -5  -1   1  575.98    6.82   0
   5   1  -1  585.96    7.33   0
  -5  -1   1  595.21    9.47   0
   4   1  -1  901.82   13.36   0
  -4  -1   1  883.21    8.99   0
   4   1  -1  863.51    8.92   0
  -4  -1   1  878.77   12.65   0
   3   1  -1   80.55    9.43   0
   3   1  -1   78.55    6.78   0
  -3  -1   1   77.79    8.41   0
  -3  -1   1   75.25    6.73   0
  -2  -1   1  321.11   17.27   0
  -2  -1   1  317.90    9.13   0
   2   1  -1  312.93   10.17   0
  -1  -1   1 1635.96   20.52   0
   1   1  -1 1615.65   20.41   0
   0   1  -1  560.04   14.63   0
   0  -1   1  583.05   14.92   0
   0   1  -1  583.90   15.15   0
   0  -1   1  593.19   14.82   0
   1  -1   1    2.34    7.29   0
  -1   1  -1    4.51    7.57   0
   1  -1   1    1.25    7.36   0
  -1   1  -1    1.94    7.02   0
   2  -1   1  900.43   10.71   0
  -2   1  -1  841.82   10.99   0
  -2   1  -1  887.16   10.65   0
   2  -1   1  844.05   11.88   0
  -3   1  -1  377.29    6.76   0
  -3   1  -1  360.70    7.55   0
   3  -1   1  366.79    7.66   0
  -4   1  -1   84.02    4.54   0
  -4   1  -1   80.92    4.82   0
  -4   1  -1   86.23    4.63   0
   4  -1   1   80.32    5.05   0
  -5   1  -1    6.15    4.18   0
   5  -1   1    7.58    5.56   0
  -5   1  -1    6.66    4.08   0
  -5   1  -1    5.83    4.29   0
   6  -1   1   58.06    4.94   0
  -6   1  -1   51.59    4.36   0
  -6   1  -1   51.17    4.75   0
  -6   1  -1   47.72    4.15   0
  -7   1  -1   58.75    4.43   0
  -7   1  -1   47.37    4.59   0
  -7   1  -1   48.64    4.37   0
   7  -1   1   54.65    6.03   0
  -8   1  -1  110.25    4.70   0
  -8   1  -1   99.36    5.93   0
  -8   1  -1  107.29    4.32   0
   8  -1   1   99.72    5.28   0
   9  -1   1   11.16    6.18   0
  -9   1  -1    9.46    5.80   0
  -9   1  -1    4.36    4.34   0
  -9   1  -1    7.86    4.33   0
 -10   1  -1   38.15    5.85   0
 -10   1  -1   46.37    5.24   0
 -10   1  -1   50.13    4.94   0
  10  -1   1   40.19    6.57   0
 -11   1  -1   35.28    5.17   0
 -11   1  -1   23.38    5.35   0
 -11   1  -1   25.18    5.43   0
 -11   0   1    9.51    4.88   0
 -11   0   1    3.31    4.73   0
 -11   0   1    3.32    6.27   0
 -10   0   1  439.51    6.33   0
 -10   0   1  410.66    6.98   0
 -10   0   1  394.30    8.00   0
  -9   0   1   73.94    4.62   0
  -9   0   1   71.44    6.01   0
  -9   0   1   79.98    5.38   0
  -8   0   1   52.56    4.39   0
  -8   0   1   56.87    4.49   0
  -8   0   1   59.17    5.83   0
  -7   0   1  278.76    5.95   0
  -7   0   1  300.87    5.41   0
   7   0  -1  288.36    6.45   0
  -7   0   1  287.95    5.29   0
  -6   0   1 1540.26    9.64   0
   6   0  -1 1377.00   12.00   0
  -6   0   1 1391.46   11.33   0
  -6   0   1 1357.10    9.08   0
   5   0  -1  317.72    8.13   0
  -5   0   1  326.69    7.53   0
  -5   0   1  317.64    5.69   0
  -4   0   1  284.27    7.91   0
  -4   0   1  283.82    6.08   0
   4   0  -1  284.38    8.31   0
  -3   0   1  175.51    8.16   0
  -3   0   1  164.32    6.14   0
   3   0  -1  172.09    7.71   0
   2   0  -1  122.24    7.63   0
  -2   0   1  120.11    9.91   0
  -2   0   1  116.86    7.28   0
   2   0  -1  119.11    8.64   0
   1   0  -1 2901.41   31.87   0
  -1   0   1 2947.29   32.19   0
   1   0   1 2693.81   25.10   0
  -1   0  -1 2712.28   25.21   0
   2   0   1    2.54    6.85   0
  -2   0  -1    2.30    6.31   0
  -2   0  -1    2.72    6.83   0
   3   0   1   12.76    6.79   0
  -3   0  -1    6.28    4.89   0
  -3   0  -1    7.63    6.70   0
  -4   0  -1  197.54    5.26   0
   4   0   1  204.96    6.11   0
  -4   0  -1  200.04    6.80   0
   5   0   1   57.45    5.74   0
  -5   0  -1   62.33    4.32   0
  -5   0  -1   53.44    4.67   0
  -5   0  -1   44.69    4.21   0
  -6   0  -1  530.41    6.25   0
  -6   0  -1  493.30    6.08   0
  -6   0  -1  477.63    7.57   0
   6   0   1  501.73    7.35   0
  -7   0  -1    9.44    4.06   0
  -7   0  -1   11.08    4.11   0
   7   0   1    4.96    4.94   0
  -7   0  -1   13.55    4.01   0
  -8   0  -1  618.40    7.39   0
  -8   0  -1  648.30    6.52   0
   8   0   1  596.11    8.61   0
  -8   0  -1  589.56    6.17   0
  -9   0  -1  212.87    5.95   0
  -9   0  -1  238.98    5.17   0
  -9   0  -1  236.55    5.61   0
   9   0   1  218.45    7.41   0
 -10   0  -1  264.01    5.56   0
  10   0   1  278.38    7.86   0
 -10   0  -1  304.14    5.81   0
 -10   0  -1  283.45    7.41   0
 -11   0  -1   17.27    4.88   0
 -11   0  -1   13.88    6.33   0
 -11   0  -1   22.92    5.13   0
 -11   1   1   20.32    6.48   0
 -11   1   1   32.15    5.09   0
 -11   1   1   20.36    4.94   0
 -10   1   1  148.75    5.66   0
 -10   1   1  146.38    5.22   0
 -10   1   1  145.02    5.16   0
  -9   1   1    2.17    5.48   0
  -9   1   1    3.54    4.36   0
  -9   1   1    4.34    4.21   0
  -8   1   1  935.21    7.62   0
  -8   1   1  852.99    7.33   0
  -8   1   1  841.50    9.02   0
   7  -1  -1  307.68    7.14   0
  -7   1   1  316.60    5.54   0
  -7   1   1  307.65    6.04   0
  -7   1   1  291.03    5.14   0
  -6   1   1 1107.76    9.95   0
  -6   1   1 1092.82    8.57   0
   6  -1  -1 1190.37   10.08   0
  -6   1   1 1200.90    8.52   0
  -5   1   1  388.39    7.47   0
  -5   1   1  370.31    5.97   0
  -5   1   1  421.85    6.27   0
   5  -1  -1  389.33    8.08   0
  -4   1   1   86.47    5.25   0
   4  -1  -1   88.47    5.53   0
  -4   1   1   85.64    5.57   0
  -4   1   1   95.61    4.76   0
  -3   1   1  458.52    7.70   0
  -3   1   1  486.46    9.68   0
   3  -1  -1  472.52    9.73   0
  -3   1   1  504.01    7.95   0
  -2   1   1 1700.90   17.49   0
  -2   1   1 1818.49   15.61   0
   2  -1  -1 1704.96   16.51   0
  -1   1   1 1579.98   19.69   0
   1  -1  -1 1570.92   20.48   0
  -1   1   1 1521.04   19.25   0
   0   1   1   11.08    9.49   0
   0  -1  -1   12.88   10.37   0
   1   1   1 1227.72   17.54   0
  -1  -1  -1 1170.64   17.37   0
  -1  -1  -1 1289.07   20.76   0
   1   1   1 1275.77   20.65   0
  -2  -1  -1  264.38    8.59   0
   2   1   1  266.10    8.55   0
   2   1   1  269.18    9.53   0
  -2  -1  -1  268.36   10.59   0
  -3  -1  -1  810.24    9.35   0
   3   1   1  834.63    9.41   0
   3   1   1  864.21   12.34   0
  -3  -1  -1  855.10   12.07   0
  -4  -1  -1   91.91    4.85   0
   4   1   1   90.62    6.99   0
   4   1   1   90.19    4.79   0
  -4  -1  -1   92.87    5.42   0
   5   1   1  111.25    6.70   0
  -5  -1  -1   99.82    4.53   0
  -5  -1  -1  106.22    6.20   0
   6   1   1  167.60    5.91   0
  -6  -1  -1  158.66    4.84   0
  -6  -1  -1  165.02    5.38   0
  -7  -1  -1  113.38    5.77   0
   7   1   1  110.69    5.53   0
  -7  -1  -1  112.06    4.53   0
  -8  -1  -1   88.28    4.37   0
   8   1   1   84.35    6.22   0
  -8  -1  -1   91.41    4.47   0
  -8  -1  -1   89.07    5.82   0
   9   1   1   97.36    6.73   0
  -9  -1  -1   98.83    4.65   0
  -9  -1  -1  105.61    5.56   0
  -9  -1  -1   94.26    5.02   0
  10   1   1   26.32    6.48   0
 -10  -1  -1   22.83    4.55   0
 -10  -1  -1   32.06    5.06   0
 -10  -1  -1   32.46    5.55   0
 -11  -1  -1   20.86    4.88   0
 -11  -1  -1   25.67    6.22   0
 -11  -1  -1   22.90    6.03   0
 -11   2   1  124.24    5.73   0
 -11   2   1  108.52    5.66   0
 -11   2   1  102.93    6.03   0
 -10   2   1   78.92    5.13   0
 -10   2   1   75.32    6.56   0
 -10   2   1   81.36    5.97   0
  -9   2   1   27.18    4.84   0
  -9   2   1   26.17    4.84   0
  -9   2   1   24.25    4.64   0
  -8   2   1  374.26    6.31   0
  -8   2   1  367.24    5.68   0
  -8   2   1  391.65    6.62   0
  -7   2   1  241.49    5.12   0
  -7   2   1  252.25    5.25   0
   7  -2  -1  240.81    5.92   0
  -7   2   1  230.55    6.37   0
   6  -2  -1  274.53    6.27   0
  -6   2   1  266.05    6.09   0
  -6   2   1  278.57    6.06   0
  -6   2   1  262.94    5.14   0
  -5   2   1  252.11    5.86   0
   5  -2  -1  238.67    6.75   0
  -5   2   1  265.08    6.13   0
  -5   2   1  243.52    5.23   0
   4  -2  -1 2002.34   12.84   0
  -4   2   1 2058.28   12.11   0
  -4   2   1 2046.34   12.56   0
   3  -2  -1  356.94    7.69   0
  -3   2   1  348.77    7.63   0
   3  -2  -1  337.00    7.37   0
  -3   2   1  340.98    6.82   0
   2  -2  -1   67.74    6.66   0
  -2   2   1   64.53    6.62   0
  -2   2   1   67.35    7.26   0
   2  -2  -1   66.22    6.19   0
  -1   2   1  854.88   12.72   0
  -1   2   1  849.79   12.80   0
   1  -2  -1  855.39   12.85   0
   0  -2  -1   73.60    9.34   0
   0   2   1   75.98   11.13   0
   1   2   1 1303.93   15.68   0
   1   2   1 1344.13   18.66   0
  -1  -2  -1 1265.85   15.61   0
  -1  -2  -1 1325.84   19.46   0
  -2  -2  -1  162.23    9.89   0
  -2  -2  -1  155.96    7.39   0
   2   2   1  156.75    7.29   0
   2   2   1  153.60    9.76   0
   3   2   1   82.44    6.50   0
  -3  -2  -1   76.85    5.54   0
  -3  -2  -1   85.45    7.56   0
   3   2   1   84.85    7.56   0
   4   2   1 2199.16   12.23   0
   4   2   1 2216.14   17.71   0
  -4  -2  -1 2187.57   12.18   0
  -4  -2  -1 2217.87   17.19   0
   5   2   1    1.38    5.90   0
  -5  -2  -1    3.21    5.46   0
   5   2   1    1.67    3.90   0
  -5  -2  -1    2.81    4.85   0
   6   2   1  194.44    7.14   0
  -6  -2  -1  187.28    5.00   0
   6   2   1  177.12    4.86   0
  -6  -2  -1  186.20    6.50   0
   7   2   1   51.37    6.11   0
  -7  -2  -1   47.85    5.73   0
  -7  -2  -1   47.81    4.03   0
   8   2   1   38.54    6.00   0
  -8  -2  -1   40.71    4.21   0
  -8  -2  -1   38.12    5.20   0
  -9  -2  -1   65.61    5.75   0
  -9  -2  -1   58.87    4.43   0
   9   2   1   65.76    6.38   0
 -10  -2  -1  143.46    5.11   0
 -10  -2  -1  168.79    5.15   0
 -10  -2  -1  161.97    6.57   0
  10   2   1  132.05    7.04   0
 -11  -2  -1   -2.00    5.79   0
 -11  -2  -1    2.27    4.77   0
 -11  -2  -1    6.15    4.81   0
 -12  -2  -1   12.47    5.28   0
 -12  -2  -1    9.58    6.68   0
 -12  -2  -1    7.31    5.09   0
 -11   3   1    7.25    5.32   0
 -11   3   1    3.41    6.69   0
 -11   3   1    9.24    5.69   0
 -10   3   1    2.87    4.66   0
 -10   3   1    4.05    4.98   0
 -10   3   1    1.65    6.25   0
  -9   3   1    1.89    4.66   0
  -9   3   1   13.08    5.59   0
  -9   3   1   10.30    5.81   0
  -8   3   1  188.67    5.39   0
  -8   3   1  195.95    5.15   0
  -8   3   1  195.56    5.95   0
   7  -3  -1   18.66    4.66   0
  -7   3   1   15.79    4.11   0
  -7   3   1   21.64    5.04   0
  -7   3   1   18.39    4.60   0
   6  -3  -1 1741.42   10.42   0
  -6   3   1 1711.76    9.90   0
  -6   3   1 1777.58    9.78   0
  -6   3   1 1732.48   11.12   0
   5  -3  -1  103.65    5.00   0
  -5   3   1  116.19    4.77   0
  -5   3   1  110.97    5.10   0
  -4   3   1 4571.89   16.38   0
  -4   3   1 4520.90   17.05   0
   4  -3  -1 4849.68   16.76   0
   4  -3  -1 4508.05   16.80   0
   3  -3  -1    4.70    4.31   0
  -3   3   1    2.67    4.74   0
  -3   3   1    1.96    4.28   0
   3  -3  -1    3.63    4.59   0
   2  -3  -1   31.46    6.52   0
   2  -3  -1   28.90    5.50   0
  -2   3   1   27.10    6.46   0
  -2   3   1   24.34    5.55   0
   1  -3  -1 3437.53   19.16   0
  -1   3   1 3416.57   19.12   0
  -1   3   1 3488.73   19.23   0
   0  -3  -1   73.21    7.97   0
   0   3   1   78.42    7.91   0
   0   3   1   75.80    7.48   0
  -1  -3  -1 1565.68   14.58   0
   1   3   1 1579.54   14.47   0
  -2  -3  -1  176.38    7.14   0
   2   3   1  185.91    8.91   0
   2   3   1  180.55    6.98   0
  -3  -3  -1   74.60    5.37   0
  -3  -3  -1   82.01    8.52   0
   3   3   1   80.22    8.36   0
   3   3   1   77.38    5.29   0
   4   3   1   50.12    6.95   0
  -4  -3  -1   40.57    4.49   0
   4   3   1   46.36    4.40   0
  -4  -3  -1   50.73    6.90   0
   5   3   1  731.72    7.31   0
  -5  -3  -1  741.07   11.32   0
  -5  -3  -1  728.30    7.32   0
   5   3   1  761.42   11.24   0
  -6  -3  -1 1372.56   13.02   0
   6   3   1 1362.25   13.21   0
   6   3   1 1325.18    9.25   0
  -6  -3  -1 1339.41    8.83   0
   7   3   1  116.25    6.62   0
  -7  -3  -1  110.47    6.83   0
   7   3   1  114.86    4.42   0
  -7  -3  -1  108.31    4.60   0
   8   3   1  177.16    4.79   0
   8   3   1  200.00    7.76   0
  -8  -3  -1  185.33    7.09   0
  -8  -3  -1  187.31    4.99   0
   9   3   1   10.06    6.13   0
  -9  -3  -1   11.14    4.18   0
  -9  -3  -1   17.76    6.42   0
  10   3   1    9.51    7.19   0
 -10  -3  -1    8.39    6.45   0
 -10  -3  -1   12.74    5.50   0
 -11  -3  -1   40.78    6.37   0
 -11  -3  -1   44.03    4.90   0
 -11  -3  -1   52.94    4.87   0
 -12  -3  -1   28.69    7.79   0
 -12  -3  -1   25.04    6.58   0
 -12  -3  -1   26.40    5.31   0
 -10   4   1   32.64    6.75   0
 -10   4   1   30.98    5.28   0
 -10   4   1   32.95    5.26   0
  -9   4   1  130.17    5.70   0
  -9   4   1  120.54    5.16   0
  -9   4   1  115.34    5.01   0
  -8   4   1   11.99    4.47   0
  -8   4   1    8.94    4.73   0
  -8   4   1    6.24    4.28   0
  -7   4   1  271.15    5.43   0
  -7   4   1  253.20    6.01   0
  -7   4   1  262.73    5.82   0
   6  -4  -1  139.44    5.03   0
  -6   4   1  140.20    4.81   0
  -6   4   1  136.13    5.12   0
  -5   4   1  263.59    5.61   0
   5  -4  -1  264.45    5.48   0
  -5   4   1  261.22    5.34   0
   4  -4  -1   25.14    4.49   0
  -4   4   1   26.24    4.67   0
   4  -4  -1   23.77    4.20   0
  -4   4   1   22.84    5.12   0
  -3   4   1   10.28    4.30   0
  -3   4   1   12.90    5.81   0
   3  -4  -1   14.44    4.55   0
   3  -4  -1   11.55    4.27   0
   2  -4  -1   47.54    4.79   0
  -2   4   1   49.76    5.09   0
   2  -4  -1   48.20    5.08   0
  -2   4   1   50.93    4.83   0
   1  -4  -1  535.40    8.49   0
  -1   4   1  577.65    8.53   0
  -1   4   1  540.34    8.46   0
   0   4   1   67.67    6.34   0
   0  -4  -1   69.60    6.23   0
   0   4   1   73.83    6.33   0
   1   4   1   12.90    5.68   0
  -1  -4  -1   13.37    5.75   0
   2   4   1   46.03    7.09   0
   2   4   1   46.06    5.51   0
  -2  -4  -1   41.79    6.65   0
  -3  -4  -1 3278.50   15.12   0
   3   4   1 3360.29   24.14   0
   3   4   1 3205.09   15.03   0
  -4  -4  -1  514.07   11.18   0
   4   4   1  494.91   11.15   0
   4   4   1  494.29    6.74   0
  -4  -4  -1  486.00    6.68   0
  -5  -4  -1   24.83    5.09   0
   5   4   1   27.20    6.27   0
   5   4   1   23.93    4.16   0
  -5  -4  -1   26.71    5.99   0
   6   4   1 1075.04    8.02   0
  -6  -4  -1 1073.67    8.01   0
   6   4   1 1127.78   14.02   0
  -6  -4  -1 1131.26   13.30   0
   7   4   1   63.26    4.10   0
  -7  -4  -1   68.16    6.67   0
  -7  -4  -1   57.83    4.28   0
   7   4   1   65.68    7.10   0
   8   4   1 1034.39   12.52   0
  -8  -4  -1  989.61    7.69   0
  -8  -4  -1 1028.95   11.62   0
   8   4   1  998.84    7.71   0
  -9  -4  -1    8.58    6.40   0
   9   4   1    1.96    4.02   0
   9   4   1    5.57    7.01   0
  -9  -4  -1    3.39    4.31   0
 -10  -4  -1  253.40    5.50   0
 -10  -4  -1  254.14    8.54   0
  10   4   1  257.84    9.00   0
 -11  -4  -1   20.54    4.86   0
 -11  -4  -1   24.09    7.05   0
 -12  -4  -1    6.34    6.27   0
 -12  -4  -1    2.33    7.74   0
 -12  -4  -1    1.02    6.24   0
 -10   5   1   10.94    6.27   0
 -10   5   1    5.31    6.83   0
 -10   5   1    9.21    6.38   0
  -9   5   1    4.33    5.10   0
  -9   5   1    4.89    4.93   0
  -9   5   1    4.88    4.83   0
  -8   5   1   18.81    4.95   0
  -8   5   1   25.16    4.59   0
  -8   5   1   21.68    4.50   0
  -7   5   1    2.65    5.26   0
  -7   5   1   10.81    4.61   0
  -6   5   1  451.88    6.40   0
  -6   5   1  440.11    6.05   0
  -5   5   1   44.41    4.17   0
   5  -5  -1   48.54    4.15   0
  -5   5   1   44.08    4.75   0
   5  -5  -1   44.62    4.59   0
  -4   5   1 1189.85    8.39   0
   4  -5  -1 1254.96    8.49   0
  -4   5   1 1175.04    8.79   0
   4  -5  -1 1170.61    9.19   0
  -3   5   1    9.72    5.72   0
   3  -5  -1   10.84    4.17   0
  -3   5   1    4.83    5.27   0
   3  -5  -1    9.50    4.59   0
  -2   5   1 6875.19   20.17   0
  -2   5   1 7032.81   20.63   0
   2  -5  -1 6970.76   20.27   0
   1  -5  -1   28.72    4.54   0
  -1   5   1   26.76    4.59   0
  -1   5   1   23.98    4.83   0
   0  -5  -1  142.13    6.74   0
   0   5   1  138.44    5.81   0
   0   5   1  156.44    6.05   0
   1   5   1  382.97    7.11   0
   1   5   1  391.63    7.80   0
  -1  -5  -1  382.22    7.91   0
   2   5   1  169.45    5.52   0
  -2  -5  -1  173.84    6.50   0
   3   5   1 3534.83   22.25   0
  -3  -5  -1 3398.50   14.76   0
   3   5   1 3376.34   14.71   0
   4   5   1   61.37    7.44   0
  -4  -5  -1   58.58    4.67   0
   4   5   1   65.17    5.44   0
  -5  -5  -1 1560.11   17.50   0
   5   5   1 1506.28    9.40   0
  -5  -5  -1 1485.73    9.36   0
   5   5   1 1508.73   17.29   0
  -6  -5  -1  495.07   11.15   0
   6   5   1  515.45   11.64   0
   6   5   1  499.43    6.10   0
  -6  -5  -1  477.67    6.07   0
   7   5   1   61.46    4.28   0
  -7  -5  -1   62.73    5.38   0
   7   5   1   63.51    7.64   0
  -7  -5  -1   65.64    7.79   0
  -8  -5  -1  662.34   11.88   0
   8   5   1  625.23    6.49   0
  -8  -5  -1  644.75    6.62   0
   8   5   1  657.10   12.85   0
   9   5   1   21.67    7.98   0
   9   5   1   20.98    4.15   0
  -9  -5  -1   27.38    4.25   0
  -9  -5  -1   23.21    7.17   0
 -10  -5  -1   98.12    8.25   0
  10   5   1   92.60    4.89   0
 -10  -5  -1  107.39    4.90   0
 -11  -5  -1   43.71    9.02   0
 -11  -5  -1   42.52    4.90   0
 -12  -5  -1   30.50    6.49   0
 -12  -5  -1   33.44    9.75   0
  -9   6   1  152.64    5.95   0
  -9   6   1  163.62    6.16   0
  -9   6   1  166.51    7.22   0
  -8   6   1   45.39    4.79   0
  -8   6   1   41.03    4.48   0
  -8   6   1   46.08    5.21   0
  -7   6   1  133.52    5.39   0
  -7   6   1  121.95    6.12   0
  -6   6   1    5.82    5.31   0
  -6   6   1    5.64    4.45   0
  -5   6   1  538.20    7.13   0
  -5   6   1  540.41    6.77   0
   5  -6  -1  583.20    6.56   0
  -4   6   1   33.08    5.95   0
  -4   6   1   33.88    4.92   0
   4  -6  -1   30.39    4.18   0
  -3   6   1   -2.23    4.24   0
  -3   6   1    2.70    4.40   0
   3  -6  -1    2.03    4.18   0
  -2   6   1    1.26    4.65   0
  -2   6   1    4.17    4.28   0
   2  -6  -1    1.42    5.29   0
  -1   6   1    3.87    4.54   0
  -1   6   1    4.76    4.49   0
   1  -6  -1    5.93    4.30   0
   0   6   1  122.48    6.34   0
   0   6   1  121.44    5.37   0
   0  -6  -1  116.26    5.35   0
  -1  -6  -1  220.08    5.83   0
   1   6   1  248.68    6.32   0
   1   6   1  228.28    6.17   0
   2   6   1  259.45    6.10   0
  -2  -6  -1  246.33    7.00   0
   2   6   1  264.10    6.87   0
   3   6   1    4.46    4.47   0
   3   6   1    3.55    5.71   0
  -3  -6  -1    0.55    4.69   0
   4   6   1  185.94    6.10   0
  -4  -6  -1  175.93    5.20   0
   4   6   1  187.84    7.98   0
  -5  -6  -1 2119.87   10.70   0
   5   6   1 2159.81   20.08   0
   5   6   1 2095.93   10.65   0
   6   6   1  301.00   11.48   0
  -6  -6  -1  272.59    6.07   0
   6   6   1  283.47    5.41   0
  -7  -6  -1  137.03    4.92   0
   7   6   1  135.26   10.05   0
   7   6   1  133.75    4.87   0
  -8  -6  -1   15.95    8.89   0
   8   6   1   16.60    3.89   0
   8   6   1   14.69    9.66   0
  -8  -6  -1   17.49    4.22   0
  -9  -6  -1   53.80    4.72   0
   9   6   1   50.97    5.43   0
  -9  -6  -1   53.49   10.19   0
  10   6   1  505.08    6.49   0
 -10  -6  -1  537.31    6.58   0
 -10  -6  -1  556.05   17.07   0
  11   6   1   -1.81    4.86   0
 -11  -6  -1    5.47    4.92   0
 -12  -6  -1  152.25    6.11   0
  -9   7   1    8.29    5.17   0
  -9   7   1    7.81    5.32   0
  -9   7   1   11.96    6.84   0
  -8   7   1  116.19    5.57   0
  -8   7   1  104.83    5.51   0
  -8   7   1  111.41    5.39   0
  -7   7   1   38.68    5.01   0
  -7   7   1   42.83    4.80   0
   6  -7  -1   85.66    4.80   0
  -6   7   1   75.25    4.88   0
  -6   7   1   75.84    5.81   0
  -5   7   1    2.67    4.56   0
  -5   7   1    1.42    5.24   0
   5  -7  -1    1.20    4.13   0
  -4   7   1  658.45    6.92   0
   4  -7  -1  692.50    6.90   0
  -4   7   1  670.50    7.03   0
  -3   7   1  126.00    5.16   0
  -3   7   1  115.89    5.75   0
   3  -7  -1  118.39    4.71   0
  -2   7   1 2154.01   10.99   0
   2  -7  -1 2208.53   10.97   0
  -2   7   1 2120.16   10.97   0
  -1   7   1    0.64    4.56   0
  -1   7   1    6.17    4.44   0
   1  -7  -1    2.41    4.36   0
   0   7   1 1042.49    9.59   0
   0   7   1 1009.39    8.46   0
   0  -7  -1  974.00    8.32   0
   1   7   1   55.29    4.89   0
   1   7   1   44.59    4.87   0
  -1  -7  -1   49.36    4.84   0
  -2  -7  -1  532.66    6.91   0
   2   7   1  554.11    8.68   0
   2   7   1  523.83    6.98   0
  -3  -7  -1  277.11    5.89   0
   3   7   1  296.42    7.72   0
   3   7   1  287.64    5.83   0
   3   7   1  307.03    7.48   0
   4   7   1  179.48    5.17   0
  -4  -7  -1  160.56    5.11   0
   4   7   1  175.74    7.55   0
   4   7   1  174.68    7.29   0
   5   7   1  184.22    8.44   0
  -5  -7  -1  191.22    5.06   0
   5   7   1  184.58    8.18   0
   5   7   1  172.72    4.82   0
   6   7   1  299.74    5.46   0
  -6  -7  -1  312.53    5.52   0
   6   7   1  318.22   11.33   0
  -7  -7  -1 1259.39    8.98   0
   7   7   1 1263.17   26.29   0
   7   7   1 1224.64    8.83   0
  -8  -7  -1  224.30    4.99   0
   8   7   1  217.36    4.96   0
   9   7   1  167.95    5.03   0
  -9  -7  -1  170.74    5.07   0
 -10  -7  -1    4.23    4.50   0
  10   7   1    8.87    5.51   0
 -11  -7  -1    1.17    4.96   0
  11   7   1    6.49    4.67   0
 -12  -7  -1   38.24    5.50   0
  12   7   1   25.03    6.59   0
  -8   8   1   -0.97    4.99   0
  -8   8   1    3.92    5.58   0
  -7   8   1  279.79    6.49   0
  -7   8   1  290.36    5.97   0
  -6   8   1   24.85    4.79   0
   6  -8  -1   28.04    4.84   0
  -6   8   1   31.95    5.88   0
  -5   8   1    1.25    4.54   0
  -5   8   1    5.66    4.67   0
   5  -8  -1    1.64    4.43   0
  -4   8   1   11.31    4.52   0
  -4   8   1    7.39    4.46   0
   4  -8  -1    6.64    4.06   0
   3  -8  -1  666.07    6.79   0
  -3   8   1  655.13    7.59   0
  -3   8   1  645.85    6.94   0
  -2   8   1   70.01    5.91   0
   2  -8  -1   74.67    4.65   0
  -2   8   1   68.54    4.56   0
  -1   8   1   96.02    5.89   0
   1  -8  -1   93.71    4.76   0
  -1   8   1   99.36    4.93   0
   0   8   1   10.44    5.34   0
   0   8   1    7.09    4.55   0
   0  -8  -1    7.14    4.36   0
   1   8   1   47.94    5.56   0
  -1  -8  -1   46.09    4.84   0
   1   8   1   39.28    4.76   0
   2   8   1  262.59    5.57   0
  -2  -8  -1  263.13    5.64   0
   2   8   1  277.47    6.30   0
   3   8   1   34.23    5.81   0
  -3  -8  -1   32.80    4.42   0
   3   8   1   24.98    4.38   0
   4   8   1    4.98    6.09   0
   4   8   1    6.03    4.04   0
  -4  -8  -1    4.70    4.30   0
   4   8   1    8.86    5.61   0
   5   8   1  320.22    9.17   0
  -5  -8  -1  296.84    6.38   0
   5   8   1  315.17    5.54   0
   5   8   1  310.26    9.13   0
   6   8   1   41.52    7.60   0
   6   8   1   43.58    7.78   0
  -6  -8  -1   46.18    4.49   0
   6   8   1   49.58    4.42   0
  -7  -8  -1  280.93    5.34   0
   7   8   1  269.08    5.39   0
   8   8   1  337.18    5.76   0
  -8  -8  -1  364.22    6.73   0
   9   8   1  280.28    5.54   0
  -9  -8  -1  284.60    6.32   0
  10   8   1   51.94    4.93   0
 -10  -8  -1   64.86    4.86   0
  11   8   1   64.96    5.21   0
 -11  -8  -1   52.29    5.35   0
  -7   9   1   10.30    5.33   0
  -7   9   1    4.19    5.34   0
  -6   9   1  186.40    5.74   0
  -6   9   1  195.05    6.62   0
   6  -9  -1  185.76    5.63   0
  -5   9   1  317.15    6.13   0
   5  -9  -1  355.88    6.04   0
  -5   9   1  327.08    6.05   0
  -4   9   1  257.59    5.72   0
   4  -9  -1  272.98    5.49   0
  -4   9   1  279.06    5.76   0
   3  -9  -1   12.14    4.40   0
  -3   9   1   17.79    4.59   0
  -3   9   1   13.74    4.30   0
  -2   9   1  443.03    6.33   0
  -2   9   1  452.87    6.33   0
   2  -9  -1  443.14    6.27   0
  -1   9   1   48.79    4.80   0
   1  -9  -1   51.64    4.81   0
  -1   9   1   53.53    4.55   0
   0  -9  -1 1056.28    8.24   0
   0   9   1 1064.05    8.39   0
   0   9   1 1121.25    8.62   0
  -1  -9  -1  143.05    5.16   0
   1   9   1  154.86    6.16   0
   1   9   1  157.62    5.31   0
   2   9   1   29.28    6.01   0
  -2  -9  -1   31.35    4.56   0
   2   9   1   31.65    4.53   0
   3   9   1  523.58    6.47   0
  -3  -9  -1  542.48    6.46   0
   3   9   1  559.38    7.76   0
  -4  -9  -1  203.42    5.22   0
   4   9   1  209.90    7.03   0
   4   9   1  200.38    5.28   0
   4   9   1  209.89    6.94   0
   5   9   1  123.28    4.84   0
  -5  -9  -1  129.71    4.99   0
   5   9   1  127.49    6.56   0
   5   9   1  136.10    6.85   0
  -6  -9  -1   34.15    4.44   0
   6   9   1   32.87    7.79   0
   6   9   1   32.04    7.81   0
   6   9   1   37.24    4.27   0
   7   9   1    0.20    4.15   0
  -7  -9  -1    2.57    4.28   0
   7   9   1    2.06   11.51   0
   7   9   1    1.41   12.37   0
   8   9   1   87.16    4.70   0
  -8  -9  -1  102.82    4.73   0
  -9  -9  -1  138.22    6.03   0
   9   9   1  124.49    5.13   0
  10   9   1   -3.57    4.79   0
 -10  -9  -1    3.34    4.78   0
  11   9   1   51.03    5.45   0
 -11  -9  -1   55.55    5.39   0
  -7  10   1  179.05    6.46   0
  -7  10   1  143.81    6.62   0
  -6  10   1    0.42    5.33   0
  -6  10   1    2.07    5.24   0
   6 -10  -1    3.46    6.13   0
   5 -10  -1  360.30    6.46   0
  -5  10   1  356.06    6.34   0
  -5  10   1  367.94    6.39   0
   4 -10  -1   50.65    4.80   0
  -4  10   1   43.94    5.00   0
  -4  10   1   42.71    4.93   0
  -3  10   1    8.81    4.70   0
  -3  10   1   -0.32    4.53   0
   3 -10  -1    5.05    4.51   0
   2 -10  -1    4.27    4.04   0
  -2  10   1   10.29    4.38   0
  -2  10   1    8.20    4.13   0
  -1  10   1  161.42    5.18   0
   1 -10  -1  159.97    5.05   0
  -1  10   1  162.99    5.26   0
   0  10   1  152.19    5.25   0
   0  10   1  163.15    5.22   0
   0 -10  -1  148.39    5.05   0
   1  10   1   50.18    4.75   0
   1  10   1   52.40    4.93   0
  -1 -10  -1   48.29    4.68   0
   2  10   1  156.21    5.38   0
  -2 -10  -1  142.33    5.20   0
   2  10   1  141.71    5.12   0
  -3 -10  -1   83.74    4.95   0
   3  10   1   93.72    5.01   0
   3  10   1   91.67    5.13   0
   4  10   1    1.36    4.35   0
  -4 -10  -1    1.09    4.39   0
   4  10   1    0.03    5.42   0
   4  10   1    5.38    5.70   0
   5  10   1    5.74    6.14   0
   5  10   1    4.72    5.54   0
  -5 -10  -1    5.66    4.37   0
   5  10   1    5.54    4.26   0
  -6 -10  -1    2.71    4.52   0
   6  10   1    4.83    4.38   0
   6  10   1    6.99    6.23   0
   6  10   1    8.15    6.58   0
   7  10   1   20.82   10.20   0
   7  10   1   21.54    4.50   0
  -7 -10  -1   21.32    4.47   0
   7  10   1   22.06    9.69   0
  -8 -10  -1   13.80    4.53   0
   8  10   1    2.54    4.50   0
  -9 -10  -1   19.70    4.65   0
   9  10   1   26.28    4.71   0
 -10 -10  -1   69.21    6.28   0
  10  10   1   73.70    5.24   0
 -11 -10  -1   34.24    5.00   0
  11  10   1   31.56    6.26   0
  -6  11   1   17.55    5.65   0
  -6  11   1   11.68    5.73   0
   6 -11  -1   21.90    5.52   0
   5 -11  -1   47.22    6.30   0
  -5  11   1   46.74    5.50   0
  -5  11   1   32.57    6.50   0
  -4  11   1  358.74    6.33   0
  -4  11   1  368.76    6.53   0
   4 -11  -1  364.98    7.13   0
  -3  11   1   78.50    5.04   0
  -3  11   1   75.09    5.03   0
   3 -11  -1   79.29    4.92   0
  -2  11   1  243.61    6.36   0
  -2  11   1  253.37    6.52   0
   2 -11  -1  243.60    5.47   0
   1 -11  -1   -3.20    4.58   0
  -1  11   1    4.79    4.68   0
  -1  11   1    6.01    4.61   0
   0  11   1  431.53    6.31   0
   0  11   1  433.41    6.42   0
   0 -11  -1  431.87    6.21   0
   1  11   1    2.90    4.55   0
  -1 -11  -1    6.94    4.57   0
   1  11   1    8.28    5.67   0
  -2 -11  -1  641.28    6.70   0
   2  11   1  633.12    6.82   0
   2  11   1  639.31    8.38   0
   3  11   1  156.08    5.14   0
   3  11   1  164.26    6.67   0
  -3 -11  -1  164.30    5.23   0
   4  11   1   39.11    6.21   0
   4  11   1   31.29    5.80   0
   4  11   1   32.81    4.71   0
  -4 -11  -1   34.43    4.64   0
   5  11   1  457.77    9.36   0
  -5 -11  -1  414.75    6.26   0
   5  11   1  410.56    7.01   0
   5  11   1  450.02    9.37   0
   6  11   1   42.22    7.50   0
  -6 -11  -1   43.33    4.75   0
   6  11   1   41.89    4.72   0
   6  11   1   42.58    7.08   0
   7  11   1  316.11    5.67   0
   7  11   1  336.66   12.70   0
   7  11   1  317.46   12.27   0
  -7 -11  -1  334.06    5.82   0
   8  11   1   23.21    4.72   0
  -8 -11  -1   32.13    4.91   0
  -9 -11  -1    1.45    4.78   0
   9  11   1    0.98    4.68   0
  10  11   1   28.95    5.15   0
 -10 -11  -1   30.03    5.28   0
  -5  12   1  366.00    7.01   0
   5 -12  -1  314.90    7.17   0
  -5  12   1  308.48    7.39   0
  -4  12   1    2.42    5.13   0
  -4  12   1    0.27    5.21   0
   4 -12  -1    1.23    5.18   0
   3 -12  -1  306.98    6.23   0
  -3  12   1  283.57    6.26   0
  -3  12   1  280.20    6.08   0
   2 -12  -1    1.80    4.61   0
  -2  12   1    7.34    5.99   0
  -2  12   1    0.24    4.83   0
  -1  12   1   76.23    4.79   0
   1 -12  -1   84.92    4.84   0
  -1  12   1   90.48    6.14   0
   0  12   1  211.84    5.56   0
   0 -12  -1  202.65    5.42   0
   0  12   1  196.95    5.54   0
   1  12   1   -2.87    4.64   0
   1  12   1    2.24    5.77   0
  -1 -12  -1    2.30    4.56   0
   2  12   1   22.36    5.97   0
   2  12   1   27.54    4.65   0
  -2 -12  -1   22.77    4.65   0
   3  12   1   56.02    4.85   0
   3  12   1   60.69    5.21   0
  -3 -12  -1   58.52    4.91   0
   4  12   1  136.87    6.73   0
   4  12   1  130.07    6.50   0
  -4 -12  -1  146.42    5.18   0
   4  12   1  137.55    5.18   0
  -5 -12  -1    9.74    4.65   0
   5  12   1   11.34    5.88   0
   5  12   1    9.40    5.67   0
   5  12   1   10.04    6.77   0
   6  12   1    5.86    6.92   0
   6  12   1    2.49    4.66   0
   6  12   1    3.44    6.88   0
  -6 -12  -1    6.49    5.72   0
   7  12   1   37.13    4.69   0
   7  12   1   42.88    8.07   0
  -7 -12  -1   37.10    5.99   0
   7  12   1   44.26    9.05   0
  -8 -12  -1    0.98    4.81   0
   8  12   1    1.74    4.68   0
   9  12   1   82.72    6.51   0
  -9 -12  -1   82.27    6.67   0
  10  12   1   11.82    5.46   0
 -10 -12  -1   14.80    5.48   0
  -3  13   1   12.57    5.32   0
  -3  13   1   13.66    5.32   0
   3 -13  -1   18.75    5.20   0
  -2  13   1   76.59    5.39   0
  -2  13   1   76.46    5.64   0
   2 -13  -1   84.92    5.44   0
  -1  13   1   45.08    5.15   0
   1 -13  -1   52.09    5.10   0
  -1  13   1   54.05    5.12   0
   0  13   1  154.26    5.71   0
   0  13   1  138.03    6.39   0
   0 -13  -1  136.67    5.23   0
   1  13   1    2.74    4.69   0
   1  13   1    1.13    5.08   0
  -1 -13  -1   -1.74    4.78   0
  -2 -13  -1  382.60    6.18   0
   2  13   1  376.34    6.32   0
   2  13   1  394.49    6.95   0
   3  13   1    2.61    5.11   0
  -3 -13  -1   -2.02    4.83   0
   3  13   1    6.24    5.88   0
   4  13   1  206.37    5.65   0
  -4 -13  -1  208.84    5.66   0
   4  13   1  210.55    7.23   0
   4  13   1  211.13    7.22   0
   5  13   1   21.99    7.19   0
   5  13   1   10.04    4.92   0
   5  13   1   19.17    6.15   0
  -5 -13  -1   16.59    4.89   0
  -6 -13  -1   62.56    5.15   0
   6  13   1   61.07    6.86   0
   6  13   1   70.60    6.91   0
   6  13   1   61.15    5.18   0
   7  13   1  211.38   10.79   0
  -7 -13  -1  207.80    5.76   0
   7  13   1  218.21   11.08   0
   7  13   1  188.24    6.85   0
   8  13   1    0.03    5.05   0
  -8 -13  -1   -4.79    6.31   0
  -9 -13  -1   46.53    5.48   0
   9  13   1   41.08    5.22   0
  -2  14   1    0.89    5.04   0
  -2  14   1    8.02    5.49   0
   2 -14  -1    1.43    6.27   0
   1 -14  -1   66.21    5.29   0
  -1  14   1   53.39    5.49   0
  -1  14   1   59.41    5.90   0
   0  14   1    2.92    4.95   0
   0  14   1    3.56    5.32   0
   0 -14  -1   -1.06    4.94   0
   1  14   1  179.61    5.78   0
  -1 -14  -1  188.00    5.79   0
   1  14   1  185.54    6.07   0
  -2 -14  -1   30.64    5.09   0
   2  14   1   40.99    5.35   0
   2  14   1   30.87    4.94   0
   3  14   1    5.70    4.96   0
   3  14   1    0.69    5.16   0
  -3 -14  -1    1.75    4.87   0
  -4 -14  -1  100.84    5.37   0
   4  14   1  111.64    6.79   0
   4  14   1   96.30    5.50   0
   4  14   1  107.39    6.83   0
   5  14   1   46.05    6.81   0
  -5 -14  -1   39.43    5.23   0
   5  14   1   42.24    6.78   0
   5  14   1   41.06    5.18   0
   6  14   1  185.95    8.74   0
   6  14   1  199.10    8.82   0
  -6 -14  -1  194.52    6.02   0
   6  14   1  197.47    5.90   0
   7  14   1   14.19    7.87   0
  -7 -14  -1   10.87    5.16   0
   7  14   1   12.08    5.19   0
   7  14   1    7.05    8.76   0
  -8 -14  -1    2.39    5.43   0
   8  14   1   -4.67    5.32   0
   0  15   1   25.40    5.83   0
   0  15   1   29.80    5.81   0
   0 -15  -1   37.61    6.87   0
  -1 -15  -1   47.17    5.54   0
   1  15   1   47.27    5.38   0
   1  15   1   39.25    6.89   0
  -2 -15  -1    6.92    5.07   0
   2  15   1   -1.53    5.47   0
   2  15   1    0.10    5.02   0
   3  15   1    0.48    5.51   0
   3  15   1    2.28    5.46   0
   3  15   1    4.70    5.19   0
  -3 -15  -1    3.46    5.16   0
   4  15   1   89.76    6.31   0
   4  15   1   76.65    7.12   0
   4  15   1   72.60    5.62   0
  -4 -15  -1   82.20    5.70   0
  -5 -15  -1    2.67    5.38   0
   5  15   1    5.56    6.90   0
   5  15   1    5.48    5.41   0
   5  15   1    2.69    6.62   0
   6  15   1   52.25    5.87   0
  -6 -15  -1   72.28    5.91   0
   6  15   1   76.95    7.66   0
   6  15   1   83.78    8.68   0
   7  14  -2   17.54    5.66   0
   7  14  -2    0.30   14.76   0
  -7 -14   2   20.37    5.51   0
   6  14  -2    0.36    5.37   0
   6  14  -2    5.45    8.71   0
  -6 -14   2    3.94    5.34   0
   6  14  -2    5.49    8.07   0
   5  14  -2    5.70    6.69   0
   5  14  -2    7.03    6.80   0
  -5 -14   2    2.26    5.21   0
   5  14  -2    9.67    5.36   0
  -4 -14   2    2.43    5.24   0
   4  14  -2    5.22    5.17   0
   4  14  -2   -0.38    6.42   0
  -3 -14   2    1.33    5.15   0
   3  14  -2    6.90    5.33   0
   3  14  -2    4.04    5.06   0
   2  14  -2    6.92    5.23   0
   2  14  -2    4.74    5.37   0
  -2 -14   2    2.50    5.21   0
  -1 -14   2    9.87    5.10   0
   1  14  -2    9.30    5.46   0
   1  14  -2    5.32    5.28   0
   0 -14   2   35.65    5.42   0
   0  14  -2   19.92    5.49   0
   0  14  -2   29.17    6.66   0
  -8 -13   2    4.93    5.35   0
   8  13  -2    6.09    6.41   0
  -7 -13   2   23.76    5.57   0
   7  13  -2   14.16    5.22   0
  -6 -13   2   25.54    4.97   0
   6  13  -2   29.10    7.63   0
   6  13  -2   28.34    8.65   0
   6  13  -2   27.86    5.15   0
  -5 -13   2  245.43    6.43   0
   5  13  -2  280.21    6.50   0
   5  13  -2  289.15    8.93   0
   5  13  -2  264.81    8.24   0
   4  13  -2   81.25    5.30   0
  -4 -13   2   93.12    5.23   0
   4  13  -2   99.60    6.93   0
  -3 -13   2   12.24    4.97   0
   3  13  -2   14.40    4.97   0
   3  13  -2   21.06    5.21   0
  -2 -13   2   84.88    5.24   0
   2  13  -2   84.29    5.26   0
   2  13  -2   87.16    5.49   0
   1  13  -2  150.26    5.51   0
  -1 -13   2  135.91    5.49   0
   1  13  -2  131.83    7.09   0
   0 -13   2    5.90    4.95   0
   0  13  -2   -0.81    5.21   0
   0  13  -2    3.86    6.17   0
  -1  13  -2   13.46    5.26   0
   1 -13   2   15.84    5.21   0
  -1  13  -2    9.72    5.34   0
  -2  13  -2   71.81    5.82   0
   2 -13   2   65.08    5.54   0
  -2  13  -2   52.87    5.69   0
   9  12  -2   66.31    5.79   0
  -9 -12   2   89.07    7.01   0
   8  12  -2   20.68    5.18   0
  -8 -12   2   26.61    5.07   0
  -7 -12   2  163.30    6.07   0
   7  12  -2  148.79    5.64   0
  -6 -12   2   41.79    5.03   0
   6  12  -2   39.67    8.19   0
   6  12  -2   36.58    6.00   0
   6  12  -2   44.04    8.05   0
   5  12  -2  125.35    5.41   0
   5  12  -2  147.06    8.25   0
   5  12  -2  144.13    8.05   0
  -5 -12   2  146.62    5.48   0
   4  12  -2   60.08    4.82   0
  -4 -12   2   62.80    4.93   0
   4  12  -2   60.21    6.21   0
   3  12  -2   49.60    6.23   0
   3  12  -2   49.88    4.93   0
  -3 -12   2   53.10    4.84   0
  -2 -12   2  209.00    5.57   0
   2  12  -2  213.47    5.99   0
   2  12  -2  213.03    6.56   0
  -1 -12   2   -2.36    4.68   0
   1  12  -2   10.97    5.95   0
   1  12  -2    1.98    4.75   0
   0  12  -2   22.99    4.93   0
   0 -12   2   23.20    4.82   0
   0  12  -2   19.02    4.98   0
  -1  12  -2    2.77    4.94   0
   1 -12   2    6.08    4.81   0
  -1  12  -2    3.39    6.04   0
   2 -12   2    2.08    4.92   0
  -2  12  -2    0.43    5.27   0
  -2  12  -2    3.03    5.00   0
   3 -12   2   44.97    5.43   0
  -3  12  -2   40.58    5.49   0
  -3  12  -2   32.87    5.38   0
  -4  12  -2    0.33    5.47   0
   4 -12   2   -3.46    5.48   0
  -4  12  -2   -2.09    5.46   0
 -10 -11   2   31.26    5.49   0
  10  11  -2   24.06    5.43   0
  -9 -11   2   17.76    5.29   0
   9  11  -2   15.08    5.18   0
   8  11  -2    6.91    5.84   0
  -8 -11   2    0.06    4.95   0
  -7 -11   2  356.99    6.30   0
   7  11  -2  352.72    6.21   0
   6  11  -2    5.91    8.18   0
  -6 -11   2    9.61    4.55   0
   6  11  -2    5.58    8.25   0
   6  11  -2    7.55    5.37   0
   5  11  -2  215.86    5.38   0
  -5 -11   2  228.93    5.57   0
   5  11  -2  245.02    8.42   0
   5  11  -2  242.60    8.27   0
  -4 -11   2   10.58    4.80   0
   4  11  -2   16.73    6.04   0
   4  11  -2    9.62    4.79   0
  -3 -11   2  857.57    7.60   0
   3  11  -2  814.13    7.49   0
   3  11  -2  890.48    9.68   0
   2  11  -2  270.32    7.15   0
  -2 -11   2  285.44    5.68   0
   2  11  -2  266.02    5.76   0
  -1 -11   2   56.01    4.72   0
   1  11  -2   64.11    4.98   0
   1  11  -2   65.42    4.83   0
   0  11  -2  108.66    5.15   0
   0  11  -2  119.44    5.19   0
   0 -11   2  124.90    5.06   0
  -1  11  -2  200.82    5.55   0
   1 -11   2  229.33    6.40   0
  -1  11  -2  230.77    5.78   0
  -2  11  -2  229.40    5.74   0
   2 -11   2  247.76    6.66   0
  -2  11  -2  247.00    5.80   0
  -3  11  -2   41.34    5.26   0
  -3  11  -2   42.52    5.21   0
   3 -11   2   48.04    5.07   0
   4 -11   2  160.46    5.69   0
  -4  11  -2  136.02    5.49   0
  -4  11  -2  121.80    6.75   0
  -5  11  -2   16.25    5.47   0
  -5  11  -2   16.98    6.63   0
   5 -11   2    7.97    5.35   0
 -10 -10   2   80.63    5.73   0
  10  10  -2   85.79    5.72   0
   9  10  -2   24.73    4.95   0
  -9 -10   2   33.63    5.01   0
  -8 -10   2   36.70    4.93   0
   8  10  -2   45.72    4.84   0
  -7 -10   2   77.45    5.29   0
   7  10  -2   76.52    4.96   0
   6  10  -2   59.95    9.82   0
   6  10  -2   52.33    4.55   0
  -6 -10   2   60.79    5.61   0
   6  10  -2   61.32    9.90   0
  -5 -10   2  192.65    5.49   0
   5  10  -2  196.85    8.58   0
   5  10  -2  201.01    8.17   0
   5  10  -2  177.36    5.16   0
   4  10  -2   50.35    5.90   0
  -4 -10   2   45.67    4.78   0
   4  10  -2   46.54    5.65   0
  -3 -10   2  156.30    5.04   0
   3  10  -2  162.12    6.70   0
   3  10  -2  152.96    5.12   0
   2  10  -2   48.42    5.56   0
   2  10  -2   42.75    5.00   0
  -2 -10   2   47.30    4.65   0
   1  10  -2   16.23    5.77   0
   1  10  -2   14.36    4.73   0
  -1 -10   2   21.67    4.60   0
   0  10  -2  165.25    5.32   0
   0 -10   2  172.49    5.21   0
   0  10  -2  163.31    5.34   0
   1 -10   2   10.67    4.57   0
  -1  10  -2   11.45    4.50   0
  -1  10  -2   17.29    4.37   0
  -2  10  -2   68.79    4.92   0
  -2  10  -2   56.50    5.02   0
   2 -10   2   64.66    4.83   0
   3 -10   2   -1.40    4.82   0
  -3  10  -2   -6.02    5.82   0
  -3  10  -2    3.82    4.67   0
  -4  10  -2   41.29    4.99   0
  -4  10  -2   36.91    6.08   0
   4 -10   2   43.28    5.00   0
  -5  10  -2  119.44    5.76   0
  -5  10  -2  106.67    5.66   0
   5 -10   2  127.93    5.47   0
  -6  10  -2   15.77    5.66   0
  -6  10  -2   13.59    5.31   0
   6 -10   2   17.83    5.28   0
  11   9  -2   11.01    5.25   0
 -11  -9   2    8.57    5.32   0
 -10  -9   2  144.38    5.63   0
  10   9  -2  140.18    5.59   0
  -9  -9   2    5.60    4.84   0
   9   9  -2    3.77    4.60   0
  -8  -9   2   46.57    4.78   0
   8   9  -2   50.99    5.50   0
   7   9  -2   28.60    5.31   0
  -7  -9   2   18.27    5.48   0
   6   9  -2    6.76    4.06   0
  -6  -9   2   10.32    4.31   0
   5   9  -2   65.77    4.51   0
  -5  -9   2   71.55    4.56   0
   5   9  -2   72.19    7.87   0
   5   9  -2   73.98    7.92   0
   4   9  -2  123.05    5.81   0
  -4  -9   2  123.07    5.00   0
   4   9  -2  132.57    6.39   0
   3   9  -2  882.36    8.43   0
   3   9  -2  960.91   10.31   0
  -3  -9   2  940.85    8.62   0
   2   9  -2   18.24    5.53   0
  -2  -9   2   13.74    4.66   0
   2   9  -2   15.66    4.57   0
  -1  -9   2 1727.96    9.80   0
   1   9  -2 1699.44    9.84   0
   1   9  -2 1790.48   10.89   0
   0  -9   2  466.47    6.20   0
   0   9  -2  465.19    6.27   0
   0   9  -2  469.94    7.40   0
  -1   9  -2   53.09    4.74   0
   1  -9   2   53.73    4.69   0
   1  -9   2   58.28    4.71   0
  -1   9  -2   59.76    4.85   0
  -2   9  -2   10.74    4.48   0
   2  -9   2    3.10    4.48   0
   2  -9   2    5.38    4.28   0
  -2   9  -2    1.02    4.58   0
  -3   9  -2  101.20    5.07   0
   3  -9   2  101.35    4.98   0
  -3   9  -2  101.51    4.92   0
   3  -9   2  104.41    5.00   0
  -4   9  -2 1451.99    9.31   0
   4  -9   2 1475.35    9.13   0
   4  -9   2 1507.07    9.13   0
  -4   9  -2 1395.29    8.80   0
   5  -9   2   11.88    5.80   0
  -5   9  -2   12.37    4.92   0
  -5   9  -2    0.34    6.05   0
   5  -9   2   10.04    4.81   0
   6  -9   2  367.35    6.49   0
  -6   9  -2  318.86    6.24   0
  -6   9  -2  312.49    6.67   0
  -7   9  -2   -0.63    5.06   0
  -7   9  -2    2.76    5.57   0
 -11  -8   2   17.84    5.19   0
  11   8  -2   14.39    5.21   0
  10   8  -2   11.46    5.64   0
 -10  -8   2   16.09    5.72   0
  -9  -8   2   57.22    4.58   0
   9   8  -2   50.70    4.99   0
  -8  -8   2  730.37    6.98   0
   8   8  -2  659.19    6.95   0
   7   8  -2   26.25    5.31   0
  -7  -8   2   13.29    4.42   0
  -6  -8   2  260.10    5.39   0
   6   8  -2  243.37    5.26   0
   5   8  -2  145.93    8.90   0
   5   8  -2  154.10    9.03   0
  -5  -8   2  149.50    4.90   0
   5   8  -2  141.67    4.80   0
  -4  -8   2  102.67    5.74   0
   4   8  -2  103.20    4.48   0
   4   8  -2  112.27    7.22   0
  -3  -8   2  302.82    5.70   0
   3   8  -2  319.15    7.78   0
   3   8  -2  301.39    5.87   0
   2   8  -2   14.55    4.61   0
  -2  -8   2   13.85    5.45   0
   2   8  -2   15.51    5.30   0
   1   8  -2   68.64    5.15   0
  -1  -8   2   65.88    5.01   0
  -1  -8   2   62.81    5.93   0
   1   8  -2   67.24    4.97   0
   0  -8   2    2.21    5.31   0
   0  -8   2    5.56    4.48   0
   0   8  -2    6.58    4.60   0
   0   8  -2    1.92    5.54   0
  -1   8  -2  233.29    5.52   0
   1  -8   2  245.99    6.44   0
  -1   8  -2  252.36    5.35   0
   1  -8   2  249.93    5.27   0
   2  -8   2   21.31    5.54   0
  -2   8  -2   13.24    4.47   0
  -2   8  -2   19.97    4.56   0
   2  -8   2   16.19    4.39   0
  -3   8  -2   62.83    4.73   0
   3  -8   2   61.69    4.55   0
   3  -8   2   55.79    4.70   0
  -3   8  -2   59.68    4.74   0
  -4   8  -2   34.90    4.69   0
   4  -8   2   43.99    4.65   0
  -4   8  -2   39.67    4.86   0
   4  -8   2   38.88    4.68   0
  -5   8  -2   11.56    4.77   0
   5  -8   2    7.91    4.65   0
  -5   8  -2    4.89    5.57   0
   5  -8   2    2.78    4.59   0
   6  -8   2    7.56    4.84   0
  -6   8  -2    3.56    5.00   0
   6  -8   2   14.16    4.80   0
  -6   8  -2   12.48    4.76   0
  -7   8  -2  116.07    5.66   0
  -7   8  -2  129.52    5.72   0
  -8   8  -2   15.53    5.58   0
  -8   8  -2   13.46    5.88   0
 -11  -7   2   16.06    5.00   0
  11   7  -2   18.24    4.94   0
  10   7  -2   10.19    4.51   0
 -10  -7   2    9.85    4.64   0
   9   7  -2   -1.64    4.71   0
  -9  -7   2   -1.64    4.80   0
   8   7  -2   26.57    4.30   0
  -8  -7   2   25.91    5.24   0
   7   7  -2  111.82    4.82   0
  -7  -7   2  120.58    4.73   0
  -6  -7   2   91.78    4.73   0
   6   7  -2   91.07    4.39   0
  -5  -7   2   11.20    4.14   0
   5   7  -2    6.55   10.56   0
   5   7  -2    7.69   10.19   0
   5   7  -2   10.25    3.85   0
  -4  -7   2   22.28    5.19   0
   4   7  -2   18.02    4.08   0
   4   7  -2   16.59    7.08   0
   3   7  -2   12.89    4.35   0
  -3  -7   2   22.36    4.50   0
   3   7  -2   18.97    5.64   0
  -2  -7   2   95.46    4.91   0
   2   7  -2   91.58    5.87   0
   2   7  -2   98.29    6.36   0
   1   7  -2 1678.86   10.16   0
  -1  -7   2 1697.45    9.98   0
  -1  -7   2 1732.22   11.35   0
   1   7  -2 1729.98   12.16   0
   0  -7   2   22.36    4.61   0
   0   7  -2   21.22    4.79   0
   0   7  -2   18.46    4.44   0
   0  -7   2   20.36    4.50   0
  -1   7  -2  717.68    7.14   0
   1  -7   2  734.35    7.24   0
   1  -7   2  727.41    7.22   0
  -1   7  -2  738.94    7.27   0
   2  -7   2  376.18    6.11   0
  -2   7  -2  372.07    6.18   0
  -2   7  -2  356.66    5.99   0
   2  -7   2  387.72    6.22   0
   3  -7   2  743.06    7.28   0
  -3   7  -2  735.39    7.32   0
   3  -7   2  760.96    7.00   0
  -3   7  -2  715.72    6.97   0
  -4   7  -2   66.39    4.54   0
  -4   7  -2   71.45    4.67   0
   4  -7   2   62.69    4.60   0
   4  -7   2   68.85    4.58   0
   5  -7   2   21.76    4.56   0
  -5   7  -2   22.25    4.69   0
  -5   7  -2   11.97    4.54   0
   5  -7   2   10.60    4.54   0
  -6   7  -2  401.63    6.34   0
   6  -7   2  400.21    6.41   0
   6  -7   2  411.90    6.07   0
  -6   7  -2  396.68    6.63   0
  -7   7  -2  142.50    6.14   0
   7  -7   2  146.97    5.68   0
  -7   7  -2  149.84    5.61   0
   8  -7   2  592.84    8.02   0
  -8   7  -2  568.75    8.13   0
  -8   7  -2  665.96    7.43   0
 -12  -6   2   53.09    5.54   0
  12   6  -2   55.81    5.55   0
  11   6  -2    0.51    5.06   0
 -11  -6   2    6.32    4.72   0
 -10  -6   2   77.46    5.05   0
  10   6  -2   73.77    5.88   0
   9   6  -2   22.73    4.43   0
  -9  -6   2   20.10    4.44   0
   8   6  -2  191.41    5.16   0
  -8  -6   2  182.72    5.15   0
   7   6  -2  121.72    4.73   0
  -7  -6   2  107.30    4.65   0
  -6  -6   2 1032.38    8.08   0
   6   6  -2 1067.02    8.03   0
  -5  -6   2  246.42    6.11   0
   5   6  -2  258.37    5.32   0
   4   6  -2  374.24   11.28   0
  -4  -6   2  361.23    6.05   0
   4   6  -2  351.83    5.91   0
   3   6  -2  202.70    6.11   0
  -3  -6   2  195.83    5.44   0
   3   6  -2  205.29    7.98   0
  -2  -6   2  667.05    9.12   0
  -2  -6   2  647.69    7.38   0
   2   6  -2  667.74    9.85   0
   2   6  -2  638.64    7.38   0
  -1  -6   2   13.24    4.64   0
  -1  -6   2   20.72    5.43   0
   1   6  -2   17.45    4.60   0
   1   6  -2   12.96    5.72   0
   0   6  -2   14.00    5.38   0
   0   6  -2   11.47    4.70   0
   0  -6   2    9.87    4.82   0
   0  -6   2    5.82    4.55   0
  -1   6  -2   51.15    4.82   0
   1  -6   2   56.94    4.76   0
  -1   6  -2   50.37    4.73   0
   1  -6   2   50.47    4.75   0
   2  -6   2    2.06    5.21   0
  -2   6  -2    7.73    4.32   0
  -2   6  -2    2.25    4.51   0
   2  -6   2    3.86    4.34   0
   3  -6   2 1717.84   10.05   0
   3  -6   2 1679.99    9.86   0
  -3   6  -2 1647.03    9.90   0
  -3   6  -2 1621.63    9.43   0
  -4   6  -2  214.36    5.47   0
   4  -6   2  216.20    6.28   0
   4  -6   2  211.29    5.46   0
  -4   6  -2  215.90    5.38   0
   5  -6   2   27.68    4.68   0
   5  -6   2   26.14    4.39   0
  -5   6  -2   23.92    5.27   0
  -5   6  -2   26.33    4.61   0
  -6   6  -2   65.17    5.05   0
   6  -6   2   50.87    4.88   0
  -6   6  -2   53.42    4.60   0
   7  -6   2   28.02    4.92   0
  -7   6  -2   36.38    4.98   0
  -7   6  -2   39.13    4.76   0
   8  -6   2    6.95    5.28   0
  -8   6  -2    4.61    4.88   0
  -8   6  -2    6.71    6.36   0
  -8   6  -2   11.15    4.63   0
  -9   6  -2   62.11    6.56   0
  -9   6  -2   48.68    5.46   0
  -9   6  -2   76.23    7.08   0
 -12  -5   2   75.85    5.80   0
 -11  -5   2    5.99    6.00   0
  11   5  -2    1.08    5.93   0
  10   5  -2   49.83    4.82   0
 -10  -5   2   42.36    5.35   0
   9   5  -2   22.09    5.17   0
  -9  -5   2   21.26    4.24   0
  -8  -5   2  671.42    6.97   0
   8   5  -2  667.53    7.59   0
   7   5  -2    8.87    4.79   0
  -7  -5   2   10.46    3.98   0
  -6  -5   2  672.51    6.90   0
   6   5  -2  659.05    7.50   0
  -5  -5   2  627.18    7.64   0
   5   5  -2  644.50    6.96   0
  -4  -5   2    8.67    4.36   0
   4   5  -2    5.15    4.24   0
   3   5  -2 1526.82   16.77   0
  -3  -5   2 1433.66   10.24   0
   3   5  -2 1446.99   10.10   0
   2   5  -2   24.27    6.30   0
  -2  -5   2   29.51    6.30   0
  -2  -5   2   25.48    4.62   0
   2   5  -2   28.75    4.59   0
  -1  -5   2  942.46   10.08   0
   1   5  -2  919.13    9.79   0
   1   5  -2  900.78    8.72   0
  -1  -5   2  897.24    8.77   0
   0   5  -2   31.99    4.77   0
   0  -5   2   40.03    4.51   0
   0   5  -2   34.28    5.05   0
   0  -5   2   33.53    5.10   0
  -1   5  -2 1065.10    8.96   0
   1  -5   2 1114.28    9.10   0
   1  -5   2 1109.88    8.86   0
  -1   5  -2 1092.18    9.13   0
   2  -5   2  722.48    7.56   0
   2  -5   2  731.83    7.62   0
  -2   5  -2  714.69    7.46   0
  -2   5  -2  742.92    7.78   0
  -3   5  -2  248.26    6.08   0
   3  -5   2  241.69    5.44   0
   3  -5   2  241.95    5.25   0
  -3   5  -2  249.16    5.52   0
   4  -5   2   75.45    4.66   0
  -4   5  -2   80.09    4.83   0
  -4   5  -2   81.93    4.74   0
   4  -5   2   74.88    4.93   0
  -5   5  -2  750.85    7.24   0
   5  -5   2  732.71    7.29   0
   5  -5   2  787.63    7.05   0
  -5   5  -2  718.55    6.80   0
   6  -5   2  334.75    5.88   0
  -6   5  -2  316.18    5.63   0
  -6   5  -2  329.52    5.91   0
   7  -5   2    1.95    4.63   0
  -7   5  -2    2.39    4.84   0
  -7   5  -2    3.87    4.32   0
  -8   5  -2   43.21    4.77   0
  -8   5  -2   36.91    5.05   0
   8  -5   2   30.82    5.19   0
  -8   5  -2   31.11    4.60   0
   9  -5   2  116.85    6.84   0
  -9   5  -2  115.49    5.65   0
  -9   5  -2  109.68    5.69   0
  -9   5  -2  132.96    5.54   0
 -12  -4   2    7.57    6.30   0
 -11  -4   2    1.38    4.59   0
  10   4  -2   70.66    4.84   0
 -10  -4   2   72.44    4.71   0
   9   4  -2   21.18    4.13   0
  -9  -4   2   26.29    5.10   0
  -8  -4   2  923.59    8.45   0
   8   4  -2  924.63    7.71   0
  -7  -4   2   63.71    4.43   0
   7   4  -2   64.54    4.27   0
  -6  -4   2 1004.22    8.89   0
   6   4  -2 1103.21    8.41   0
   5   4  -2  217.26    5.28   0
  -5  -4   2  219.22    6.15   0
  -4  -4   2 3124.77   14.12   0
   4   4  -2 3237.61   14.28   0
   3   4  -2 1633.83   11.76   0
   3   4  -2 1689.14   22.73   0
  -3  -4   2 1632.51   11.35   0
  -2  -4   2   68.11    7.25   0
   2   4  -2   63.91    5.30   0
  -2  -4   2   63.96    5.38   0
   2   4  -2   68.20    6.85   0
   1   4  -2  267.56    6.69   0
  -1  -4   2  275.93    6.89   0
  -1  -4   2  291.51    8.18   0
   1   4  -2  282.08    8.10   0
   0   4  -2  120.18    5.77   0
   0   4  -2  121.58    5.67   0
   0  -4   2  120.12    6.95   0
   0  -4   2  113.80    5.74   0
   1  -4   2    7.77    4.54   0
   1  -4   2    7.50    4.68   0
  -1   4  -2    6.54    4.60   0
  -1   4  -2    4.32    4.41   0
  -2   4  -2  282.38    6.10   0
   2  -4   2  304.21    6.19   0
   2  -4   2  287.60    6.12   0
  -2   4  -2  287.13    6.01   0
   3  -4   2   28.04    4.52   0
  -3   4  -2   28.58    4.53   0
   3  -4   2   28.03    4.73   0
  -3   4  -2   29.48    4.72   0
   4  -4   2    2.86    5.06   0
  -4   4  -2    1.83    4.55   0
  -4   4  -2    1.84    4.18   0
   4  -4   2   -1.55    4.49   0
  -5   4  -2  501.58    6.24   0
   5  -4   2  550.70    6.35   0
  -5   4  -2  501.88    6.46   0
   5  -4   2  505.49    6.69   0
  -6   4  -2  146.83    5.20   0
   6  -4   2  143.83    5.29   0
  -6   4  -2  141.05    4.91   0
  -7   4  -2  137.88    5.12   0
  -7   4  -2  160.22    4.90   0
  -7   4  -2  161.13    5.72   0
   7  -4   2  165.85    5.42   0
  -8   4  -2   11.26    4.79   0
  -8   4  -2    8.22    4.48   0
  -8   4  -2    8.84    4.56   0
   8  -4   2   13.00    6.32   0
   9  -4   2   36.78    6.47   0
  -9   4  -2   43.02    4.90   0
  -9   4  -2   42.29    5.20   0
  -9   4  -2   37.26    4.91   0
 -10   4  -2   22.52    5.21   0
  10  -4   2   20.89    5.85   0
 -10   4  -2   23.75    5.62   0
 -10   4  -2   26.38    5.24   0
 -12  -3   2   42.10    9.77   0
 -12  -3   2   36.13    5.46   0
 -12  -3   2   42.08    5.52   0
 -11  -3   2   53.65    8.39   0
 -11  -3   2   52.12    4.85   0
 -10  -3   2   52.80    7.79   0
 -10  -3   2   49.99    4.99   0
   9   3  -2  126.63    4.74   0
  -9  -3   2  131.82    4.78   0
  -9  -3   2  138.76    8.05   0
  -8  -3   2    5.84    4.08   0
  -8  -3   2    5.23    7.36   0
   8   3  -2    7.43    5.05   0
   7   3  -2   50.27    4.35   0
  -7  -3   2   52.20    7.63   0
  -7  -3   2   54.73    4.56   0
  -6  -3   2 1510.25   22.69   0
  -6  -3   2 1473.39    9.57   0
   6   3  -2 1442.46    9.49   0
  -5  -3   2   72.11    4.41   0
   5   3  -2   65.67    5.13   0
  -4  -3   2  562.50    7.37   0
   4   3  -2  567.40    7.30   0
   3   3  -2 1265.62   10.91   0
  -3  -3   2 1302.71   11.04   0
  -2  -3   2  366.48   12.15   0
  -2  -3   2  344.09    7.78   0
   2   3  -2  354.87   11.96   0
   2   3  -2  344.08    8.40   0
   1   3  -2 6019.18   24.28   0
  -1  -3   2 5927.64   24.22   0
   0   3  -2  265.13    7.40   0
   0  -3   2  273.01    8.63   0
   0  -3   2  284.98    8.53   0
   0   3  -2  284.87    8.61   0
  -1   3  -2  443.07    7.48   0
  -1   3  -2  455.07    7.86   0
   1  -3   2  460.82    7.61   0
   1  -3   2  444.62    7.59   0
  -2   3  -2    4.85    4.64   0
  -2   3  -2    5.51    4.43   0
   2  -3   2    7.26    4.52   0
   2  -3   2    9.19    5.59   0
  -3   3  -2  372.81    6.21   0
   3  -3   2  383.66    7.43   0
  -3   3  -2  375.88    6.45   0
   3  -3   2  408.79    6.32   0
   4  -3   2 1923.16   10.89   0
   4  -3   2 1993.55   11.00   0
  -4   3  -2 1916.33   10.33   0
  -4   3  -2 1878.90   10.76   0
   5  -3   2    2.69    5.14   0
  -5   3  -2    6.21    4.05   0
  -5   3  -2   -0.51    4.18   0
  -6   3  -2  457.67    6.84   0
   6  -3   2  466.46    6.42   0
  -6   3  -2  457.63    6.16   0
  -7   3  -2  249.18    5.65   0
  -7   3  -2  245.36    5.34   0
  -7   3  -2  243.52    4.90   0
   7  -3   2  258.39    5.81   0
   8  -3   2  372.36    6.46   0
  -8   3  -2  369.42    5.64   0
  -8   3  -2  364.27    5.90   0
  -8   3  -2  378.39    5.80   0
   9  -3   2   82.25    6.59   0
  -9   3  -2   85.64    4.86   0
  -9   3  -2   99.30    5.37   0
  -9   3  -2   91.45    4.89   0
 -10   3  -2   20.98    5.22   0
 -10   3  -2   20.92    5.28   0
  10  -3   2   25.09    5.63   0
 -10   3  -2   28.05    5.25   0
 -12  -2   2    3.45    6.31   0
 -12  -2   2    3.81    7.59   0
 -12  -2   2    0.46    5.17   0
 -11  -2   2  140.99    5.51   0
 -11  -2   2  128.90    6.39   0
 -11  -2   2  147.03    8.05   0
 -10  -2   2    6.67    4.47   0
 -10  -2   2    8.36    5.54   0
 -10  -2   2    8.36    4.74   0
  -9  -2   2  116.79    4.71   0
  -9  -2   2  110.39    7.07   0
  -8  -2   2    1.39    5.94   0
  -8  -2   2   -1.41    4.05   0
  -7  -2   2  105.50    6.82   0
   7   2  -2  106.57    4.47   0
  -7  -2   2  103.95    5.35   0
  -6  -2   2 1003.85   12.92   0
   6   2  -2  979.41    8.65   0
  -6  -2   2  977.01    8.85   0
  -5  -2   2   82.35    4.54   0
   5   2  -2   77.77    5.25   0
  -5  -2   2   81.32    7.28   0
  -3  -2   2  375.79    7.52   0
   3   2  -2  371.48    7.44   0
  -2  -2   2 3250.07   20.23   0
   2   2  -2 3243.70   19.61   0
   1   2  -2  546.75   12.47   0
   1   2  -2  526.77   10.73   0
  -1  -2   2  521.08   10.89   0
  -1  -2   2  531.60   12.44   0
   0   2  -2   34.73    8.91   0
   0  -2   2   34.85    6.88   0
   0  -2   2   35.92    7.45   0
   0   2  -2   35.20    6.95   0
   2  -2   2   90.87    5.51   0
  -2   2  -2   83.20    5.26   0
   2  -2   2   82.98    5.60   0
  -2   2  -2   84.33    5.65   0
   3  -2   2   49.99    5.68   0
   3  -2   2   46.77    4.77   0
  -3   2  -2   52.80    4.69   0
  -3   2  -2   53.16    4.65   0
  -4   2  -2   95.43    4.83   0
  -4   2  -2  100.49    4.76   0
   4  -2   2   95.74    4.94   0
  -5   2  -2  266.66    5.18   0
   5  -2   2  263.47    5.66   0
  -5   2  -2  259.24    5.44   0
  -6   2  -2   84.74    4.45   0
   6  -2   2   88.89    4.93   0
  -6   2  -2   82.37    4.28   0
  -6   2  -2   81.41    4.85   0
  -7   2  -2   26.29    4.32   0
  -7   2  -2   29.11    4.26   0
   7  -2   2   22.86    4.78   0
  -7   2  -2   31.67    5.18   0
  -8   2  -2    7.77    4.48   0
  -8   2  -2    5.13    4.28   0
  -8   2  -2    2.07    5.31   0
   8  -2   2    6.33    4.80   0
  -9   2  -2   33.86    4.74   0
   9  -2   2   37.73    5.44   0
  -9   2  -2   34.38    5.40   0
  -9   2  -2   36.33    4.47   0
 -10   2  -2   -4.95    4.83   0
 -10   2  -2    0.26    4.82   0
  10  -2   2    3.14    5.21   0
 -10   2  -2    3.06    4.77   0
 -11   2  -2   10.72    6.78   0
 -11   2  -2    9.26    5.18   0
 -11   2  -2    7.81    5.22   0
  11  -2   2    8.10    5.98   0
 -12  -1   2   29.37    7.03   0
 -12  -1   2   46.27    5.45   0
 -12  -1   2   36.47    5.52   0
 -11  -1   2  209.51    5.70   0
 -11  -1   2  207.49    5.78   0
 -11  -1   2  193.01    7.50   0
 -10  -1   2    7.12    4.18   0
 -10  -1   2    1.75    5.59   0
 -10  -1   2   -3.87    5.14   0
  -9  -1   2  232.02    6.83   0
  -9  -1   2  223.17    5.22   0
  -9  -1   2  234.16    5.27   0
  -8  -1   2   83.01    5.64   0
  -8  -1   2   86.66    4.49   0
  -7  -1   2  476.61    6.22   0
  -7  -1   2  458.62    8.11   0
  -6  -1   2  101.22    5.42   0
   6   1  -2  104.97    4.61   0
  -6  -1   2  109.23    6.60   0
  -5  -1   2  608.33    7.05   0
   5   1  -2  593.39    7.68   0
  -5  -1   2  593.71   10.01   0
  -4  -1   2  770.49   12.86   0
   4   1  -2  737.08    8.85   0
  -4  -1   2  739.57    8.83   0
   3   1  -2  332.65    8.29   0
  -3  -1   2  355.02   12.58   0
  -3  -1   2  343.73    8.15   0
   2   1  -2 1084.42   13.62   0
  -2  -1   2 1076.61   14.33   0
  -2  -1   2 1143.61   21.51   0
  -1  -1   2    4.15    9.92   0
   1   1  -2    2.75    8.67   0
   1   1  -2    1.78    7.18   0
  -1  -1   2    3.42    9.12   0
   0  -1   2 9999.99   42.60   0
   1  -1   2 2606.65   18.21   0
  -1   1  -2 2644.48   18.39   0
   1  -1   2 2737.31   18.84   0
  -1   1  -2 2752.00   18.71   0
   2  -1   2   38.85    5.84   0
  -2   1  -2   37.50    5.71   0
  -2   1  -2   32.57    5.62   0
   2  -1   2   35.60    5.65   0
  -3   1  -2 1400.90   10.26   0
  -3   1  -2 1357.07   10.87   0
   3  -1   2 1355.12   10.93   0
   4  -1   2   39.91    4.54   0
  -4   1  -2   49.22    5.46   0
  -4   1  -2   46.52    4.44   0
  -5   1  -2  695.39    6.96   0
  -5   1  -2  643.71    6.77   0
  -5   1  -2  667.28    7.48   0
   5  -1   2  678.70    7.63   0
   6  -1   2  752.34    7.99   0
  -6   1  -2  771.00    6.99   0
  -6   1  -2  711.31    7.47   0
  -6   1  -2  732.37    8.20   0
  -7   1  -2  230.20    5.35   0
   7  -1   2  246.51    5.91   0
  -7   1  -2  247.54    5.17   0
  -7   1  -2  229.00    5.10   0
  -8   1  -2  862.19    8.67   0
  -8   1  -2  918.48    7.04   0
  -8   1  -2  865.41    7.05   0
   8  -1   2  904.88    8.43   0
  -9   1  -2    9.05    5.89   0
  -9   1  -2   12.61    4.40   0
  -9   1  -2   13.66    5.10   0
   9  -1   2   10.10    5.37   0
 -10   1  -2   40.54    4.80   0
 -10   1  -2   47.58    5.71   0
 -10   1  -2   44.66    6.33   0
  10  -1   2   43.78    5.65   0
 -11   1  -2   72.85    5.38   0
  11  -1   2   74.11    6.19   0
 -11   1  -2   89.20    5.80   0
 -11   1  -2   71.62    5.47   0
 -11   0   2   22.04    5.10   0
 -11   0   2   24.59    6.29   0
 -11   0   2   17.27    5.05   0
 -10   0   2   54.31    6.31   0
 -10   0   2   54.84    5.14   0
 -10   0   2   56.44    5.77   0
  -9   0   2   54.10    5.82   0
  -9   0   2   56.94    4.61   0
  -9   0   2   55.77    4.52   0
  -8   0   2   10.59    5.27   0
  -8   0   2    6.08    4.16   0
  -8   0   2   11.50    3.99   0
  -7   0   2  182.28    4.87   0
  -7   0   2  203.44    5.07   0
  -7   0   2  178.22    6.31   0
  -6   0   2  228.47    6.68   0
  -6   0   2  227.25    5.25   0
  -5   0   2  124.06    6.59   0
  -5   0   2  112.94    5.22   0
  -4   0   2    1.56    5.96   0
  -4   0   2    0.46    4.86   0
  -3   0   2 2704.30   16.78   0
   3   0  -2 2649.64   17.08   0
  -3   0   2 2772.79   21.60   0
  -1   0   2   70.80   11.74   0
   1   0  -2   71.52   11.75   0
   1   0  -2   72.28   10.43   0
  -1   0   2   73.52    9.96   0
   0   0  -2 1523.62   20.54   0
   0   0  -2 1545.76   25.66   0
   0   0   2 1551.94   25.86   0
   0   0   2 1541.53   20.45   0
   1   0   2  470.66   10.84   0
  -1   0  -2  506.94   11.26   0
  -1   0  -2  470.25   12.22   0
  -2   0  -2  734.41   10.08   0
  -2   0  -2  645.08    9.67   0
   2   0   2  673.28   10.28   0
  -2   0  -2  696.98   10.45   0
   3   0   2  527.95    8.37   0
  -3   0  -2  497.08    7.49   0
  -3   0  -2  515.81    8.18   0
  -3   0  -2  553.59    8.32   0
   4   0   2   34.52    4.66   0
  -4   0  -2   37.06    4.47   0
  -4   0  -2   39.95    5.40   0
  -4   0  -2   44.18    4.51   0
  -5   0  -2 1331.29    8.92   0
  -5   0  -2 1259.68    9.60   0
   5   0   2 1256.11   10.46   0
  -5   0  -2 1216.84    9.21   0
  -6   0  -2  126.28    4.69   0
  -6   0  -2  110.47    5.23   0
  -6   0  -2  118.92    4.95   0
   6   0   2  118.80    6.25   0
   7   0   2  927.63    8.66   0
  -7   0  -2  884.71    7.88   0
  -7   0  -2  955.43    7.56   0
  -7   0  -2  871.27    8.09   0
  -8   0  -2    0.62    3.99   0
  -8   0  -2    2.49    4.47   0
   8   0   2    4.05    5.76   0
  -8   0  -2   -1.11    4.06   0
  -9   0  -2    5.71    4.36   0
  -9   0  -2    7.97    4.29   0
  -9   0  -2   10.13    4.71   0
   9   0   2    5.05    4.97   0
 -10   0  -2   97.83    5.30   0
 -10   0  -2   96.81    5.99   0
 -10   0  -2  102.20    4.97   0
  10   0   2   91.47    7.03   0
 -11   0  -2    6.69    4.93   0
 -11   0  -2    4.18    5.26   0
 -11   0  -2   -2.05    5.07   0
  11   0   2    1.10    7.12   0
 -11   1   2   54.44    5.24   0
 -11   1   2   50.97    6.73   0
 -11   1   2   47.90    5.41   0
 -10   1   2   75.52    5.08   0
 -10   1   2   75.85    4.99   0
 -10   1   2   64.10    6.29   0
  -9   1   2   97.43    4.76   0
  -9   1   2   95.22    6.17   0
  -9   1   2   96.14    4.85   0
  -8   1   2   85.52    4.54   0
  -8   1   2   94.66    6.00   0
  -8   1   2   90.74    4.77   0
  -7   1   2  134.40    4.97   0
  -7   1   2  119.82    4.42   0
  -7   1   2  118.44    5.83   0
  -6   1   2    5.24    4.12   0
  -6   1   2    3.13    4.25   0
  -6   1   2    6.12    4.10   0
  -5   1   2  693.65    7.88   0
  -5   1   2  781.36    8.30   0
  -5   1   2  698.24    8.42   0
  -4   1   2  351.64    6.17   0
  -4   1   2  367.17    8.14   0
  -4   1   2  375.75    6.99   0
  -3   1   2  130.30    6.31   0
  -3   1   2  117.18    6.35   0
  -3   1   2  132.48    5.65   0
  -2   1   2 1893.09   17.42   0
  -2   1   2 1770.70   16.54   0
   1  -1  -2  505.31   15.14   0
  -1   1   2  498.20   15.59   0
   0  -1  -2 1203.53   25.41   0
   0   1   2 1214.95   17.28   0
   0  -1  -2 1225.93   17.73   0
   0   1   2 1188.25   25.81   0
  -1  -1  -2  374.83   11.21   0
   1   1   2  359.81   12.11   0
   1   1   2  372.98   11.02   0
  -1  -1  -2  368.76   10.99   0
   2   1   2 5431.64   27.26   0
   2   1   2 5366.10   23.85   0
  -2  -1  -2 5543.86   27.05   0
  -2  -1  -2 5382.55   23.84   0
   3   1   2 2575.05   14.86   0
   3   1   2 2634.37   17.01   0
  -3  -1  -2 2633.44   16.75   0
  -3  -1  -2 2615.45   14.55   0
   4   1   2  360.61    7.98   0
   4   1   2  342.93    6.00   0
  -4  -1  -2  350.76    6.07   0
  -4  -1  -2  366.08    7.83   0
  -5  -1  -2 1053.89   10.31   0
   5   1   2 1072.37   10.51   0
  -5  -1  -2 1024.30    8.21   0
  -6  -1  -2  113.23    4.92   0
   6   1   2  112.14    6.15   0
  -6  -1  -2  121.27    4.50   0
  -7  -1  -2  403.65    6.13   0
  -7  -1  -2  385.50    5.86   0
   7   1   2  396.46    6.75   0
  -7  -1  -2  418.93    6.01   0
  -8  -1  -2   19.49    4.05   0
  -8  -1  -2   18.38    4.28   0
  -8  -1  -2   20.62    4.19   0
   8   1   2   13.83    6.26   0
  -9  -1  -2  244.17    5.34   0
   9   1   2  246.61    7.25   0
  -9  -1  -2  258.65    6.72   0
  -9  -1  -2  258.84    6.19   0
 -10  -1  -2  271.22    5.72   0
  10   1   2  273.84    6.54   0
 -10  -1  -2  267.18    5.79   0
 -10  -1  -2  279.03    5.96   0
 -11  -1  -2   10.55    4.89   0
 -11  -1  -2    7.22    6.17   0
 -11  -1  -2    7.25    4.80   0
  11   1   2   12.50    5.51   0
 -11   2   2   44.27    6.41   0
 -11   2   2   53.10    6.75   0
 -11   2   2   54.46    5.49   0
 -10   2   2   21.16    4.76   0
 -10   2   2   14.21    4.52   0
 -10   2   2   15.62    5.07   0
  -9   2   2   17.48    4.61   0
  -9   2   2   22.46    5.51   0
  -9   2   2   26.31    4.71   0
  -8   2   2  109.49    4.78   0
  -8   2   2   95.72    4.59   0
  -8   2   2   96.59    5.94   0
  -7   2   2   14.78    4.02   0
  -7   2   2   16.72    5.61   0
  -7   2   2   15.81    4.22   0
  -6   2   2  434.05    6.93   0
  -6   2   2  433.87    6.13   0
  -6   2   2  456.14    6.39   0
  -5   2   2   30.19    5.87   0
  -5   2   2   24.69    4.13   0
  -5   2   2   29.82    4.26   0
  -4   2   2 1796.26   11.16   0
  -4   2   2 1714.78   11.95   0
  -3   2   2   84.24    6.03   0
  -3   2   2   87.36    6.08   0
  -2   2   2 1443.37   13.36   0
   2  -2  -2 1492.89   13.78   0
  -2   2   2 1429.55   13.95   0
   1  -2  -2  352.09   11.32   0
  -1   2   2  335.39   10.90   0
  -1  -2  -2  210.57    9.28   0
   1   2   2  206.79   10.64   0
  -1  -2  -2  200.27   10.45   0
   1   2   2  201.85    8.84   0
  -2  -2  -2  578.67   12.00   0
  -2  -2  -2  537.71    9.50   0
   2   2   2  567.00   11.94   0
   2   2   2  552.36    9.47   0
   3   2   2 3808.40   21.90   0
  -3  -2  -2 3886.34   21.93   0
  -3  -2  -2 3734.06   17.48   0
   3   2   2 3724.49   17.05   0
  -4  -2  -2 1379.92    9.91   0
   4   2   2 1358.17    9.93   0
  -4  -2  -2 1383.89   12.90   0
   4   2   2 1399.47   13.17   0
   5   2   2  122.82    6.69   0
  -5  -2  -2  114.65    4.75   0
   5   2   2  116.74    4.63   0
  -5  -2  -2  126.73    6.34   0
  -6  -2  -2   98.45    5.80   0
   6   2   2   96.98    4.52   0
   6   2   2  105.04    5.31   0
  -6  -2  -2   91.34    4.47   0
  -7  -2  -2  460.82    5.84   0
   7   2   2  476.52    7.20   0
  -7  -2  -2  446.63    7.51   0
   8   2   2  111.69    5.35   0
  -8  -2  -2  103.70    4.48   0
  -8  -2  -2  112.62    5.85   0
  -9  -2  -2  329.82    7.14   0
   9   2   2  325.67    7.73   0
  -9  -2  -2  301.66    5.46   0
  -9  -2  -2  348.03    5.60   0
  10   2   2   43.78    6.49   0
 -10  -2  -2   43.42    5.94   0
 -10  -2  -2   45.83    4.52   0
 -10  -2  -2   43.12    4.56   0
  11   2   2   68.22    7.27   0
 -11  -2  -2   70.04    6.50   0
 -11  -2  -2   79.84    5.07   0
 -11  -2  -2   69.05    5.12   0
 -12  -2  -2   30.74    6.55   0
 -12  -2  -2   25.99    6.81   0
 -12  -2  -2   26.19    5.41   0
 -11   3   2   56.11    6.85   0
 -11   3   2   50.54    7.22   0
 -11   3   2   58.15    5.67   0
 -10   3   2   21.16    5.77   0
 -10   3   2   17.61    4.93   0
 -10   3   2   21.14    5.60   0
  -9   3   2   44.55    6.38   0
  -9   3   2   48.30    5.08   0
  -9   3   2   36.69    5.35   0
  -8   3   2    3.02    4.21   0
  -8   3   2    6.05    5.15   0
  -8   3   2    6.68    4.71   0
  -7   3   2  476.31    6.76   0
  -7   3   2  490.90    6.21   0
  -7   3   2  487.93    6.30   0
  -6   3   2  382.20    6.50   0
  -6   3   2  374.70    5.79   0
  -6   3   2  358.46    5.62   0
  -5   3   2   23.61    5.17   0
  -5   3   2   20.20    4.59   0
  -4   3   2   50.85    4.76   0
  -4   3   2   57.83    4.62   0
  -3   3   2  393.50    7.50   0
  -3   3   2  395.50    7.77   0
   3  -3  -2  417.21    7.48   0
  -2   3   2   14.33    5.47   0
  -2   3   2   11.16    5.17   0
   2  -3  -2   13.82    6.28   0
  -1   3   2  712.81   11.86   0
   1  -3  -2  718.20   11.64   0
   0  -3  -2  994.69   13.20   0
   0   3   2  996.78   13.24   0
   1   3   2  440.47    9.41   0
   1   3   2  439.83    9.91   0
  -1  -3  -2  436.55    9.53   0
   2   3   2  775.46   12.43   0
  -2  -3  -2  749.01    9.90   0
   2   3   2  754.30    9.72   0
  -2  -3  -2  786.33   12.65   0
   3   3   2 1117.19   13.50   0
  -3  -3  -2 1076.13    9.80   0
   3   3   2 1087.72    9.85   0
  -3  -3  -2 1154.19   13.71   0
   4   3   2 2871.68   13.63   0
  -4  -3  -2 2843.90   13.58   0
   4   3   2 2936.98   19.02   0
  -4  -3  -2 2971.61   18.91   0
  -5  -3  -2  237.68    7.30   0
   5   3   2  225.67    5.28   0
   5   3   2  235.56    7.34   0
  -5  -3  -2  231.97    5.32   0
  -6  -3  -2  146.11    6.39   0
   6   3   2  142.94    4.65   0
   6   3   2  139.81    6.52   0
  -6  -3  -2  130.97    5.45   0
   7   3   2   45.35    5.56   0
   7   3   2   43.27    4.02   0
  -7  -3  -2   44.44    4.25   0
  -7  -3  -2   39.60    5.39   0
  -8  -3  -2   78.64    4.39   0
  -8  -3  -2   77.24    5.80   0
   8   3   2   77.13    5.87   0
   9   3   2  160.81    6.90   0
  -9  -3  -2  151.70    5.76   0
  -9  -3  -2  168.77    6.42   0
 -10  -3  -2   27.76    5.74   0
  10   3   2   32.12    6.49   0
 -10  -3  -2   28.62    4.32   0
 -11  -3  -2  157.91    5.44   0
 -11  -3  -2  147.54    7.79   0
 -11  -3  -2  140.99    5.39   0
  11   3   2  132.96    7.68   0
 -12  -3  -2    2.19    6.47   0
 -12  -3  -2    7.53    5.30   0
 -12  -3  -2    5.65    6.43   0
 -10   4   2   18.22    5.11   0
 -10   4   2   18.10    5.58   0
 -10   4   2   16.05    5.23   0
  -9   4   2   82.06    6.73   0
  -9   4   2   81.06    5.00   0
  -9   4   2   86.56    5.10   0
  -8   4   2    5.09    4.79   0
  -8   4   2    2.62    5.27   0
  -8   4   2    6.08    4.57   0
  -7   4   2   59.35    5.28   0
  -7   4   2   63.72    4.67   0
  -7   4   2   70.21    6.04   0
  -6   4   2   36.08    5.23   0
  -6   4   2   42.41    4.45   0
  -5   4   2  249.53    5.65   0
  -5   4   2  254.97    5.57   0
  -4   4   2 1150.96    8.92   0
  -4   4   2 1130.10    9.16   0
   4  -4  -2 1216.05    9.48   0
  -3   4   2  386.35    6.18   0
   3  -4  -2  413.64    6.27   0
  -3   4   2  389.19    6.65   0
   2  -4  -2 3091.52   15.39   0
  -2   4   2 3044.21   15.12   0
  -2   4   2 3002.99   15.28   0
   1  -4  -2 1437.22   12.09   0
  -1   4   2 1487.50   11.72   0
  -1   4   2 1435.51   13.00   0
   0   4   2   28.71    6.10   0
   0  -4  -2   23.78    6.13   0
  -1  -4  -2 1499.46   12.78   0
   1   4   2 1522.16   12.74   0
  -2  -4  -2   34.26    5.45   0
   2   4   2   30.50    6.70   0
   2   4   2   30.50    5.26   0
  -3  -4  -2   75.35    6.71   0
  -3  -4  -2   72.01    4.92   0
   3   4   2   70.96    5.76   0
   3   4   2   76.82    6.73   0
   4   4   2   14.82    5.82   0
   4   4   2   15.92    4.33   0
  -4  -4  -2   13.05    4.47   0
  -4  -4  -2   14.21    5.57   0
   5   4   2 3366.79   13.56   0
  -5  -4  -2 3473.53   13.63   0
  -5  -4  -2 3561.73   20.47   0
   5   4   2 3479.15   20.59   0
   6   4   2  555.47    9.78   0
  -6  -4  -2  542.44    6.37   0
  -6  -4  -2  557.46    9.01   0
   6   4   2  535.57    6.97   0
   7   4   2   76.64    6.17   0
  -7  -4  -2   75.57    4.31   0
  -7  -4  -2   81.08    5.93   0
   7   4   2   76.71    4.28   0
  -8  -4  -2   68.97    4.55   0
  -8  -4  -2   79.25    5.68   0
   8   4   2   81.32    6.22   0
   8   4   2   72.47    5.38   0
  -9  -4  -2  146.17    4.88   0
   9   4   2  156.56    8.04   0
  -9  -4  -2  157.39    7.21   0
   9   4   2  152.45    4.81   0
  10   4   2    2.76    7.15   0
 -10  -4  -2    9.37    5.38   0
 -10  -4  -2    5.57    6.48   0
 -11  -4  -2   57.66    6.05   0
 -11  -4  -2   56.07    6.46   0
  11   4   2   61.98    7.88   0
 -12  -4  -2    6.66    5.01   0
 -12  -4  -2    1.04    5.29   0
 -12  -4  -2    4.09    6.88   0
 -10   5   2    5.92    6.38   0
 -10   5   2    8.27    5.58   0
 -10   5   2    7.33    6.32   0
  -9   5   2  193.42    5.69   0
  -9   5   2  180.76    6.12   0
  -9   5   2  186.98    5.78   0
  -8   5   2   32.97    5.98   0
  -8   5   2   40.63    4.53   0
  -8   5   2   40.19    4.73   0
  -7   5   2  303.08    5.48   0
  -7   5   2  287.23    6.34   0
  -7   5   2  306.63    6.02   0
  -6   5   2  107.58    5.04   0
  -6   5   2  106.94    5.65   0
   5  -5  -2  784.58    7.13   0
  -5   5   2  720.96    7.22   0
  -5   5   2  735.10    7.12   0
  -4   5   2   80.12    5.60   0
   4  -5  -2   73.87    4.55   0
  -4   5   2   81.39    4.73   0
  -3   5   2   20.94    5.31   0
   3  -5  -2   21.01    4.38   0
  -3   5   2   12.58    4.75   0
  -2   5   2 1030.63    9.12   0
   2  -5  -2 1028.83    8.95   0
  -2   5   2  976.06    8.89   0
  -1   5   2  170.85    5.84   0
  -1   5   2  170.71    5.97   0
   1  -5  -2  165.75    5.81   0
   0   5   2  452.39    7.50   0
   0   5   2  451.03    7.63   0
   0  -5  -2  432.42    7.59   0
  -1  -5  -2  364.30    7.24   0
   1   5   2  380.48    7.11   0
   2   5   2  171.36    7.22   0
  -2  -5  -2  167.24    5.67   0
   2   5   2  168.78    5.65   0
   3   5   2  136.15    5.37   0
  -3  -5  -2  145.41    5.27   0
   3   5   2  140.45    6.99   0
   4   5   2  753.22   10.80   0
  -4  -5  -2  776.43   11.45   0
   4   5   2  751.23    7.71   0
  -4  -5  -2  728.19    7.50   0
   5   5   2  171.35    7.51   0
  -5  -5  -2  170.21    7.00   0
   5   5   2  176.39    5.16   0
  -5  -5  -2  167.00    5.15   0
   6   5   2  246.85    5.17   0
   6   5   2  246.69    8.07   0
  -6  -5  -2  244.11    7.95   0
  -6  -5  -2  237.81    5.18   0
   7   5   2    2.63    6.19   0
  -7  -5  -2    3.09    5.90   0
  -7  -5  -2    5.99    4.08   0
   7   5   2   -3.06    4.19   0
   8   5   2   26.66    6.90   0
  -8  -5  -2   25.47    6.33   0
   8   5   2   22.66    4.33   0
  -8  -5  -2   26.93    4.12   0
   9   5   2  143.72    7.97   0
   9   5   2  145.58    4.67   0
  -9  -5  -2  149.10    7.17   0
  -9  -5  -2  138.29    4.81   0
  10   5   2    0.96    4.26   0
  10   5   2    2.09    7.45   0
 -10  -5  -2   -0.87    6.70   0
 -10  -5  -2   -1.76    4.26   0
  11   5   2   30.38    8.72   0
 -11  -5  -2   35.95    7.34   0
 -11  -5  -2   40.50    4.98   0
 -12  -5  -2   37.64    5.29   0
 -12  -5  -2   34.01    8.76   0
  -9   6   2    1.31    6.00   0
  -9   6   2    9.48    5.93   0
  -9   6   2   10.32    5.24   0
  -8   6   2  330.03    6.78   0
  -8   6   2  330.52    6.42   0
  -8   6   2  341.62    6.11   0
  -7   6   2   85.56    6.12   0
  -7   6   2   81.83    4.83   0
  -6   6   2    4.72    4.47   0
  -6   6   2   -2.61    4.37   0
  -5   6   2  192.65    5.18   0
   5  -6  -2  195.21    5.11   0
  -5   6   2  198.07    5.33   0
  -4   6   2    3.60    4.08   0
   4  -6  -2   -0.44    3.76   0
  -4   6   2    0.13    4.59   0
  -3   6   2 1504.28   10.14   0
  -3   6   2 1472.38    9.62   0
   3  -6  -2 1504.47   10.10   0
  -2   6   2 1885.71   11.52   0
   2  -6  -2 1915.36   11.46   0
  -2   6   2 1885.21   11.05   0
   1  -6  -2   18.16    4.45   0
  -1   6   2   15.30    4.70   0
  -1   6   2   16.83    4.53   0
   0   6   2  198.18    6.59   0
   0  -6  -2  197.96    5.65   0
   0   6   2  204.74    6.75   0
   1   6   2 1449.51   11.03   0
   1   6   2 1426.28   10.84   0
  -1  -6  -2 1408.78   10.23   0
   2   6   2  932.48    8.60   0
   2   6   2 1001.96   10.62   0
  -2  -6  -2  949.40    8.59   0
   3   6   2  140.24    7.02   0
  -3  -6  -2  134.29    5.07   0
   3   6   2  124.86    5.07   0
   4   6   2  188.94    5.39   0
   4   6   2  191.24    6.96   0
  -4  -6  -2  190.30    5.44   0
  -5  -6  -2  614.50    6.65   0
   5   6   2  609.93    6.72   0
   5   6   2  641.53   10.57   0
   6   6   2   74.23    6.86   0
  -6  -6  -2   77.53    7.66   0
  -6  -6  -2   82.72    5.17   0
   6   6   2   74.59    4.31   0
   7   6   2  268.73    6.10   0
   7   6   2  279.88    9.31   0
  -7  -6  -2  276.00    6.18   0
  -7  -6  -2  289.20    9.06   0
   8   6   2  145.69    5.61   0
  -8  -6  -2  167.52    7.83   0
   8   6   2  165.04    8.99   0
  -8  -6  -2  148.77    4.85   0
   9   6   2  173.75    9.23   0
  -9  -6  -2  175.66    4.94   0
  -9  -6  -2  177.87    8.59   0
   9   6   2  170.00    4.94   0
 -10  -6  -2   34.74    4.65   0
  10   6   2   41.07    9.20   0
  10   6   2   33.73    4.60   0
 -10  -6  -2   36.69    7.87   0
  11   6   2    5.67    4.73   0
 -11  -6  -2    2.05    7.92   0
 -11  -6  -2   -0.51    4.74   0
 -12  -6  -2    4.04   10.14   0
 -12  -6  -2    4.79    5.02   0
  -9   7   2    3.07    5.55   0
  -9   7   2    2.01    5.31   0
  -9   7   2    5.90    6.39   0
  -8   7   2   38.47    4.99   0
  -8   7   2   47.08    5.41   0
  -8   7   2   45.79    4.99   0
  -7   7   2   80.99    4.91   0
  -7   7   2   88.19    5.29   0
  -6   7   2    6.82    4.55   0
  -6   7   2    8.76    4.65   0
   6  -7  -2    8.59    4.48   0
  -5   7   2  221.16    5.35   0
   5  -7  -2  219.43    6.04   0
  -5   7   2  211.09    5.35   0
  -4   7   2  307.01    5.99   0
   4  -7  -2  323.62    5.56   0
  -4   7   2  309.02    5.65   0
   3  -7  -2  295.55    5.54   0
  -3   7   2  285.11    6.22   0
  -3   7   2  277.52    5.79   0
  -2   7   2   46.85    4.49   0
   2  -7  -2   48.80    4.47   0
  -2   7   2   51.93    4.87   0
  -1   7   2  395.75    6.38   0
   1  -7  -2  400.14    6.33   0
  -1   7   2  422.73    6.53   0
   0   7   2  285.19    6.86   0
   0   7   2  291.71    6.14   0
   0  -7  -2  271.19    5.93   0
   1   7   2   14.55    4.66   0
   1   7   2   10.18    4.51   0
  -1  -7  -2    9.01    5.65   0
  -2  -7  -2 1752.50   10.56   0
   2   7   2 1793.25   10.68   0
   2   7   2 1866.95   12.80   0
  -3  -7  -2   49.21    4.74   0
   3   7   2   45.40    5.99   0
   3   7   2   36.90    4.59   0
  -4  -7  -2  463.10    6.26   0
   4   7   2  463.97    6.24   0
   4   7   2  483.50    8.43   0
   5   7   2    1.35    3.89   0
  -5  -7  -2    6.20    3.99   0
   5   7   2    1.79    5.11   0
  -6  -7  -2   73.95    4.48   0
   6   7   2   80.04    5.31   0
   6   7   2   77.66    6.85   0
   7   7   2    1.75    5.08   0
   7   7   2    0.50    7.50   0
  -7  -7  -2    1.20    4.21   0
   8   7   2    7.34    4.25   0
   8   7   2    5.40    7.93   0
  -8  -7  -2    1.98    5.19   0
  -9  -7  -2  149.55    4.88   0
   9   7   2  148.08   11.23   0
   9   7   2  136.60    5.84   0
 -10  -7  -2    4.82    4.45   0
  10   7   2    2.17    4.29   0
 -11  -7  -2    1.97    4.84   0
  11   7   2    5.92    4.81   0
  12   7   2    1.73    6.47   0
 -12  -7  -2    3.40    5.32   0
  -8   8   2   45.79    6.72   0
  -8   8   2   45.72    6.57   0
  -7   8   2    2.32    4.90   0
  -7   8   2    0.74    5.11   0
  -6   8   2  125.10    5.24   0
   6  -8  -2  131.38    5.09   0
  -6   8   2  127.22    6.23   0
   5  -8  -2    2.69    4.17   0
  -5   8   2    7.77    5.70   0
  -5   8   2    0.18    5.40   0
  -4   8   2   63.92    4.74   0
  -4   8   2   63.39    5.77   0
   4  -8  -2   69.40    4.56   0
   3  -8  -2  781.32    7.28   0
  -3   8   2  782.25    7.33   0
  -3   8   2  747.24    7.87   0
   2  -8  -2   17.26    4.35   0
  -2   8   2   17.44    3.99   0
  -2   8   2    9.15    4.67   0
  -1   8   2  789.58    7.42   0
   1  -8  -2  773.65    7.33   0
  -1   8   2  821.87    7.84   0
   0   8   2   60.53    4.59   0
   0  -8  -2   60.58    4.81   0
   0   8   2   53.28    4.70   0
  -1  -8  -2  334.85    5.93   0
   1   8   2  356.51    6.45   0
   1   8   2  348.66    6.13   0
  -2  -8  -2   35.94    4.70   0
   2   8   2   42.39    4.59   0
   2   8   2   41.41    4.74   0
   3   8   2  182.68    5.08   0
   3   8   2  188.22    6.68   0
   3   8   2  196.90    5.82   0
  -3  -8  -2  178.49    5.09   0
   4   8   2 1071.09   11.39   0
  -4  -8  -2  999.24    7.87   0
   4   8   2 1017.43    7.85   0
  -5  -8  -2   47.33    4.50   0
   5   8   2   50.08    5.19   0
   5   8   2   48.25    6.51   0
   6   8   2    7.18    6.10   0
   6   8   2    7.05    4.24   0
  -6  -8  -2    7.02    4.38   0
  -7  -8  -2  669.09    6.72   0
   7   8   2  697.49   13.55   0
   7   8   2  667.35    6.76   0
   8   8   2    2.63    9.67   0
  -8  -8  -2    3.11    4.45   0
   8   8   2    2.61    4.41   0
   9   8   2    5.99    5.17   0
  -9  -8  -2    2.76    4.35   0
  10   8   2    3.44    4.67   0
 -10  -8  -2   -0.28    4.45   0
  11   8   2   71.62    5.37   0
 -11  -8  -2   70.88    6.30   0
  -8   9   2    6.06    5.79   0
  -8   9   2    9.87    6.80   0
  -7   9   2   97.56    5.52   0
  -7   9   2   99.92    5.66   0
   6  -9  -2   22.43    4.84   0
  -6   9   2   18.17    5.08   0
  -6   9   2   24.40    5.07   0
  -5   9   2   17.61    4.69   0
  -5   9   2   13.97    4.73   0
   5  -9  -2   23.86    4.66   0
   4  -9  -2   57.17    4.66   0
  -4   9   2   57.05    5.75   0
  -4   9   2   48.90    4.74   0
  -3   9   2  364.31    5.81   0
  -3   9   2  346.09    5.87   0
   3  -9  -2  373.27    5.75   0
   2  -9  -2  162.69    5.07   0
  -2   9   2  142.87    5.10   0
  -2   9   2  148.60    5.17   0
   1  -9  -2  259.15    5.37   0
  -1   9   2  258.30    5.57   0
  -1   9   2  261.44    5.45   0
   0   9   2   19.88    4.49   0
   0   9   2   28.07    4.30   0
   0  -9  -2   13.72    4.34   0
   1   9   2  753.89    7.51   0
   1   9   2  779.93    8.85   0
  -1  -9  -2  727.79    7.31   0
  -2  -9  -2  355.70    5.87   0
   2   9   2  358.33    6.00   0
   2   9   2  378.48    6.95   0
   3   9   2    3.14    5.43   0
   3   9   2    2.77    4.87   0
   3   9   2    6.48    5.16   0
  -3  -9  -2    6.70    4.36   0
  -4  -9  -2  918.10    7.87   0
   4   9   2  898.20    7.67   0
   4   9   2  962.29   10.31   0
   4   9   2  935.07   10.31   0
  -5  -9  -2   41.50    4.59   0
   5   9   2   34.76    6.55   0
   5   9   2   37.50    5.66   0
   5   9   2   36.75    4.49   0
   6   9   2  466.65    9.74   0
  -6  -9  -2  453.46    5.91   0
   6   9   2  463.17   10.53   0
   6   9   2  425.17    6.05   0
   7   9   2   12.60    5.29   0
   7   9   2   11.70    7.02   0
   7   9   2   11.60    7.93   0
  -7  -9  -2   12.23    5.33   0
  -8  -9  -2  563.97    7.20   0
   8   9   2  555.36    6.45   0
   9   9   2    6.02    4.28   0
  -9  -9  -2    0.92    4.48   0
  10   9   2   40.19    5.76   0
 -10  -9  -2   25.64    4.81   0
 -11  -9  -2  119.50    5.83   0
  11   9   2   90.79    5.70   0
  -7  10   2   45.21    5.74   0
  -7  10   2   57.96    5.78   0
   6 -10  -2   40.64    5.28   0
  -6  10   2   42.93    5.47   0
  -6  10   2   26.91    5.28   0
  -5  10   2   10.59    4.97   0
  -5  10   2   10.78    6.06   0
   5 -10  -2    9.66    4.77   0
  -4  10   2   20.38    5.05   0
   4 -10  -2   26.72    4.58   0
  -4  10   2   21.01    4.89   0
   3 -10  -2   71.72    4.71   0
  -3  10   2   77.19    5.87   0
  -3  10   2   69.00    5.05   0
  -2  10   2   87.04    4.78   0
  -2  10   2   76.52    4.82   0
   2 -10  -2   76.74    4.80   0
  -1  10   2  334.46    5.84   0
  -1  10   2  324.05    5.89   0
   1 -10  -2  316.60    5.64   0
   0  10   2   51.36    5.91   0
   0  10   2   44.09    4.72   0
   0 -10  -2   36.49    5.76   0
   1  10   2  258.81    5.78   0
   1  10   2  271.00    5.75   0
  -1 -10  -2  259.33    5.58   0
   2  10   2   14.51    4.75   0
  -2 -10  -2   16.05    4.69   0
   2  10   2   20.26    4.58   0
   3  10   2  645.37    7.95   0
  -3 -10  -2  599.36    6.71   0
   3  10   2  581.09    6.67   0
   3  10   2  644.05    8.05   0
   4  10   2    2.93    5.46   0
   4  10   2   -0.66    4.32   0
   4  10   2    3.49    4.49   0
  -4 -10  -2    4.84    4.43   0
   5  10   2   22.61    5.57   0
  -5 -10  -2   17.52    4.50   0
   5  10   2   21.70    5.29   0
   5  10   2   23.02    4.26   0
   6  10   2  138.29    8.16   0
  -6 -10  -2  142.21    5.09   0
   6  10   2  140.12    7.65   0
   6  10   2  130.03    5.00   0
   7  10   2   33.01    7.89   0
   7  10   2   30.65    7.72   0
  -7 -10  -2   30.58    4.56   0
   7  10   2   31.23    4.50   0
  -8 -10  -2  435.10    6.14   0
   8  10   2  426.32    6.09   0
  -9 -10  -2  124.36    5.04   0
   9  10   2  116.61    5.08   0
 -10 -10  -2   41.25    6.02   0
  10  10   2   40.02    4.94   0
  11  10   2   -1.53    5.22   0
 -11 -10  -2    5.87    5.16   0
   6 -11  -2    5.00    5.33   0
  -6  11   2    6.91    5.43   0
  -6  11   2   -0.75    5.56   0
  -5  11   2  191.95    5.60   0
   5 -11  -2  178.94    5.47   0
  -5  11   2  191.07    5.96   0
   4 -11  -2    2.87    4.79   0
  -4  11   2    4.68    4.83   0
  -4  11   2    7.69    5.96   0
   3 -11  -2   -0.63    5.66   0
  -3  11   2    9.42    4.71   0
  -3  11   2    0.99    4.79   0
   2 -11  -2   16.84    4.59   0
  -2  11   2   17.66    4.68   0
  -2  11   2   18.79    4.66   0
  -1  11   2    4.87    4.69   0
  -1  11   2   -1.65    4.54   0
   1 -11  -2    3.71    4.54   0
   0  11   2   10.31    4.42   0
   0 -11  -2    6.77    4.33   0
   0  11   2   10.81    4.51   0
   1  11   2  103.22    6.18   0
   1  11   2   98.70    4.93   0
  -1 -11  -2  107.20    4.87   0
  -2 -11  -2  179.37    5.25   0
   2  11   2  197.77    6.55   0
   2  11   2  183.09    5.21   0
   3  11   2  234.85    6.08   0
  -3 -11  -2  230.19    5.45   0
   3  11   2  236.80    7.34   0
   3  11   2  230.09    5.44   0
   4  11   2   87.25    6.07   0
   4  11   2   85.16    5.70   0
  -4 -11  -2   88.48    4.79   0
   4  11   2   85.58    6.15   0
  -5 -11  -2   20.89    5.73   0
   5  11   2   23.02    6.15   0
   5  11   2   23.02    5.92   0
   5  11   2   26.06    4.59   0
   6  11   2  167.59    7.42   0
  -6 -11  -2  154.90    5.17   0
   6  11   2  163.22    8.01   0
   6  11   2  160.16    5.02   0
   7  11   2   11.77    4.47   0
   7  11   2   14.22    7.89   0
   7  11   2   18.19    7.64   0
  -7 -11  -2   17.95    4.58   0
   8  11   2  144.44    5.13   0
  -8 -11  -2  133.48    6.22   0
  -9 -11  -2   -1.28    4.75   0
   9  11   2    8.65    4.51   0
 -10 -11  -2  271.14    6.14   0
  10  11   2  215.81    6.20   0
  -5  12   2   15.00    5.66   0
   5 -12  -2   14.08    5.54   0
  -5  12   2   14.68    6.74   0
  -4  12   2  137.41    5.73   0
  -4  12   2  126.14    5.68   0
   4 -12  -2  127.88    5.56   0
  -3  12   2   82.10    5.49   0
   3 -12  -2   82.84    5.24   0
  -3  12   2   74.06    5.33   0
  -2  12   2   41.58    4.94   0
  -2  12   2   40.18    4.73   0
   2 -12  -2   42.66    4.73   0
  -1  12   2  162.99    6.32   0
   1 -12  -2  163.71    6.07   0
  -1  12   2  168.00    5.34   0
   0 -12  -2   27.81    4.62   0
   0  12   2   28.81    4.85   0
   0  12   2   32.71    5.73   0
   1  12   2  233.64    5.52   0
  -1 -12  -2  224.47    5.39   0
   1  12   2  245.24    6.77   0
  -2 -12  -2   -1.65    4.60   0
   2  12   2    2.04    4.67   0
   2  12   2    2.90    4.92   0
  -3 -12  -2   70.57    4.72   0
   3  12   2   63.66    5.21   0
   3  12   2   67.75    6.16   0
   3  12   2   59.50    6.02   0
   4  12   2   56.30    6.30   0
   4  12   2   60.32    6.17   0
  -4 -12  -2   59.28    4.81   0
   4  12   2   51.70    4.85   0
   5  12   2   98.86    4.93   0
   5  12   2  111.38    7.45   0
  -5 -12  -2   93.91    4.95   0
   5  12   2  109.80    6.50   0
  -6 -12  -2    6.02    4.71   0
   6  12   2    6.76    6.84   0
   6  12   2    5.59    4.61   0
   6  12   2    5.55    6.66   0
   7  12   2    2.05    7.56   0
   7  12   2    5.23    4.61   0
   7  12   2    3.43    7.92   0
  -7 -12  -2    1.33    4.75   0
  -8 -12  -2    6.34    4.62   0
   8  12   2    3.42    4.71   0
  -9 -12  -2    0.10    6.14   0
   9  12   2    0.79    4.99   0
  10  12   2   53.21    5.45   0
 -10 -12  -2   56.48    5.73   0
   4 -13  -2    9.16    5.39   0
  -4  13   2    3.43    5.56   0
  -4  13   2    6.42    5.56   0
  -3  13   2    8.76    6.50   0
  -3  13   2    9.18    6.50   0
   3 -13  -2   14.97    5.32   0
  -2  13   2   33.33    5.25   0
  -2  13   2   40.35    5.23   0
   2 -13  -2   40.55    5.16   0
  -1  13   2   15.10    5.00   0
  -1  13   2   18.35    4.99   0
   1 -13  -2   24.56    4.97   0
   0  13   2   12.63    4.79   0
   0 -13  -2   13.59    4.75   0
   0  13   2    9.35    5.99   0
  -1 -13  -2   49.68    4.82   0
   1  13   2   46.22    6.00   0
   1  13   2   40.05    4.94   0
  -2 -13  -2   11.40    4.77   0
   2  13   2    5.28    6.11   0
   2  13   2    1.57    4.78   0
  -3 -13  -2    6.46    4.73   0
   3  13   2    8.09    4.82   0
   3  13   2    5.97    5.17   0
   3  13   2    6.14    6.09   0
  -4 -13  -2   83.31    5.18   0
   4  13   2   96.88    6.52   0
   4  13   2   92.81    6.51   0
   4  13   2   86.21    5.11   0
   5  13   2   27.38    6.16   0
  -5 -13  -2   21.59    4.92   0
   5  13   2   26.71    6.25   0
   5  13   2   26.88    4.90   0
   6  13   2   80.73    5.03   0
   6  13   2   79.34    7.50   0
   6  13   2   77.54    6.71   0
  -6 -13  -2   75.80    5.09   0
   7  13   2   19.21    5.03   0
   7  13   2   27.67    7.75   0
  -7 -13  -2   28.11    4.94   0
   7  13   2   24.41    8.21   0
   8  13   2   -1.51    5.05   0
   8  13   2    2.91   12.40   0
   8  13   2    2.52   11.43   0
  -8 -13  -2    5.03    6.07   0
  -9 -13  -2   12.85    5.24   0
   9  13   2    5.02    5.17   0
  -2  14   2   28.09    5.61   0
   2 -14  -2   24.97    5.16   0
  -2  14   2   22.05    5.43   0
  -1  14   2  175.08    6.02   0
  -1  14   2  157.60    6.87   0
   1 -14  -2  177.67    5.63   0
   0 -14  -2   -3.35    4.87   0
   0  14   2   -1.02    5.31   0
   0  14   2    5.40    4.98   0
   1  14   2  321.24    7.30   0
   1  14   2  322.82    7.50   0
  -1 -14  -2  341.17    6.16   0
  -2 -14  -2    4.36    4.78   0
   2  14   2   16.56    6.37   0
   2  14   2    7.77    5.02   0
   3  14   2   18.16    6.54   0
  -3 -14  -2    7.12    6.08   0
   3  14   2   17.32    5.34   0
   3  14   2   14.57    5.04   0
   4  14   2   35.63    5.37   0
   4  14   2   36.63    5.01   0
  -4 -14  -2   29.15    6.13   0
   4  14   2   41.48    5.38   0
   5  14   2   41.77    6.62   0
   5  14   2   30.96    6.65   0
   5  14   2   33.26    5.30   0
  -5 -14  -2   33.09    5.20   0
   6  14   2    1.13    6.42   0
  -6 -14  -2   -3.80    5.06   0
   6  14   2    0.53    6.68   0
   6  14   2    6.24    5.10   0
  -7 -14  -2    0.60    5.22   0
   7  14   2    1.97    7.53   0
   7  14   2    2.19    7.53   0
   7  14   2   -1.02    5.22   0
   8  14   2    1.24   11.69   0
  -8 -14  -2   -0.74    5.18   0
   8  14   2    5.26    5.35   0
   8  14   2    0.28   11.33   0
   0 -15  -2   12.05    5.22   0
   0  15   2   18.52    5.31   0
   0  15   2   12.97    5.70   0
  -1 -15  -2   38.05    5.10   0
   1  15   2   44.08    5.35   0
   1  15   2   40.43    6.96   0
   2  15   2   -0.17    6.64   0
   2  15   2    5.56    5.15   0
  -2 -15  -2    5.16    5.04   0
   3  15   2   10.65    6.69   0
   3  15   2   13.04    6.68   0
  -3 -15  -2    9.36    5.29   0
   3  15   2   11.48    5.25   0
  -4 -15  -2   21.88    5.23   0
   4  15   2   26.83    6.71   0
   4  15   2   19.62    5.26   0
   4  15   2   21.79    6.67   0
   5  15   2   29.15    7.01   0
   5  15   2   27.26    6.79   0
  -5 -15  -2   26.48    6.63   0
   5  15   2   17.75    5.42   0
   6  15   2   60.90    7.49   0
   6  15   2   62.36    5.86   0
  -6 -15  -2   57.57    5.85   0
   6  15   2   72.22    7.45   0
   7  15   2    3.94    5.51   0
   7  15   2    1.67    8.95   0
  -7 -15  -2   -1.02    5.52   0
   7  15   2    1.83    8.03   0
   6  14  -3    3.25    7.92   0
  -6 -14   3    6.83    5.49   0
   6  14  -3   -0.40    5.55   0
   6  14  -3    2.72    8.81   0
  -5 -14   3   14.52    5.37   0
   5  14  -3   19.74    5.45   0
   5  14  -3   15.10    7.11   0
   5  14  -3   11.74    6.92   0
  -4 -14   3    6.33    5.36   0
   4  14  -3    6.73    6.70   0
   4  14  -3    3.38    6.18   0
   3  14  -3    2.51    6.26   0
  -3 -14   3    5.06    5.24   0
   3  14  -3    1.03    5.49   0
   2  14  -3   26.59    5.41   0
   2  14  -3   32.40    5.73   0
  -2 -14   3   33.72    5.37   0
   1  14  -3  177.80    7.27   0
  -1 -14   3  196.81    7.04   0
   1  14  -3  181.08    7.76   0
   0 -14   3    0.43    5.47   0
   0  14  -3    6.85    5.40   0
   0  14  -3    2.31    5.49   0
  -8 -13   3   13.12    5.40   0
   8  13  -3    5.43    5.64   0
   7  13  -3    5.91    5.20   0
  -7 -13   3    7.12    5.51   0
   6  13  -3  238.52   10.69   0
   6  13  -3  208.60   10.83   0
  -6 -13   3  229.43    6.28   0
   6  13  -3  229.75    6.45   0
   5  13  -3   29.63    6.69   0
   5  13  -3   31.44    6.63   0
  -5 -13   3   27.78    5.25   0
   5  13  -3   22.94    6.36   0
  -4 -13   3   -0.70    5.66   0
   4  13  -3    1.66    6.00   0
   4  13  -3    2.15    4.93   0
  -3 -13   3   53.88    5.23   0
   3  13  -3   58.57    6.57   0
   3  13  -3   48.57    6.26   0
   2  13  -3   66.62    5.29   0
  -2 -13   3   69.64    5.12   0
   2  13  -3   68.69    6.82   0
   1  13  -3    3.96    5.11   0
  -1 -13   3   12.33    5.02   0
   1  13  -3   14.34    5.39   0
   0 -13   3   26.62    5.32   0
   0  13  -3   24.51    6.48   0
   0  13  -3   22.06    6.50   0
   1 -13   3  125.18    5.90   0
  -1  13  -3  103.57    5.85   0
  -1  13  -3  153.34    6.12   0
   2 -13   3   62.02    5.63   0
  -2  13  -3   39.56    5.78   0
  -2  13  -3   47.30    6.92   0
   9  12  -3   18.33    5.32   0
  -9 -12   3   30.39    5.42   0
   8  12  -3   17.13    5.10   0
  -8 -12   3   14.52    5.08   0
   7  12  -3   38.28    5.15   0
  -7 -12   3   26.04    6.37   0
   6  12  -3   45.95    8.50   0
  -6 -12   3   41.38    5.23   0
   6  12  -3   46.39    9.45   0
   6  12  -3   44.04    4.86   0
  -5 -12   3   32.96    5.01   0
   5  12  -3   28.96    5.02   0
   5  12  -3   35.32    7.30   0
   4  12  -3   82.83    6.63   0
  -4 -12   3   69.32    4.94   0
   4  12  -3   64.81    5.99   0
  -3 -12   3   10.82    5.93   0
   3  12  -3   10.27    4.90   0
   3  12  -3    4.91    4.93   0
  -2 -12   3   39.52    4.76   0
   2  12  -3   40.72    4.84   0
   2  12  -3   41.17    5.10   0
  -1 -12   3   11.87    4.83   0
   1  12  -3   11.78    4.97   0
   1  12  -3    7.63    4.94   0
   0  12  -3   41.49    5.14   0
   0  12  -3   40.42    5.20   0
   0 -12   3   43.47    5.07   0
  -1  12  -3  133.47    5.53   0
  -1  12  -3  119.53    6.52   0
   1 -12   3  150.40    5.46   0
  -2  12  -3    4.43    5.02   0
   2 -12   3    3.70    5.18   0
  -2  12  -3    4.08    5.07   0
  -3  12  -3   13.15    5.48   0
  -3  12  -3   30.70    6.78   0
   3 -12   3   24.76    5.39   0
  10  11  -3   11.25    5.39   0
 -10 -11   3   11.11    5.52   0
  -9 -11   3   63.52    5.64   0
   9  11  -3   60.41    5.61   0
   8  11  -3    5.45    4.92   0
  -8 -11   3    4.63    5.08   0
  -7 -11   3    5.58    5.96   0
   7  11  -3    2.91    4.71   0
  -6 -11   3   63.86    6.01   0
   6  11  -3   63.53    5.01   0
   6  11  -3   62.22    8.92   0
   6  11  -3   61.07    9.73   0
   5  11  -3  115.52    7.59   0
  -5 -11   3  121.20    5.07   0
   5  11  -3  112.81    5.26   0
   4  11  -3  194.30    5.35   0
  -4 -11   3  202.23    5.40   0
   4  11  -3  218.79    7.25   0
   3  11  -3  141.52    6.73   0
  -3 -11   3  136.44    5.30   0
   3  11  -3  138.59    5.04   0
  -2 -11   3   -6.05    4.69   0
   2  11  -3   -0.27    4.74   0
   2  11  -3   -0.14    4.85   0
  -1 -11   3  116.03    5.17   0
   1  11  -3  111.99    5.15   0
   1  11  -3  110.66    5.51   0
   0  11  -3  100.44    4.99   0
   0  11  -3   95.88    5.12   0
   0 -11   3  105.60    5.03   0
  -1  11  -3   23.30    4.75   0
   1 -11   3   16.98    4.76   0
  -1  11  -3   19.62    4.98   0
  -2  11  -3   18.24    5.00   0
   2 -11   3   10.57    4.93   0
  -2  11  -3   18.01    5.10   0
  -3  11  -3  181.56    5.98   0
  -3  11  -3  185.41    5.75   0
   3 -11   3  193.89    6.78   0
  -4  11  -3   30.05    5.28   0
   4 -11   3   24.75    5.20   0
  -4  11  -3   18.43    5.24   0
   5 -11   3  158.61    5.92   0
  -5  11  -3  160.00    6.02   0
  -5  11  -3  112.36    6.10   0
 -10 -10   3  124.94    7.10   0
  10  10  -3  137.63    6.95   0
  -9 -10   3    7.34    5.00   0
   9  10  -3    8.59    4.92   0
   8  10  -3   25.26    4.76   0
  -8 -10   3   27.20    4.82   0
  -7 -10   3   31.91    4.74   0
   7  10  -3   42.53    4.71   0
   6  10  -3  231.91    5.59   0
   6  10  -3  236.89   13.47   0
   6  10  -3  232.66   13.61   0
  -6 -10   3  230.09    6.47   0
  -5 -10   3  159.85    5.26   0
   5  10  -3  146.26    5.00   0
   5  10  -3  161.77    7.66   0
   4  10  -3   12.18    4.47   0
  -4 -10   3   17.24    4.50   0
   4  10  -3   13.08    5.49   0
  -3 -10   3  130.42    5.18   0
   3  10  -3  143.85    6.00   0
   3  10  -3  141.09    6.43   0
   2  10  -3  369.20    6.80   0
   2  10  -3  359.78    5.92   0
  -2 -10   3  367.67    6.03   0
   1  10  -3   35.19    4.76   0
   1  10  -3   31.99    5.80   0
  -1 -10   3   28.99    4.61   0
   0  10  -3  739.38    8.26   0
   0  10  -3  722.90    7.14   0
   0 -10   3  713.07    6.98   0
   1 -10   3   15.54    4.44   0
   1 -10   3   22.28    4.62   0
  -1  10  -3   20.64    4.83   0
  -1  10  -3   23.51    4.75   0
  -2  10  -3    3.70    4.75   0
   2 -10   3    7.16    4.57   0
  -2  10  -3    7.60    4.57   0
   2 -10   3    3.53    4.60   0
  -3  10  -3   -1.30    4.74   0
   3 -10   3    3.67    4.67   0
  -3  10  -3    1.77    4.82   0
   3 -10   3   -3.13    4.78   0
  -4  10  -3    6.00    4.86   0
   4 -10   3    5.35    4.92   0
   4 -10   3    2.60    4.83   0
  -4  10  -3   12.41    4.77   0
  -5  10  -3    5.01    6.31   0
   5 -10   3   -0.31    5.21   0
  -5  10  -3    8.83    5.32   0
  -6  10  -3    9.25    5.57   0
   6 -10   3    9.58    5.48   0
  -6  10  -3   10.14    5.61   0
  11   9  -3   18.85    6.44   0
 -11  -9   3   25.78    6.65   0
  10   9  -3    4.88    5.98   0
 -10  -9   3   -0.96    4.98   0
   9   9  -3  115.17    5.11   0
  -9  -9   3  122.67    5.23   0
   8   9  -3   91.25    5.58   0
  -8  -9   3  102.76    5.13   0
   7   9  -3   39.77    4.50   0
  -7  -9   3   43.93    4.65   0
  -6  -9   3  302.50    5.69   0
   6   9  -3  279.05    5.50   0
   5   9  -3    5.21    7.39   0
  -5  -9   3    1.76    4.24   0
   5   9  -3    6.24    7.40   0
   5   9  -3    6.57    4.18   0
   4   9  -3   39.07    5.58   0
   4   9  -3   29.58    4.54   0
  -4  -9   3   36.23    4.62   0
   3   9  -3  222.67    6.15   0
  -3  -9   3  222.97    6.24   0
   3   9  -3  225.64    6.19   0
   2   9  -3  132.46    5.10   0
  -2  -9   3  148.07    5.09   0
   2   9  -3  151.03    6.46   0
  -1  -9   3  197.45    5.32   0
   1   9  -3  191.39    5.52   0
   1   9  -3  175.66    5.23   0
  -1  -9   3  190.02    5.42   0
   0  -9   3  138.69    6.10   0
   0   9  -3  136.57    5.11   0
   0  -9   3  151.92    5.15   0
   0   9  -3  139.85    5.46   0
  -1   9  -3   62.58    4.79   0
  -1   9  -3   76.77    4.91   0
   1  -9   3   68.70    4.58   0
   1  -9   3   71.12    4.74   0
  -2   9  -3   -2.75    4.60   0
   2  -9   3    2.48    4.53   0
   2  -9   3   -3.63    4.39   0
  -2   9  -3    0.68    4.43   0
  -3   9  -3  136.80    5.22   0
  -3   9  -3  129.58    5.13   0
   3  -9   3  135.95    5.20   0
   3  -9   3  135.79    5.20   0
   4  -9   3  138.50    5.36   0
  -4   9  -3  137.40    5.43   0
   4  -9   3  148.66    5.41   0
  -4   9  -3  139.26    5.36   0
   5  -9   3  294.15    6.11   0
  -5   9  -3  282.12    6.14   0
   5  -9   3  300.44    5.98   0
  -5   9  -3  274.50    5.98   0
   6  -9   3    1.91    5.10   0
   6  -9   3    5.94    5.08   0
  -6   9  -3    4.85    5.22   0
  -6   9  -3   -1.33    4.94   0
 -11  -8   3  129.41    5.76   0
  11   8  -3   95.24    5.79   0
  10   8  -3    0.16    4.70   0
 -10  -8   3    5.59    5.81   0
   9   8  -3   42.31    5.84   0
  -9  -8   3   38.94    5.86   0
   8   8  -3  172.20    5.11   0
  -8  -8   3  179.56    5.15   0
   7   8  -3  469.19    6.28   0
  -7  -8   3  480.44    6.37   0
  -6  -8   3  247.02    5.56   0
   6   8  -3  236.97    6.13   0
   5   8  -3   12.37    7.52   0
   5   8  -3   14.03    7.68   0
   5   8  -3   18.05    4.39   0
  -5  -8   3   17.35    4.27   0
  -4  -8   3  459.98    6.12   0
   4   8  -3  473.59    8.95   0
   4   8  -3  470.42    6.88   0
   3   8  -3   17.00    4.46   0
   3   8  -3   10.53    5.68   0
  -3  -8   3   13.41    4.06   0
  -2  -8   3  722.73    8.01   0
  -2  -8   3  759.69    8.09   0
   2   8  -3  741.08    7.37   0
   2   8  -3  775.30    8.31   0
   1   8  -3  781.75    8.12   0
  -1  -8   3  831.47    8.16   0
   1   8  -3  821.57    8.94   0
  -1  -8   3  800.30    7.44   0
   0  -8   3  447.58    6.33   0
   0  -8   3  454.56    6.58   0
   0   8  -3  451.44    6.51   0
   0   8  -3  426.80    6.41   0
  -1   8  -3   42.47    5.46   0
  -1   8  -3   35.83    4.71   0
   1  -8   3   30.03    4.73   0
   1  -8   3   37.83    4.34   0
  -2   8  -3 1106.21    8.29   0
  -2   8  -3 1066.01    7.96   0
   2  -8   3 1095.64    7.96   0
   2  -8   3 1108.90    8.25   0
   3  -8   3  200.60    5.37   0
  -3   8  -3  199.90    5.44   0
   3  -8   3  211.12    5.35   0
  -3   8  -3  198.85    5.36   0
   4  -8   3    6.08    4.70   0
  -4   8  -3    3.65    4.73   0
   4  -8   3   10.44    4.54   0
  -4   8  -3    7.95    4.50   0
   5  -8   3   98.57    5.07   0
   5  -8   3  102.37    5.18   0
  -5   8  -3   98.06    5.26   0
  -5   8  -3   89.06    5.06   0
  -6   8  -3    5.65    4.67   0
   6  -8   3    7.47    4.73   0
   6  -8   3    0.86    5.07   0
  -6   8  -3   -0.94    6.17   0
  -7   8  -3   20.78    5.10   0
   7  -8   3   14.71    6.39   0
  -7   8  -3   18.65    5.41   0
  11   7  -3  102.38    6.74   0
 -11  -7   3  106.01    6.86   0
 -10  -7   3   48.36    5.92   0
  10   7  -3   42.62    5.96   0
   9   7  -3   35.86    4.46   0
  -9  -7   3   42.23    4.56   0
   8   7  -3   17.51    5.03   0
  -8  -7   3   17.85    4.35   0
   7   7  -3  133.74    5.01   0
  -7  -7   3  138.20    5.02   0
   6   7  -3    9.96    4.16   0
  -6  -7   3    0.01    4.28   0
   5   7  -3    2.38    3.84   0
   5   7  -3    0.56   11.19   0
   5   7  -3    2.25   11.53   0
  -5  -7   3   -0.27    4.93   0
  -4  -7   3  759.51    7.20   0
   4   7  -3  761.78    7.23   0
   4   7  -3  801.57   11.94   0
   3   7  -3  223.78    5.32   0
  -3  -7   3  228.84    5.40   0
   3   7  -3  254.37    7.11   0
  -2  -7   3  130.78    5.91   0
   2   7  -3  132.82    5.02   0
  -2  -7   3  138.48    6.28   0
   2   7  -3  137.18    6.35   0
  -1  -7   3   49.99    4.90   0
  -1  -7   3   41.75    4.61   0
   1   7  -3   48.56    4.79   0
   1   7  -3   44.11    5.69   0
   0   7  -3    3.42    4.11   0
   0  -7   3    6.81    4.41   0
   0  -7   3    8.51    4.31   0
   0   7  -3    7.51    4.38   0
  -1   7  -3 1016.46    8.11   0
  -1   7  -3  976.27    8.09   0
   1  -7   3 1003.55    8.08   0
   1  -7   3 1029.89    8.12   0
   2  -7   3  646.17    7.09   0
   2  -7   3  619.76    7.56   0
  -2   7  -3  602.66    6.83   0
  -2   7  -3  618.83    6.97   0
   3  -7   3  721.86    7.31   0
  -3   7  -3  689.14    6.95   0
   3  -7   3  743.37    7.77   0
  -3   7  -3  713.13    7.13   0
   4  -7   3   63.78    4.87   0
   4  -7   3   71.46    4.66   0
  -4   7  -3   66.72    4.85   0
  -4   7  -3   74.96    4.78   0
  -5   7  -3  260.10    5.70   0
   5  -7   3  243.49    5.64   0
  -5   7  -3  230.80    6.26   0
   5  -7   3  250.84    5.50   0
   6  -7   3  108.94    5.25   0
   6  -7   3  122.60    5.10   0
  -6   7  -3   98.15    5.01   0
  -6   7  -3  108.39    5.35   0
  -7   7  -3  139.84    5.87   0
   7  -7   3  165.39    5.81   0
  -7   7  -3  165.04    5.34   0
  -8   7  -3   -0.21    5.95   0
   8  -7   3    1.02    5.34   0
  -8   7  -3   11.40    5.59   0
 -11  -6   3    6.23    4.96   0
  11   6  -3    2.39    6.00   0
  10   6  -3    8.39    4.53   0
 -10  -6   3    2.19    4.52   0
   9   6  -3  385.58    6.16   0
  -9  -6   3  410.85    6.29   0
  -8  -6   3    0.62    4.31   0
   8   6  -3    7.22    4.21   0
  -7  -6   3  124.03    5.76   0
   7   6  -3  130.52    5.62   0
   6   6  -3   27.66    4.23   0
  -6  -6   3   25.05    4.37   0
  -5  -6   3  312.46    5.95   0
   5   6  -3  308.94    5.49   0
   4   6  -3  426.57    6.99   0
   4   6  -3  445.01   11.19   0
  -4  -6   3  422.19    6.33   0
   3   6  -3    4.59    4.05   0
  -3  -6   3   -0.63    4.40   0
   3   6  -3    0.71    6.10   0
  -2  -6   3 1331.00    9.54   0
   2   6  -3 1352.50   10.12   0
   2   6  -3 1403.47   12.39   0
  -2  -6   3 1435.43   12.62   0
  -1  -6   3  273.33    5.82   0
   1   6  -3  267.84    5.85   0
   1   6  -3  277.48    6.88   0
  -1  -6   3  285.43    7.09   0
   0   6  -3 1620.72   10.74   0
   0  -6   3 1688.58   11.48   0
   0   6  -3 1710.83   10.87   0
   0  -6   3 1662.40   10.18   0
   1  -6   3    5.19    4.33   0
   1  -6   3    0.31    4.45   0
  -1   6  -3    7.22    4.52   0
  -1   6  -3    0.20    4.54   0
   2  -6   3 1729.20    9.65   0
  -2   6  -3 1713.65   10.08   0
  -2   6  -3 1611.86    9.96   0
   2  -6   3 1707.20   10.05   0
  -3   6  -3   10.84    4.38   0
   3  -6   3   14.89    4.65   0
   3  -6   3   13.41    4.35   0
  -3   6  -3   25.70    4.63   0
   4  -6   3  266.51    5.65   0
  -4   6  -3  259.46    5.46   0
   4  -6   3  274.36    5.37   0
  -4   6  -3  283.00    5.65   0
   5  -6   3  217.30    5.40   0
   5  -6   3  243.06    5.36   0
  -5   6  -3  226.48    5.23   0
  -5   6  -3  227.76    5.67   0
   6  -6   3   35.18    4.93   0
  -6   6  -3   39.27    4.59   0
  -6   6  -3   36.13    5.06   0
  -7   6  -3   23.32    4.56   0
   7  -6   3   20.64    4.97   0
  -7   6  -3   26.14    5.00   0
  -8   6  -3   47.61    5.14   0
   8  -6   3   41.05    5.48   0
  -8   6  -3   37.98    5.54   0
  -8   6  -3   45.37    5.19   0
  -9   6  -3   27.51    5.42   0
  -9   6  -3   32.45    5.79   0
  -9   6  -3   24.49    5.51   0
   9  -6   3   27.63    5.61   0
 -12  -5   3   21.95    6.75   0
  11   5  -3   12.73    4.75   0
 -11  -5   3    9.68    4.92   0
  10   5  -3    5.30    5.62   0
 -10  -5   3    4.78    5.81   0
   9   5  -3  188.39    5.35   0
  -9  -5   3  200.15    6.32   0
  -8  -5   3   98.19    4.75   0
   8   5  -3   98.35    4.73   0
  -7  -5   3  557.67    6.59   0
   7   5  -3  552.52    6.55   0
  -6  -5   3   49.49    4.57   0
   6   5  -3   50.32    5.16   0
   5   5  -3    0.69    4.19   0
  -5  -5   3    0.76    4.29   0
   4   5  -3  273.11    5.57   0
  -4  -5   3  264.47    5.72   0
   4   5  -3  289.04   13.59   0
   3   5  -3  106.22    5.51   0
  -3  -5   3  104.23    7.62   0
  -3  -5   3   97.26    5.77   0
   3   5  -3   93.17    6.96   0
  -2  -5   3  530.86    7.85   0
   2   5  -3  562.90    9.54   0
   2   5  -3  532.59    7.75   0
  -2  -5   3  579.97    9.82   0
  -1  -5   3  172.10    5.61   0
   1   5  -3  175.12    5.52   0
   1   5  -3  178.77    6.74   0
  -1  -5   3  190.81    6.10   0
   0  -5   3   13.03    4.51   0
   0  -5   3    5.99    5.15   0
   0   5  -3   12.44    5.16   0
   0   5  -3    9.11    4.48   0
   1  -5   3  452.12    6.59   0
  -1   5  -3  455.86    6.59   0
   1  -5   3  467.31    6.69   0
  -1   5  -3  449.83    6.63   0
  -2   5  -3   -0.33    4.57   0
   2  -5   3    3.80    4.29   0
   2  -5   3    4.86    4.38   0
  -2   5  -3    4.89    4.36   0
  -3   5  -3  628.82    6.81   0
   3  -5   3  633.48    6.71   0
  -3   5  -3  611.37    6.59   0
   3  -5   3  632.91    6.96   0
   4  -5   3  296.99    5.77   0
  -4   5  -3  279.52    5.44   0
   4  -5   3  300.40    5.69   0
  -4   5  -3  275.35    5.71   0
   5  -5   3  325.61    5.65   0
  -5   5  -3  306.79    5.62   0
  -5   5  -3  318.71    6.63   0
   5  -5   3  331.58    5.74   0
  -6   5  -3   19.19    4.45   0
  -6   5  -3   13.73    4.74   0
   6  -5   3   15.02    4.78   0
   7  -5   3  565.04    6.93   0
  -7   5  -3  606.07    6.99   0
  -7   5  -3  586.48    6.42   0
  -8   5  -3   34.72    4.81   0
  -8   5  -3   31.45    4.81   0
   8  -5   3   36.32    5.42   0
  -8   5  -3   37.42    5.36   0
   9  -5   3   97.56    6.00   0
  -9   5  -3  117.97    5.54   0
  -9   5  -3  120.99    5.55   0
  -9   5  -3  101.17    5.87   0
 -12  -4   3    8.18    5.22   0
 -11  -4   3    4.55    4.92   0
  10   4  -3   76.23    5.98   0
 -10  -4   3   77.68    4.91   0
   9   4  -3   34.77    4.61   0
  -9  -4   3   33.86    4.35   0
   8   4  -3  236.78    5.32   0
  -8  -4   3  238.94    5.47   0
  -7  -4   3  110.07    4.64   0
   7   4  -3  117.44    4.59   0
   6   4  -3   51.74    4.38   0
  -6  -4   3   59.75    4.50   0
  -5  -4   3 1604.69   10.75   0
   5   4  -3 1593.81   10.27   0
   4   4  -3    7.91    4.10   0
  -4  -4   3    5.69    5.06   0
  -3  -4   3  183.28    9.85   0
   3   4  -3  181.75    5.38   0
   3   4  -3  184.37    9.26   0
  -3  -4   3  177.55    5.52   0
   2   4  -3 1192.17   10.16   0
  -2  -4   3 1174.99   10.27   0
  -2  -4   3 1244.75   13.75   0
   2   4  -3 1244.86   13.39   0
  -1  -4   3  877.20    9.22   0
   1   4  -3  933.04   10.09   0
  -1  -4   3  975.22   10.66   0
   1   4  -3  984.02   10.64   0
   0   4  -3 2538.70   13.57   0
   0  -4   3 2562.64   13.52   0
   0  -4   3 2642.09   14.31   0
   0   4  -3 2637.88   14.34   0
   1  -4   3   54.40    4.75   0
  -1   4  -3   51.04    4.70   0
  -1   4  -3   52.70    4.81   0
   1  -4   3   53.53    4.73   0
   2  -4   3 4573.46   16.16   0
   2  -4   3 4500.24   15.70   0
  -2   4  -3 4511.34   16.05   0
  -2   4  -3 4409.75   15.86   0
   3  -4   3  586.09    6.88   0
  -3   4  -3  558.52    6.59   0
  -3   4  -3  591.26    6.82   0
   3  -4   3  582.98    6.72   0
   4  -4   3 2480.11   11.51   0
  -4   4  -3 2386.30   10.77   0
  -4   4  -3 2393.20   11.27   0
   4  -4   3 2640.66   11.11   0
   5  -4   3  160.77    4.94   0
  -5   4  -3  140.28    6.10   0
  -5   4  -3  140.62    4.90   0
   5  -4   3  149.33    6.21   0
  -6   4  -3    4.10    4.18   0
   6  -4   3    5.85    4.39   0
  -6   4  -3    9.66    4.42   0
  -7   4  -3  233.87    5.26   0
  -7   4  -3  243.25    5.31   0
   7  -4   3  256.80    5.80   0
  -7   4  -3  248.97    5.56   0
  -8   4  -3   65.61    5.05   0
   8  -4   3   61.54    5.04   0
  -8   4  -3   72.70    4.86   0
  -8   4  -3   73.62    4.80   0
  -9   4  -3   39.77    4.80   0
  -9   4  -3   42.20    4.74   0
  -9   4  -3   46.27    6.22   0
   9  -4   3   44.24    5.37   0
 -10   4  -3   20.39    5.41   0
 -10   4  -3   13.80    6.67   0
  10  -4   3   15.96    5.84   0
 -10   4  -3   18.82    5.43   0
 -12  -3   3    4.07    5.22   0
 -12  -3   3    7.22   11.64   0
 -12  -3   3    5.80   10.79   0
 -12  -3   3    5.12    5.31   0
 -11  -3   3   38.17    9.68   0
 -11  -3   3   38.87    9.88   0
 -11  -3   3   32.20    6.09   0
 -10  -3   3  205.52   10.73   0
 -10  -3   3  204.81   10.33   0
 -10  -3   3  201.98    5.43   0
  -9  -3   3  113.75    8.93   0
  -9  -3   3  108.46    8.59   0
   9   3  -3   99.72    4.81   0
  -9  -3   3  104.81    4.61   0
  -8  -3   3  111.97    9.37   0
   8   3  -3  105.57    5.58   0
  -8  -3   3  117.59    9.64   0
  -8  -3   3  116.83    5.72   0
  -7  -3   3   26.35    9.13   0
   7   3  -3   21.38    5.27   0
  -7  -3   3   26.79    9.47   0
  -7  -3   3   30.02    4.50   0
   6   3  -3    8.70    4.02   0
  -6  -3   3    5.24    4.17   0
   5   3  -3 2596.94   12.87   0
  -5  -3   3 2592.66   13.50   0
   4   3  -3  253.86    6.44   0
  -4  -3   3  260.59    5.85   0
  -3  -3   3  365.62   14.42   0
   3   3  -3  352.61    6.79   0
   3   3  -3  379.53   14.20   0
  -3  -3   3  362.43    7.65   0
  -2  -3   3  831.77   13.15   0
  -2  -3   3  806.03   10.49   0
   2   3  -3  846.95   12.96   0
   2   3  -3  827.48   10.19   0
   1   3  -3  331.20    8.51   0
  -1  -3   3  325.71    8.49   0
   1   3  -3  330.77    7.70   0
  -1  -3   3  321.55    7.70   0
   0  -3   3  285.42    7.12   0
   0   3  -3  267.71    7.05   0
   0  -3   3  274.36    7.21   0
   0   3  -3  279.26    7.14   0
   1  -3   3   12.63    4.78   0
  -1   3  -3   14.26    4.87   0
  -1   3  -3   11.41    5.86   0
   1  -3   3   11.40    4.88   0
  -2   3  -3  915.96    8.30   0
   2  -3   3  962.62    8.46   0
   2  -3   3  931.70    8.64   0
  -2   3  -3  926.25    9.31   0
   3  -3   3  314.10    6.07   0
   3  -3   3  310.30    5.89   0
  -3   3  -3  307.22    5.79   0
  -3   3  -3  318.02    5.86   0
  -4   3  -3  219.56    5.27   0
   4  -3   3  227.57    5.35   0
   4  -3   3  243.41    5.14   0
  -4   3  -3  225.89    5.22   0
  -5   3  -3   44.51    4.44   0
  -5   3  -3   38.27    4.41   0
   5  -3   3   38.46    4.54   0
  -6   3  -3   54.24    4.56   0
  -6   3  -3   52.07    4.40   0
   6  -3   3   52.16    4.73   0
  -7   3  -3   73.30    5.74   0
   7  -3   3   78.26    5.02   0
  -7   3  -3   71.09    4.64   0
  -7   3  -3   69.54    4.68   0
  -8   3  -3   44.60    4.38   0
  -8   3  -3   40.95    4.81   0
  -8   3  -3   44.40    4.46   0
   8  -3   3   41.92    6.10   0
  -9   3  -3  378.48    6.02   0
  -9   3  -3  362.53    6.61   0
   9  -3   3  359.56    6.95   0
  -9   3  -3  362.44    5.96   0
  10  -3   3    4.70    5.54   0
 -10   3  -3    2.02    5.13   0
 -10   3  -3    3.79    4.89   0
 -10   3  -3   -3.60    5.33   0
 -12  -2   3    7.81    6.28   0
 -12  -2   3    5.30    8.64   0
 -12  -2   3    6.52    8.24   0
 -12  -2   3    1.15    5.21   0
 -11  -2   3   23.49    5.08   0
 -11  -2   3   29.51    5.99   0
 -11  -2   3   28.28    8.23   0
 -10  -2   3    3.82    6.54   0
 -10  -2   3    1.91    4.59   0
  -9  -2   3  100.63    6.96   0
  -9  -2   3  106.50    4.63   0
  -8  -2   3   38.65    4.28   0
  -8  -2   3   43.26    6.32   0
  -7  -2   3   51.75    4.36   0
  -7  -2   3   52.97    7.13   0
   7   2  -3   47.68    4.71   0
  -6  -2   3  578.21    6.98   0
   6   2  -3  563.50    6.88   0
  -6  -2   3  583.20   11.67   0
   5   2  -3   23.71    4.13   0
  -5  -2   3   24.52    7.28   0
  -5  -2   3   26.34    7.29   0
  -5  -2   3   28.83    4.70   0
   4   2  -3 1199.64   10.30   0
  -4  -2   3 1209.67   10.98   0
  -4  -2   3 1265.94   21.91   0
  -4  -2   3 1223.83   22.61   0
   3   2  -3 3874.65   18.90   0
  -3  -2   3 3753.51   19.29   0
   2   2  -3    4.35    7.53   0
   2   2  -3    1.81    5.37   0
  -2  -2   3   10.07    6.96   0
  -2  -2   3    4.12    7.32   0
   1   2  -3  441.52   10.11   0
  -1  -2   3  421.57    9.54   0
   1   2  -3  430.78    9.51   0
  -1  -2   3  451.50   10.26   0
   0   2  -3 2566.38   16.84   0
   0  -2   3 2508.15   16.94   0
   0  -2   3 2518.31   16.68   0
   0   2  -3 2485.05   17.57   0
   1  -2   3   92.62    6.00   0
  -1   2  -3   96.50    5.88   0
   1  -2   3   92.55    6.94   0
  -1   2  -3   93.13    5.87   0
  -2   2  -3 7199.43   21.80   0
   2  -2   3 7530.84   22.31   0
   2  -2   3 7159.26   22.05   0
  -2   2  -3 6342.07   20.93   0
   3  -2   3  132.22    5.18   0
  -3   2  -3  118.03    5.05   0
   3  -2   3  122.06    5.93   0
  -3   2  -3  124.56    6.10   0
   4  -2   3 1693.72   10.41   0
  -4   2  -3 1749.41   10.05   0
  -4   2  -3 1725.35   10.33   0
  -5   2  -3  371.11    6.50   0
  -5   2  -3  368.24    6.44   0
   5  -2   3  383.86    6.08   0
   6  -2   3 2161.12   11.43   0
  -6   2  -3 2229.50   10.31   0
  -6   2  -3 2053.74    9.95   0
  -6   2  -3 2137.17   10.76   0
  -7   2  -3   14.25    5.23   0
  -7   2  -3   13.25    4.17   0
   7  -2   3    8.83    4.69   0
  -7   2  -3   16.13    4.06   0
  -8   2  -3   49.44    4.57   0
  -8   2  -3   47.40    4.62   0
  -8   2  -3   39.56    4.42   0
   8  -2   3   50.29    4.91   0
  -9   2  -3   10.93    4.55   0
  -9   2  -3   11.18    4.84   0
   9  -2   3   14.80    6.47   0
  -9   2  -3   14.91    4.59   0
 -10   2  -3   35.45    5.71   0
 -10   2  -3   47.85    5.04   0
  10  -2   3   46.92    7.02   0
 -10   2  -3   33.79    6.31   0
 -12  -1   3   55.88    7.52   0
 -12  -1   3  106.31    5.94   0
 -12  -1   3   72.87    6.95   0
 -11  -1   3  176.96    8.24   0
 -11  -1   3  162.81    6.71   0
 -11  -1   3  176.90    6.82   0
 -10  -1   3  465.84    8.49   0
 -10  -1   3  490.44    6.75   0
 -10  -1   3  446.64    7.38   0
  -9  -1   3  165.63    5.15   0
  -9  -1   3  181.84    5.18   0
  -9  -1   3  154.71    7.12   0
  -8  -1   3  365.31    8.12   0
  -8  -1   3  355.32    5.79   0
  -7  -1   3  236.85    6.10   0
  -7  -1   3  244.68    7.74   0
  -6  -1   3    0.45    5.78   0
  -6  -1   3    7.75    4.04   0
   6   1  -3    1.57    5.06   0
   5   1  -3  281.48    6.53   0
  -5  -1   3  283.31    6.46   0
  -5  -1   3  284.66    8.20   0
  -4  -1   3  169.15    5.54   0
   4   1  -3  156.84    6.23   0
  -4  -1   3  173.23    9.07   0
  -3  -1   3  889.59   14.74   0
   3   1  -3  837.15   10.92   0
  -3  -1   3  832.48   10.90   0
   2   1  -3   97.14    8.91   0
  -2  -1   3   93.45    7.49   0
  -2  -1   3   94.86    8.73   0
   2   1  -3   90.41    7.32   0
  -1  -1   3  440.37   12.57   0
   1   1  -3  460.07   11.47   0
   1   1  -3  442.05   12.18   0
  -1  -1   3  459.81   11.37   0
   0   1  -3  154.87    8.43   0
   0  -1   3  157.66    7.84   0
   0  -1   3  159.71    9.77   0
   0   1  -3  160.12    7.90   0
   1  -1   3 2835.85   17.01   0
  -1   1  -3 2839.73   17.11   0
  -1   1  -3 2856.82   17.61   0
   1  -1   3 2963.25   17.91   0
  -2   1  -3 3416.43   16.65   0
   2  -1   3 3713.75   17.20   0
   2  -1   3 3446.50   16.70   0
  -2   1  -3 3590.05   16.76   0
  -3   1  -3   72.95    4.71   0
  -3   1  -3   68.80    5.06   0
   3  -1   3   65.07    4.85   0
  -4   1  -3    6.94    4.47   0
   4  -1   3   10.36    4.27   0
  -4   1  -3    7.28    4.19   0
  -5   1  -3 1117.93    8.63   0
   5  -1   3 1125.55    9.24   0
  -5   1  -3 1213.07    8.28   0
  -5   1  -3 1102.17    8.52   0
  -6   1  -3    9.69    4.13   0
  -6   1  -3   14.62    5.04   0
  -6   1  -3   12.74    4.01   0
   6  -1   3    9.50    4.26   0
  -7   1  -3   81.95    4.60   0
  -7   1  -3   93.59    4.72   0
  -7   1  -3   92.03    5.62   0
   7  -1   3   93.84    5.04   0
  -8   1  -3  143.10    4.97   0
  -8   1  -3  157.54    4.92   0
  -8   1  -3  152.62    6.07   0
   8  -1   3  144.44    5.57   0
  -9   1  -3   25.52    4.45   0
  -9   1  -3   27.13    4.66   0
  -9   1  -3   17.37    5.40   0
   9  -1   3   29.55    6.27   0
  10  -1   3   21.82    6.67   0
 -10   1  -3   19.38    5.05   0
 -10   1  -3   28.37    5.69   0
 -10   1  -3   27.25    4.77   0
 -11   1  -3  130.83    6.16   0
 -11   1  -3  112.80    5.63   0
 -11   1  -3   96.01    5.59   0
  11  -1   3  104.86    7.79   0
 -11   0   3   18.11    4.99   0
 -11   0   3   15.73    6.52   0
 -11   0   3   22.53    5.07   0
 -10   0   3   79.90    6.52   0
 -10   0   3   98.22    5.96   0
 -10   0   3   86.84    4.95   0
  -9   0   3   65.84    5.55   0
  -9   0   3   68.03    5.63   0
  -9   0   3   55.97    5.34   0
  -8   0   3    8.82    5.30   0
  -8   0   3   20.05    5.11   0
  -8   0   3   18.99    5.16   0
  -7   0   3  295.94    6.71   0
  -7   0   3  258.05    5.59   0
  -7   0   3  270.58    6.98   0
  -6   0   3    9.06    5.31   0
  -6   0   3   11.61    4.93   0
  -5   0   3  543.71    6.96   0
  -5   0   3  530.67    9.23   0
   4   0  -3    8.53    4.29   0
  -4   0   3    8.22    4.92   0
  -4   0   3    4.06    6.18   0
   3   0  -3    8.51    4.76   0
  -3   0   3    6.44    5.45   0
  -2   0   3 3246.44   25.22   0
   2   0  -3 3161.03   24.67   0
  -2   0   3 3309.91   23.66   0
  -1   0   3  445.82   11.67   0
  -1   0   3  425.56   17.13   0
   1   0  -3  440.77   11.79   0
   1   0  -3  427.54   16.74   0
   0   0  -3 4996.39   26.93   0
   0   0   3 5021.56   26.87   0
   0   0   3 5127.97   36.09   0
  -1   0  -3  618.88   10.98   0
   1   0   3  584.77   10.17   0
  -1   0  -3  601.78   10.20   0
  -2   0  -3 2318.20   15.00   0
  -2   0  -3 2441.28   15.05   0
   2   0   3 2301.88   14.93   0
   3   0   3  150.21    5.89   0
  -3   0  -3  168.03    6.03   0
  -3   0  -3  166.87    5.43   0
  -3   0  -3  156.16    5.36   0
  -4   0  -3 1710.97   10.35   0
  -4   0  -3 1500.24   10.05   0
   4   0   3 1554.86   10.74   0
  -4   0  -3 1551.26   10.56   0
   5   0   3   27.10    4.37   0
  -5   0  -3   25.38    4.40   0
  -5   0  -3   25.21    4.21   0
  -5   0  -3   20.77    4.26   0
  -6   0  -3  755.60    6.79   0
  -6   0  -3  699.52    6.84   0
  -6   0  -3  707.54    8.03   0
   6   0   3  746.20    7.89   0
  -7   0  -3   29.52    4.33   0
  -7   0  -3   25.61    4.25   0
  -7   0  -3   21.65    4.49   0
   7   0   3   32.38    4.77   0
   8   0   3  254.01    7.06   0
  -8   0  -3  239.06    5.45   0
  -8   0  -3  229.59    5.05   0
  -8   0  -3  263.70    5.22   0
  -9   0  -3    9.61    5.57   0
   9   0   3    5.45    5.23   0
  -9   0  -3    4.04    4.47   0
  -9   0  -3    1.36    4.42   0
  10   0   3   75.55    6.80   0
 -10   0  -3   74.12    4.87   0
 -10   0  -3   75.90    5.37   0
 -10   0  -3   67.04    5.69   0
 -11   0  -3    6.62    5.14   0
 -11   0  -3    0.87    5.03   0
 -11   0  -3    6.70    5.26   0
  11   0   3    3.63    5.73   0
 -11   1   3   -1.83    5.12   0
 -11   1   3    4.47    5.04   0
 -11   1   3    4.10    5.12   0
 -10   1   3  288.90    6.00   0
 -10   1   3  320.20    6.19   0
 -10   1   3  288.97    7.50   0
  -9   1   3    9.29    4.50   0
  -9   1   3    1.36    5.01   0
  -9   1   3    7.35    5.76   0
  -8   1   3  928.77    8.21   0
  -8   1   3  993.72    8.52   0
  -8   1   3  958.95    9.00   0
  -7   1   3  367.67    5.84   0
  -7   1   3  384.74    6.67   0
  -7   1   3  404.54    6.20   0
  -6   1   3  200.09    5.22   0
  -6   1   3  184.47    6.51   0
  -6   1   3  176.71    5.06   0
  -5   1   3 1199.81   11.47   0
  -5   1   3 1241.65   10.01   0
  -5   1   3 1159.57    9.73   0
  -4   1   3  957.11    9.93   0
  -4   1   3  893.26   11.08   0
  -4   1   3  877.07    9.56   0
  -3   1   3 5349.57   24.24   0
  -2   1   3   67.50    7.11   0
  -2   1   3   72.07    7.41   0
  -1   1   3  231.19    9.97   0
   1  -1  -3  274.64   10.83   0
  -1   1   3  278.25   16.43   0
   0  -1  -3  128.61   12.11   0
   0  -1  -3  133.65    9.82   0
   0   1   3  133.28    8.33   0
   0   1   3  127.53   12.03   0
  -1  -1  -3    5.54    6.95   0
  -1  -1  -3    7.55    8.14   0
   1   1   3    3.43    6.62   0
   1   1   3    3.54    7.01   0
  -2  -1  -3  184.02    7.22   0
   2   1   3  188.74    7.15   0
  -2  -1  -3  179.05    6.90   0
   2   1   3  178.94    6.78   0
  -3  -1  -3  337.73    6.72   0
  -3  -1  -3  344.94    8.20   0
   3   1   3  347.75    8.15   0
  -4  -1  -3 1076.69    8.73   0
  -4  -1  -3 1113.73    9.65   0
   4   1   3 1092.68    9.73   0
  -5  -1  -3   10.36    4.20   0
   5   1   3   10.69    4.17   0
  -5  -1  -3    7.90    5.15   0
  -6  -1  -3    0.98    5.01   0
   6   1   3    4.55    5.47   0
  -6  -1  -3   -0.97    3.96   0
  -7  -1  -3  638.97    7.25   0
   7   1   3  646.01    8.54   0
  -7  -1  -3  634.03    6.61   0
  -7  -1  -3  669.46    7.39   0
  -8  -1  -3   81.62    4.27   0
  -8  -1  -3   80.05    5.86   0
  -8  -1  -3   75.86    4.53   0
   8   1   3   80.06    5.19   0
  -9  -1  -3   16.05    5.58   0
  -9  -1  -3   13.12    4.34   0
  -9  -1  -3   14.10    4.40   0
   9   1   3   16.70    5.01   0
  10   1   3   17.39    5.74   0
 -10  -1  -3   18.58    4.65   0
 -10  -1  -3   18.98    5.54   0
 -10  -1  -3   18.23    4.94   0
  11   1   3   -0.46    5.63   0
 -11  -1  -3   -1.71    4.77   0
 -11  -1  -3   -0.58    4.90   0
 -11  -1  -3    1.64    5.01   0
 -11   2   3   26.68    5.37   0
 -11   2   3   20.79    5.18   0
 -11   2   3   24.08    6.65   0
 -10   2   3   10.67    4.99   0
 -10   2   3   12.22    4.69   0
 -10   2   3    9.96    4.69   0
  -9   2   3  113.05    5.41   0
  -9   2   3  117.10    4.93   0
  -9   2   3  114.82    5.90   0
  -8   2   3   12.97    5.77   0
  -8   2   3   17.70    4.21   0
  -8   2   3   22.21    4.38   0
  -7   2   3   16.37    4.15   0
  -7   2   3   17.15    4.65   0
  -7   2   3   21.22    4.86   0
  -6   2   3    7.77    4.73   0
  -6   2   3    4.86    4.09   0
  -6   2   3    3.70    5.04   0
  -5   2   3  878.57    7.96   0
  -5   2   3  937.96    8.29   0
  -5   2   3  905.69    9.14   0
  -4   2   3   10.18    4.13   0
  -4   2   3   10.94    4.85   0
  -4   2   3    7.88    5.43   0
  -3   2   3   12.33    5.14   0
  -3   2   3   13.27    4.48   0
   2  -2  -3  511.69   10.40   0
  -2   2   3  484.33   10.03   0
   0   2   3  727.11   11.15   0
   0  -2  -3  717.19   11.18   0
   0  -2  -3  689.08   15.19   0
   0   2   3  695.24   14.91   0
   1   2   3  582.67   10.95   0
   1   2   3  594.17   10.81   0
  -1  -2  -3  601.26   10.89   0
  -1  -2  -3  588.98   11.25   0
   3   2   3  144.50    5.59   0
  -3  -2  -3  143.63    6.12   0
  -3  -2  -3  145.54    6.57   0
   3   2   3  150.59    6.14   0
  -4  -2  -3 4437.53   16.38   0
  -4  -2  -3 4665.30   19.62   0
   4   2   3 4397.43   16.31   0
   4   2   3 4577.91   19.58   0
   5   2   3  129.67    6.07   0
  -5  -2  -3  127.86    6.16   0
   5   2   3  131.86    4.88   0
  -5  -2  -3  135.74    4.92   0
   6   2   3 1228.88   10.73   0
  -6  -2  -3 1224.68    8.22   0
  -6  -2  -3 1274.25    9.92   0
  -7  -2  -3    7.78    4.07   0
  -7  -2  -3    3.33    4.10   0
   7   2   3    4.60    5.42   0
  -8  -2  -3   41.82    4.29   0
   8   2   3   49.35    5.14   0
  -8  -2  -3   45.27    5.63   0
   9   2   3   24.78    6.17   0
  -9  -2  -3   21.36    4.35   0
  -9  -2  -3   20.19    4.67   0
  -9  -2  -3   20.84    4.44   0
 -10  -2  -3    4.21    4.49   0
 -10  -2  -3   -1.09    4.80   0
 -10  -2  -3    9.97    5.45   0
  10   2   3    3.17    6.29   0
 -11  -2  -3   82.33    5.02   0
 -11  -2  -3   72.22    6.31   0
 -11  -2  -3   83.72    5.17   0
  11   2   3   80.37    5.95   0
 -11   3   3    0.35    5.26   0
 -11   3   3   -0.65    5.21   0
 -11   3   3    6.26    6.75   0
 -10   3   3   34.37    4.94   0
 -10   3   3   30.46    4.97   0
 -10   3   3   29.87    6.57   0
  -9   3   3  132.06    6.75   0
  -9   3   3  126.01    5.22   0
  -9   3   3  141.62    6.44   0
  -8   3   3  662.46    8.31   0
  -8   3   3  663.00    7.01   0
  -8   3   3  693.27    7.94   0
  -7   3   3    9.09    4.77   0
  -7   3   3   10.20    3.95   0
  -7   3   3    8.90    4.41   0
  -6   3   3 1305.54    8.89   0
  -6   3   3 1375.91    9.31   0
  -6   3   3 1331.18   10.38   0
  -5   3   3  163.79    5.41   0
  -5   3   3  174.89    5.21   0
  -4   3   3   93.69    5.73   0
  -4   3   3   96.65    5.90   0
   3  -3  -3 1428.91   11.37   0
  -3   3   3 1300.84   10.69   0
  -3   3   3 1340.99   11.12   0
   2  -3  -3 1434.12   13.04   0
  -2   3   3 1356.89   12.36   0
   0   3   3    5.71    6.65   0
   0   3   3    5.53    6.33   0
   0  -3  -3    5.28    6.88   0
   1   3   3 2542.23   17.81   0
   1   3   3 2647.39   18.15   0
  -1  -3  -3 2671.58   17.70   0
  -1  -3  -3 2507.58   18.31   0
   2   3   3 6026.69   23.26   0
   2   3   3 6166.04   25.92   0
  -2  -3  -3 6019.44   23.61   0
  -3  -3  -3  689.90    8.22   0
   3   3   3  691.18    9.98   0
  -3  -3  -3  695.81   10.03   0
   3   3   3  668.53    8.10   0
   4   3   3  713.13    7.51   0
   4   3   3  731.87    9.17   0
  -4  -3  -3  717.01    8.23   0
  -4  -3  -3  725.82    9.80   0
  -5  -3  -3   22.03    4.39   0
  -5  -3  -3   21.95    5.72   0
   5   3   3   21.66    5.80   0
   5   3   3   21.46    4.33   0
  -6  -3  -3  299.88    5.24   0
   6   3   3  305.66    7.17   0
   6   3   3  276.18    6.02   0
  -6  -3  -3  298.19    6.92   0
  -7  -3  -3   30.80    4.25   0
   7   3   3   29.94    4.28   0
  -7  -3  -3   26.12    5.26   0
   7   3   3   25.75    5.52   0
  -8  -3  -3    6.36    5.24   0
  -8  -3  -3    7.09    4.08   0
   8   3   3    6.63    4.48   0
  -9  -3  -3  145.57    4.81   0
   9   3   3  151.78    6.77   0
  -9  -3  -3  147.46    5.26   0
 -10  -3  -3    3.87    4.48   0
 -10  -3  -3    4.89    5.69   0
  10   3   3    8.35    5.21   0
 -10  -3  -3    7.90    4.41   0
 -11  -3  -3   66.19    4.93   0
 -11  -3  -3   57.24    6.25   0
  11   3   3   75.10    7.23   0
 -11  -3  -3   75.82    5.03   0
 -12  -3  -3    0.83    5.37   0
 -12  -3  -3    2.00    6.68   0
  12   3   3    0.70    7.37   0
 -12  -3  -3   12.22    6.43   0
 -10   4   3    4.84    5.01   0
 -10   4   3    5.75    4.96   0
 -10   4   3   11.87    5.52   0
  -9   4   3   11.89    5.78   0
  -9   4   3   18.07    4.87   0
  -9   4   3   12.10    6.19   0
  -8   4   3    6.43    4.42   0
  -8   4   3    5.04    6.17   0
  -8   4   3    7.51    4.54   0
  -7   4   3   -0.17    4.19   0
  -7   4   3    0.54    6.05   0
  -7   4   3    1.60    4.44   0
  -6   4   3  108.47    6.09   0
  -6   4   3  105.28    4.74   0
  -5   4   3   60.01    4.65   0
  -5   4   3   58.06    5.64   0
  -4   4   3    7.26    4.44   0
   4  -4  -3    5.70    4.19   0
  -4   4   3    3.52    4.41   0
  -3   4   3    4.79    4.48   0
   3  -4  -3    3.61    4.03   0
  -3   4   3    0.19    5.03   0
   2  -4  -3    2.07    4.53   0
  -2   4   3    4.69    4.69   0
  -2   4   3    2.23    4.50   0
  -1   4   3   58.38    5.62   0
   1  -4  -3   59.29    5.72   0
   0   4   3  775.77   11.34   0
   0  -4  -3  747.85   11.35   0
   1   4   3 5777.44   23.15   0
  -1  -4  -3 5747.21   23.21   0
   1   4   3 6025.59   23.88   0
  -2  -4  -3  147.40    7.20   0
   2   4   3  137.54    5.87   0
   2   4   3  141.00    7.19   0
  -2  -4  -3  134.20    5.99   0
  -3  -4  -3 1148.32    9.62   0
  -3  -4  -3 1227.84   12.44   0
   3   4   3 1179.80   12.23   0
   3   4   3 1130.57    9.56   0
   4   4   3 3091.34   13.98   0
   4   4   3 3134.01   18.58   0
  -4  -4  -3 3192.75   18.42   0
  -4  -4  -3 3184.52   14.02   0
  -5  -4  -3  214.58    5.36   0
   5   4   3  217.64    6.98   0
   5   4   3  204.40    5.30   0
  -5  -4  -3  217.99    6.88   0
   6   4   3 1731.42    9.46   0
  -6  -4  -3 1719.06    9.44   0
   6   4   3 1749.43   13.23   0
  -6  -4  -3 1749.41   13.00   0
  -7  -4  -3   37.04    4.19   0
   7   4   3   36.73    5.02   0
   7   4   3   38.48    5.72   0
  -7  -4  -3   34.21    5.51   0
   8   4   3  904.76    7.29   0
   8   4   3  925.76   10.13   0
  -8  -4  -3  950.84   10.26   0
  -8  -4  -3  890.53    7.26   0
  -9  -4  -3    7.54    4.22   0
   9   4   3    2.50    5.91   0
  -9  -4  -3    5.54    5.40   0
  10   4   3  342.06    8.38   0
 -10  -4  -3  367.14    7.83   0
 -10  -4  -3  353.95    5.89   0
 -11  -4  -3  102.72    5.21   0
  11   4   3   81.09    7.55   0
 -11  -4  -3   99.24    6.79   0
 -12  -4  -3    1.20    6.38   0
 -12  -4  -3    6.40    6.51   0
 -12  -4  -3   10.41    5.07   0
  12   4   3    5.04    7.30   0
 -10   5   3    6.62    7.00   0
 -10   5   3   11.31    5.12   0
 -10   5   3    7.88    5.25   0
  -9   5   3    1.93    4.73   0
  -9   5   3    3.22    5.28   0
  -9   5   3    5.53    4.80   0
  -8   5   3   56.14    6.13   0
  -8   5   3   65.08    5.58   0
  -8   5   3   64.49    4.90   0
  -7   5   3  231.08    5.68   0
  -7   5   3  217.64    5.18   0
  -7   5   3  228.20    5.39   0
  -6   5   3 1011.12    7.98   0
  -6   5   3 1011.41    8.27   0
  -5   5   3   34.22    4.60   0
   5  -5  -3   34.46    4.43   0
  -5   5   3   34.51    4.54   0
   4  -5  -3  482.60    6.60   0
  -4   5   3  467.98    6.56   0
  -4   5   3  448.95    7.22   0
   3  -5  -3   33.50    4.55   0
  -3   5   3   36.24    4.46   0
  -3   5   3   39.55    4.85   0
   2  -5  -3   21.36    5.07   0
  -2   5   3   33.63    4.52   0
  -2   5   3   19.39    4.59   0
  -1   5   3 4481.81   17.50   0
   1  -5  -3 4448.93   18.47   0
  -1   5   3 4326.31   18.91   0
   0  -5  -3   13.17    5.19   0
   0   5   3   13.70    6.39   0
   1   5   3 2300.40   14.26   0
   1   5   3 2241.23   13.69   0
  -1  -5  -3 2185.77   13.67   0
   2   5   3    9.52    5.61   0
   2   5   3   12.26    5.60   0
  -2  -5  -3   11.39    4.75   0
  -3  -5  -3 1942.46   11.51   0
   3   5   3 2007.75   11.54   0
  -3  -5  -3 2021.89   14.47   0
   3   5   3 2017.84   14.71   0
   4   5   3 1690.94   14.18   0
   4   5   3 1668.90   10.29   0
  -4  -5  -3 1767.56   14.22   0
  -4  -5  -3 1671.26   10.13   0
   5   5   3 1171.39    8.51   0
  -5  -5  -3 1168.03    8.50   0
   5   5   3 1203.01   12.35   0
  -5  -5  -3 1220.56   12.27   0
   6   5   3   51.10    4.11   0
  -6  -5  -3   57.61    6.45   0
  -6  -5  -3   55.83    4.29   0
   6   5   3   57.01    6.31   0
   7   5   3   69.99    4.37   0
  -7  -5  -3   72.74    6.60   0
   7   5   3   74.73    6.71   0
  -7  -5  -3   74.01    5.41   0
   8   5   3  661.70   10.10   0
  -8  -5  -3  685.86    9.77   0
   8   5   3  629.41    6.45   0
  -8  -5  -3  634.10    6.48   0
  -9  -5  -3    7.27    4.24   0
   9   5   3   11.83    4.27   0
   9   5   3    7.99    5.77   0
  -9  -5  -3   11.08    5.58   0
  10   5   3  368.75    9.71   0
  10   5   3  372.84    5.86   0
 -10  -5  -3  358.45    8.40   0
 -10  -5  -3  365.91    6.01   0
 -11  -5  -3    7.25    4.60   0
 -11  -5  -3    6.38    7.09   0
  11   5   3    6.41    7.85   0
  12   5   3   20.76    8.40   0
 -12  -5  -3   22.42    7.61   0
 -12  -5  -3   23.40    6.45   0
  -9   6   3   10.49    5.48   0
  -9   6   3   12.48    6.04   0
  -9   6   3    8.50    5.01   0
  -8   6   3    9.17    5.59   0
  -8   6   3    4.07    6.10   0
  -8   6   3    8.30    4.90   0
  -7   6   3    6.70    4.95   0
  -7   6   3    6.00    4.48   0
  -6   6   3    9.59    4.42   0
  -6   6   3    7.75    5.53   0
   5  -6  -3   27.46    4.31   0
  -5   6   3   24.82    4.73   0
  -5   6   3   26.62    4.46   0
  -4   6   3   28.39    4.66   0
  -4   6   3   32.67    4.32   0
   4  -6  -3   33.67    5.16   0
  -3   6   3   13.88    4.66   0
  -3   6   3   10.15    5.42   0
   3  -6  -3   12.70    5.25   0
   2  -6  -3  630.20    7.25   0
  -2   6   3  606.67    8.02   0
  -2   6   3  638.45    7.54   0
   1  -6  -3  265.97    5.85   0
  -1   6   3  283.04    6.33   0
  -1   6   3  266.38    5.89   0
   0   6   3   -0.26    4.61   0
   0  -6  -3    4.30    5.54   0
  -1  -6  -3  672.96    7.77   0
   1   6   3  665.27    8.42   0
   2   6   3 1000.74    9.79   0
   2   6   3  946.75    8.54   0
  -2  -6  -3  955.83    8.68   0
  -3  -6  -3 1244.39    9.29   0
   3   6   3 1311.34   11.46   0
   3   6   3 1236.35    9.29   0
  -4  -6  -3  404.35    6.28   0
   4   6   3  403.90    6.11   0
   4   6   3  429.28    8.19   0
   5   6   3  547.60    6.32   0
   5   6   3  561.34    9.32   0
  -5  -6  -3  555.81    8.79   0
  -5  -6  -3  544.79    6.37   0
   6   6   3   87.45    6.70   0
  -6  -6  -3   88.10    6.78   0
   6   6   3   83.91    4.37   0
  -6  -6  -3   83.09    4.32   0
   7   6   3  171.40    5.00   0
   7   6   3  184.37    7.72   0
  -7  -6  -3  194.57    7.55   0
  -7  -6  -3  186.85    4.95   0
   8   6   3   70.28    5.27   0
  -8  -6  -3   65.24    6.75   0
  -8  -6  -3   61.80    5.31   0
   8   6   3   69.26    6.86   0
   9   6   3   37.31    6.91   0
  -9  -6  -3   39.32    6.52   0
   9   6   3   32.51    4.38   0
  -9  -6  -3   35.84    4.33   0
  10   6   3  472.11    7.24   0
 -10  -6  -3  548.03   10.45   0
  10   6   3  501.18   11.88   0
 -10  -6  -3  529.18    7.40   0
 -11  -6  -3   14.42    7.23   0
  11   6   3   15.01    4.94   0
  11   6   3   20.56    8.02   0
 -11  -6  -3   13.84    4.79   0
 -12  -6  -3  160.27   10.34   0
 -12  -6  -3  145.18    7.15   0
  -9   7   3    4.76    5.60   0
  -9   7   3    8.52    6.38   0
  -9   7   3    5.37    5.30   0
  -8   7   3  109.93    6.42   0
  -8   7   3  118.73    5.65   0
  -8   7   3  107.60    5.16   0
  -7   7   3    7.87    4.89   0
  -7   7   3    5.26    4.95   0
  -6   7   3  153.84    5.40   0
  -6   7   3  152.26    5.96   0
   6  -7  -3  164.45    5.97   0
  -5   7   3   43.39    4.38   0
   5  -7  -3   44.44    4.60   0
  -5   7   3   41.20    5.78   0
  -4   7   3  246.79    5.73   0
   4  -7  -3  252.28    5.42   0
  -4   7   3  248.93    5.48   0
  -3   7   3  736.74    7.57   0
  -3   7   3  733.97    7.42   0
   3  -7  -3  753.80    7.14   0
  -2   7   3   32.87    4.62   0
  -2   7   3   29.95    4.67   0
   2  -7  -3   26.72    4.34   0
  -1   7   3    8.39    4.69   0
  -1   7   3    5.79    4.38   0
   1  -7  -3    7.38    4.50   0
   0   7   3  603.85    7.34   0
   0  -7  -3  551.58    7.80   0
   0   7   3  570.41    7.32   0
  -1  -7  -3 1731.63   10.82   0
   1   7   3 1746.75   10.86   0
   2   7   3    5.52    5.39   0
  -2  -7  -3    4.91    4.50   0
   2   7   3    1.60    4.40   0
   3   7   3   92.00    4.74   0
   3   7   3   91.82    6.12   0
  -3  -7  -3   87.18    4.87   0
   4   7   3   85.49    4.66   0
   4   7   3   84.45    5.85   0
  -4  -7  -3   79.27    4.64   0
   5   7   3  302.44    7.41   0
   5   7   3  296.04    6.03   0
  -5  -7  -3  315.30    5.41   0
   6   7   3  107.48    4.59   0
   6   7   3  112.02    6.19   0
  -6  -7  -3  109.99    4.63   0
   7   7   3   27.38    4.29   0
   7   7   3   30.25    6.27   0
  -7  -7  -3   31.90    4.41   0
  -7  -7  -3   33.83    6.21   0
   8   7   3  108.29    4.77   0
   8   7   3  118.23    7.45   0
  -8  -7  -3  125.66    4.85   0
  -8  -7  -3  134.16    7.39   0
  -9  -7  -3  168.92    8.97   0
   9   7   3  165.04    9.27   0
   9   7   3  158.01    4.88   0
  -9  -7  -3  162.79    5.00   0
  10   7   3   72.73    8.84   0
 -10  -7  -3   79.46    8.17   0
 -10  -7  -3   75.50    4.92   0
  10   7   3   64.68    4.71   0
 -11  -7  -3   10.78    8.89   0
  11   7   3    4.08    4.65   0
  11   7   3    9.23    9.46   0
 -11  -7  -3   12.59    5.01   0
 -12  -7  -3  103.58   12.92   0
 -12  -7  -3   99.05    7.05   0
  -8   8   3   81.08    5.81   0
  -8   8   3   84.91    6.03   0
  -7   8   3   27.52    5.29   0
  -7   8   3   31.60    5.21   0
  -6   8   3   57.11    5.04   0
  -6   8   3   61.91    4.82   0
   6  -8  -3   73.97    4.90   0
   5  -8  -3    2.90    4.27   0
  -5   8   3    6.36    5.42   0
  -5   8   3    8.42    4.84   0
  -4   8   3    0.12    5.62   0
  -4   8   3    0.32    4.49   0
   4  -8  -3    3.50    4.28   0
   3  -8  -3   28.02    4.24   0
  -3   8   3   30.36    4.67   0
  -3   8   3   28.09    4.40   0
  -2   8   3   80.76    4.93   0
   2  -8  -3   84.45    4.63   0
  -2   8   3   75.73    4.64   0
  -1   8   3   36.79    4.41   0
   1  -8  -3   36.87    4.35   0
  -1   8   3   34.33    4.56   0
   0  -8  -3   41.12    4.65   0
   0   8   3   42.25    4.68   0
   0   8   3   41.85    4.75   0
   1   8   3  192.82    5.37   0
   1   8   3  217.15    5.52   0
  -1  -8  -3  200.65    5.58   0
   2   8   3   12.28    5.46   0
   2   8   3    3.42    4.44   0
  -2  -8  -3    8.37    4.59   0
   3   8   3    5.97    4.62   0
  -3  -8  -3    1.51    4.34   0
   3   8   3    1.94    4.32   0
   4   8   3  109.74    5.85   0
  -4  -8  -3   97.20    4.84   0
   4   8   3  100.29    4.75   0
   5   8   3   56.10    4.51   0
   5   8   3   56.56    5.80   0
  -5  -8  -3   58.53    4.58   0
   6   8   3  478.27    6.91   0
   6   8   3  526.85    9.69   0
  -6  -8  -3  492.46    6.24   0
   7   8   3   64.39    4.43   0
  -7  -8  -3   52.03    5.29   0
   7   8   3   61.39    7.41   0
   8   8   3   30.96    7.58   0
   8   8   3   27.39    4.35   0
  -8  -8  -3   35.38    4.52   0
  -9  -8  -3   11.31    4.58   0
   9   8   3    9.29    4.44   0
   9   8   3   11.41    8.74   0
  10   8   3   42.30    4.89   0
 -10  -8  -3   51.57    4.77   0
  10   8   3   49.43   11.13   0
  11   8   3    0.61    4.86   0
 -11  -8  -3    3.76    4.84   0
  -8   9   3  122.06    6.42   0
  -8   9   3  144.22    6.27   0
  -7   9   3    6.77    5.29   0
  -7   9   3    0.68    5.18   0
   6  -9  -3  147.45    5.34   0
  -6   9   3  151.64    5.64   0
  -6   9   3  142.43    5.43   0
   5  -9  -3   19.87    4.63   0
  -5   9   3   29.57    5.56   0
  -5   9   3   34.77    5.99   0
  -4   9   3  739.92    7.95   0
   4  -9  -3  811.90    7.35   0
  -4   9   3  776.50    7.36   0
  -3   9   3   20.07    4.45   0
  -3   9   3   17.41    4.61   0
   3  -9  -3   13.80    5.27   0
  -2   9   3  335.93    6.78   0
  -2   9   3  333.24    5.77   0
   2  -9  -3  322.74    5.74   0
  -1   9   3  740.73    7.23   0
  -1   9   3  744.38    7.40   0
   1  -9  -3  701.54    6.97   0
   0  -9  -3  297.98    5.67   0
   0   9   3  321.00    5.62   0
   0   9   3  321.79    5.73   0
   1   9   3  759.04    8.53   0
   1   9   3  695.86    7.33   0
  -1  -9  -3  712.80    7.31   0
   2   9   3  372.26    6.57   0
  -2  -9  -3  349.94    5.99   0
   2   9   3  346.45    6.02   0
   3   9   3 1627.84    9.73   0
   3   9   3 1690.78   11.64   0
   3   9   3 1674.60   11.60   0
  -3  -9  -3 1614.41    9.58   0
  -4  -9  -3    2.25    4.40   0
   4   9   3    0.70    4.12   0
   4   9   3    0.41    4.43   0
   5   9   3   28.27    5.51   0
  -5  -9  -3   25.45    4.46   0
   5   9   3   24.95    4.49   0
   6   9   3  127.42    4.87   0
  -6  -9  -3  136.10    4.70   0
   6   9   3  134.71    7.04   0
   7   9   3  171.16    5.89   0
  -7  -9  -3  173.72    5.02   0
   7   9   3  182.62    8.41   0
   8   9   3  127.19    4.80   0
   8   9   3  127.27    8.56   0
  -8  -9  -3  129.37    4.91   0
   9   9   3    4.49    9.96   0
   9   9   3   10.35    5.51   0
  -9  -9  -3    0.68    4.53   0
  10   9   3   12.88    4.74   0
 -10  -9  -3   11.09    4.74   0
  11   9   3   24.95    5.19   0
 -11  -9  -3   23.76    5.26   0
  -7  10   3   17.15    5.57   0
  -7  10   3   22.55    5.70   0
  -6  10   3   11.57    5.05   0
  -6  10   3   10.35    5.21   0
   6 -10  -3   12.13    6.04   0
  -5  10   3   25.34    5.00   0
   5 -10  -3   36.32    4.58   0
  -5  10   3   33.39    4.96   0
  -4  10   3  529.98    6.73   0
  -4  10   3  590.07    6.99   0
   4 -10  -3  589.14    7.07   0
  -3  10   3   34.99    4.77   0
   3 -10  -3   41.87    5.58   0
  -3  10   3   42.27    4.88   0
  -2  10   3  290.69    5.84   0
   2 -10  -3  288.88    5.53   0
  -2  10   3  296.15    5.84   0
  -1  10   3   96.53    4.92   0
   1 -10  -3  105.24    4.94   0
  -1  10   3   92.38    5.07   0
   0  10   3  342.92    5.98   0
   0 -10  -3  341.71    5.72   0
   0  10   3  343.50    5.69   0
   1  10   3   90.24    4.81   0
  -1 -10  -3   94.30    5.04   0
   1  10   3   97.08    5.03   0
  -2 -10  -3   14.24    4.65   0
   2  10   3   12.47    4.59   0
   2  10   3   15.81    4.63   0
  -3 -10  -3   65.30    4.82   0
   3  10   3   74.41    5.82   0
   3  10   3   70.49    4.96   0
   3  10   3   65.96    5.76   0
   4  10   3   64.84    4.67   0
  -4 -10  -3   66.93    4.80   0
   4  10   3   69.53    6.04   0
   4  10   3   76.23    5.99   0
   5  10   3  191.60    5.01   0
   5  10   3  192.66    6.74   0
  -5 -10  -3  185.48    5.06   0
   5  10   3  184.90    6.59   0
   6  10   3    2.98    4.36   0
   6  10   3    6.17    5.56   0
  -6 -10  -3    3.63    5.33   0
   6  10   3    2.53    6.19   0
   7  10   3  105.77    7.87   0
  -7 -10  -3  102.44    4.80   0
   7  10   3  102.65    4.76   0
   7  10   3  112.83    7.41   0
   8  10   3  290.47   11.18   0
   8  10   3  281.58    6.52   0
  -8 -10  -3  284.03    6.45   0
   8  10   3  294.31   11.02   0
   9  10   3   23.76    4.74   0
  -9 -10  -3   19.18    4.79   0
  10  10   3    2.08    4.56   0
 -10 -10  -3    4.88    4.68   0
  11  10   3    3.73    5.13   0
 -11 -10  -3    3.33    6.29   0
  -6  11   3   10.51    5.50   0
  -6  11   3   12.21    5.43   0
   6 -11  -3   13.65    5.38   0
  -5  11   3   34.44    5.33   0
   5 -11  -3   43.04    5.24   0
  -5  11   3   38.25    5.34   0
   4 -11  -3  105.89    5.17   0
  -4  11   3  103.78    5.41   0
  -4  11   3  108.95    6.42   0
  -3  11   3   17.96    5.00   0
   3 -11  -3   27.07    4.56   0
  -3  11   3   20.56    4.89   0
  -2  11   3  357.32    6.18   0
   2 -11  -3  360.82    6.02   0
  -2  11   3  343.69    6.21   0
   1 -11  -3    8.55    4.20   0
  -1  11   3    3.10    4.52   0
  -1  11   3    5.16    4.68   0
   0 -11  -3  644.55    6.69   0
   0  11   3  659.35    6.86   0
   0  11   3  706.33    7.28   0
   1  11   3  216.67    6.23   0
  -1 -11  -3  218.51    5.32   0
   1  11   3  222.89    6.53   0
   2  11   3   -0.35    4.59   0
   2  11   3   10.59    4.44   0
  -2 -11  -3    8.44    4.31   0
   3  11   3  930.26    9.66   0
   3  11   3  946.02    8.81   0
   3  11   3  885.84    7.63   0
  -3 -11  -3  909.09    7.58   0
  -4 -11  -3   37.56    4.48   0
   4  11   3   45.17    6.25   0
   4  11   3   38.40    4.57   0
   4  11   3   41.76    5.60   0
   5  11   3  405.81    8.08   0
   5  11   3  388.46    7.81   0
  -5 -11  -3  380.82    5.99   0
   5  11   3  395.42    6.03   0
   6  11   3    4.16    5.48   0
   6  11   3    0.17    6.68   0
  -6 -11  -3    6.92    4.54   0
   6  11   3    0.17    5.54   0
  -7 -11  -3  136.36    5.08   0
   7  11   3  136.13    5.11   0
   7  11   3  147.59    7.83   0
   7  11   3  143.83    8.25   0
   8  11   3   -0.33    8.27   0
   8  11   3    3.22    8.77   0
   8  11   3    2.21    4.61   0
  -8 -11  -3   -4.42    4.65   0
   9  11   3   24.74    5.82   0
  -9 -11  -3   27.15    4.65   0
  10  11   3   20.86    5.07   0
 -10 -11  -3   24.89    5.12   0
  -5  12   3    5.39    5.43   0
   5 -12  -3    2.07    5.24   0
  -5  12   3    2.15    5.19   0
  -4  12   3    3.22    5.31   0
  -4  12   3   -0.32    5.19   0
   4 -12  -3    2.32    5.10   0
  -3  12   3   25.29    5.02   0
  -3  12   3   28.72    5.98   0
   3 -12  -3   23.96    4.87   0
   2 -12  -3  155.06    5.31   0
  -2  12   3  162.35    5.65   0
  -2  12   3  159.72    5.42   0
  -1  12   3   11.10    4.65   0
   1 -12  -3    9.70    4.40   0
  -1  12   3   10.14    4.90   0
   0 -12  -3  266.48    6.41   0
   0  12   3  276.01    5.79   0
   0  12   3  281.18    5.68   0
   1  12   3  138.31    5.24   0
   1  12   3  127.29    5.02   0
  -1 -12  -3  116.74    5.02   0
   2  12   3  839.84    8.12   0
   2  12   3  797.75    7.48   0
  -2 -12  -3  816.27    7.42   0
  -3 -12  -3    2.29    4.58   0
   3  12   3   -0.14    5.81   0
   3  12   3    3.48    4.84   0
   3  12   3    1.96    4.60   0
   4  12   3   14.25    4.54   0
   4  12   3   19.62    5.80   0
   4  12   3   20.17    6.07   0
  -4 -12  -3   11.20    4.60   0
  -5 -12  -3    5.88    4.60   0
   5  12   3    8.01    5.75   0
   5  12   3    9.43    6.08   0
   5  12   3   11.96    4.48   0
  -6 -12  -3    5.91    4.41   0
   6  12   3    4.89    6.17   0
   6  12   3    2.14    5.67   0
   6  12   3    7.85    4.29   0
   7  12   3  682.91    7.25   0
   7  12   3  723.85   12.06   0
  -7 -12  -3  707.42    7.28   0
   7  12   3  662.65   11.80   0
  -8 -12  -3   10.12    4.88   0
   8  12   3    9.23    5.82   0
   8  12   3    8.18    8.70   0
   8  12   3    8.15    9.09   0
   9  12   3   19.17    5.03   0
  -9 -12  -3   17.97    5.08   0
  10  12   3   43.86    6.57   0
 -10 -12  -3   50.95    5.58   0
  -4  13   3    4.09    5.34   0
   4 -13  -3    4.02    6.44   0
  -4  13   3    6.66    5.49   0
   3 -13  -3   27.10    6.62   0
  -3  13   3   29.28    5.46   0
  -3  13   3   -4.52    5.61   0
  -2  13   3   -1.04    5.05   0
   2 -13  -3    3.46    4.92   0
  -2  13   3   -1.53    6.24   0
  -1  13   3    5.69    4.85   0
  -1  13   3    7.32    4.96   0
   1 -13  -3   10.96    4.87   0
   0  13   3   32.90    4.83   0
   0 -13  -3   29.75    4.73   0
   0  13   3   37.34    5.19   0
   1  13   3   53.25    5.23   0
   1  13   3   45.73    5.96   0
  -1 -13  -3   54.76    5.89   0
   2  13   3  215.06    5.85   0
  -2 -13  -3  196.82    5.41   0
   2  13   3  184.98    5.48   0
   3  13   3    0.44    5.00   0
   3  13   3    7.26    6.03   0
  -3 -13  -3   -1.75    5.82   0
   3  13   3   -5.42    4.76   0
   4  13   3  147.74    6.76   0
  -4 -13  -3  143.13    5.27   0
   4  13   3  153.52    5.83   0
   4  13   3  145.72    5.39   0
  -5 -13  -3  168.52    5.50   0
   5  13   3  159.91    7.02   0
   5  13   3  155.36    5.45   0
   5  13   3  172.59    6.86   0
  -6 -13  -3   18.81    4.90   0
   6  13   3   13.11    6.17   0
   6  13   3   22.30    4.87   0
   6  13   3   14.87    5.83   0
   7  13   3   46.51    7.29   0
   7  13   3   40.37    4.96   0
  -7 -13  -3   42.58    5.06   0
   7  13   3   45.33    7.66   0
   8  13   3    3.63    4.88   0
  -8 -13  -3    8.82    5.10   0
   8  13   3    6.25    9.22   0
   8  13   3    5.31    8.88   0
   9  13   3  127.66    5.86   0
  -9 -13  -3  136.66    5.92   0
  -3  14   3    2.75    5.48   0
   3 -14  -3    5.64    5.36   0
  -3  14   3    4.73    5.44   0
   2 -14  -3    2.10    5.23   0
  -2  14   3    7.81    5.46   0
  -2  14   3    3.48    5.39   0
  -1  14   3    8.25    6.34   0
   1 -14  -3   10.61    4.92   0
  -1  14   3    3.50    5.16   0
   0 -14  -3   56.55    5.09   0
   0  14   3   66.29    5.22   0
   0  14   3   57.37    5.43   0
  -1 -14  -3   16.07    4.84   0
   1  14   3   12.51    6.33   0
   1  14   3   13.19    4.91   0
  -2 -14  -3   64.68    5.19   0
   2  14   3   49.86    5.20   0
   2  14   3   70.15    5.36   0
  -3 -14  -3   15.80    4.83   0
   3  14   3   19.87    5.98   0
   3  14   3   23.91    5.33   0
   3  14   3   28.09    6.48   0
  -4 -14  -3   80.32    5.30   0
   4  14   3   87.85    6.63   0
   4  14   3   77.09    5.73   0
   4  14   3   73.57    5.35   0
   5  14   3    1.23    5.03   0
   5  14   3    5.28    6.31   0
   5  14   3    0.86    6.20   0
  -5 -14  -3   -0.20    4.87   0
   6  14   3   25.09    6.63   0
   6  14   3   29.51    6.23   0
  -6 -14  -3   27.83    5.15   0
   6  14   3   31.96    6.78   0
   7  14   3    2.98    7.59   0
   7  14   3    7.82    7.70   0
  -7 -14  -3    4.72    5.18   0
   7  14   3    2.08    5.19   0
   8  14   3    5.30    9.80   0
   8  14   3    7.52    9.03   0
   8  14   3    3.14    5.20   0
  -8 -14  -3    9.04    5.39   0
  -1  15   3    5.39    6.50   0
   1 -15  -3    3.60    5.42   0
  -1  15   3    3.08    5.51   0
   0  15   3    4.01    5.44   0
   0  15   3   -0.71    5.47   0
   0 -15  -3   -2.54    5.23   0
   1  15   3    1.95    6.36   0
   1  15   3    1.72    5.15   0
  -1 -15  -3   -0.12    5.07   0
   2  15   3   32.83    5.74   0
  -2 -15  -3   43.91    5.38   0
   2  15   3   34.61    6.70   0
   2  15   3   27.11    5.35   0
   3  15   3   46.87    5.92   0
   3  15   3   47.73    5.50   0
  -3 -15  -3   51.64    5.07   0
   3  15   3   46.89    6.93   0
   4  15   3    3.19    6.66   0
  -4 -15  -3   -0.35    5.25   0
   4  15   3    2.41    6.65   0
   4  15   3    9.72    5.17   0
  -5 -15  -3    5.82    5.17   0
   5  15   3    7.57    6.64   0
   5  15   3    3.68    5.25   0
   5  15   3    1.69    6.58   0
   6  15   3   98.06    5.79   0
   6  15   3  116.37    7.65   0
  -6 -15  -3   98.49    5.97   0
   6  15   3   99.36    7.62   0
   7  15   3    4.36    5.46   0
   7  15   3   10.94    8.03   0
   7  15   3    9.42    7.98   0
  -7 -15  -3    6.98    5.35   0
   2  16   3    6.93    6.58   0
   2  16   3    6.29    5.79   0
   2  16   3    3.48    5.75   0
  -2 -16  -3    4.54    5.36   0
   3  16   3   36.35    7.33   0
   3  16   3   33.99    5.81   0
   3  16   3   24.36    5.77   0
  -3 -16  -3   29.23    5.67   0
  -4 -16  -3   79.44    5.74   0
   4  16   3   98.26    7.52   0
   4  16   3  112.47    6.56   0
   4  16   3   77.11    5.82   0
   5  14  -4   22.51    7.37   0
  -5 -14   4   15.66    6.57   0
   5  14  -4   12.77    7.22   0
   5  14  -4   15.54    5.43   0
  -4 -14   4   45.35    5.66   0
   4  14  -4   49.33    8.03   0
   4  14  -4   48.43    5.81   0
   3  14  -4    9.51    6.70   0
  -3 -14   4    6.38    5.35   0
   3  14  -4    4.57    5.35   0
  -2 -14   4   -3.14    5.15   0
   2  14  -4    0.69    6.85   0
   2  14  -4   -0.68    5.46   0
  -7 -13   4   17.48    5.55   0
   7  13  -4   14.95    5.53   0
   6  13  -4   26.05   10.01   0
   6  13  -4   29.29    9.01   0
  -6 -13   4   19.86    6.56   0
   6  13  -4   28.94    5.22   0
   5  13  -4   51.90    7.97   0
  -5 -13   4   44.48    6.68   0
   5  13  -4   41.64    5.48   0
   4  13  -4  138.22    8.34   0
   4  13  -4  104.90    6.83   0
  -4 -13   4  135.58    5.78   0
   3  13  -4    1.57    5.00   0
   3  13  -4    0.20    6.45   0
  -3 -13   4    7.77    6.37   0
   2  13  -4   99.34    5.95   0
  -2 -13   4   97.32    5.31   0
   2  13  -4   91.51    5.53   0
   1  13  -4   33.03    6.52   0
  -1 -13   4   30.86    5.27   0
   1  13  -4   33.50    5.46   0
   0  13  -4   90.03    6.97   0
   0 -13   4  111.87    5.55   0
   0  13  -4   99.47    5.68   0
  -1  13  -4    2.84    5.49   0
   1 -13   4    0.72    5.29   0
  -1  13  -4    4.00    5.49   0
   8  12  -4   30.66    5.42   0
  -8 -12   4   29.85    5.64   0
   7  12  -4    7.74    6.19   0
  -7 -12   4    5.11    5.15   0
   6  12  -4    2.08    8.30   0
   6  12  -4    6.34    5.00   0
  -6 -12   4    5.11    4.99   0
   6  12  -4    4.45    8.83   0
  -5 -12   4   25.63    5.08   0
   5  12  -4   32.39    5.26   0
   5  12  -4   27.12    7.45   0
  -4 -12   4   60.89    5.10   0
   4  12  -4   59.57    6.80   0
   4  12  -4   56.24    5.02   0
   3  12  -4   12.34    6.45   0
  -3 -12   4   14.38    4.74   0
   3  12  -4    3.20    4.87   0
  -2 -12   4   59.45    5.10   0
   2  12  -4   63.93    5.42   0
   2  12  -4   46.38    4.99   0
  -1 -12   4   25.64    5.95   0
   1  12  -4   14.91    5.03   0
   1  12  -4   18.07    5.29   0
   0  12  -4   40.79    5.31   0
   0 -12   4   49.33    4.86   0
   0  12  -4   48.69    5.22   0
  -1  12  -4   22.84    5.28   0
   1 -12   4   27.06    5.18   0
  -1  12  -4   21.43    5.23   0
  -2  12  -4   13.41    5.19   0
   2 -12   4   19.71    5.09   0
  -2  12  -4   12.60    5.31   0
   3 -12   4   81.62    6.96   0
  -3  12  -4   84.32    5.94   0
  -3  12  -4   79.73    6.00   0
  -9 -11   4   54.67    5.73   0
   9  11  -4   51.16    6.68   0
   8  11  -4    4.54    4.89   0
  -8 -11   4    1.86    4.94   0
   7  11  -4   63.10    5.27   0
  -7 -11   4   62.19    5.48   0
   6  11  -4    0.75    9.44   0
   6  11  -4   -0.51    4.62   0
  -6 -11   4    3.99    5.94   0
   6  11  -4    0.26    9.73   0
   5  11  -4  197.69    5.70   0
   5  11  -4  209.62    8.50   0
  -5 -11   4  222.32    5.83   0
  -4 -11   4   29.67    4.96   0
   4  11  -4   33.22    4.77   0
   4  11  -4   34.09    5.79   0
  -3 -11   4    5.23    4.53   0
   3  11  -4    4.88    5.78   0
   3  11  -4    0.32    4.58   0
   2  11  -4  303.06    6.37   0
   2  11  -4  280.54    5.77   0
  -2 -11   4  274.90    5.86   0
   1  11  -4    5.16    4.53   0
  -1 -11   4    1.01    5.53   0
   1  11  -4    2.06    6.16   0
   0 -11   4  536.89    6.76   0
   0  11  -4  538.92    7.09   0
   0  11  -4  501.64    6.54   0
   1 -11   4   29.74    4.96   0
  -1  11  -4   27.04    4.99   0
  -1  11  -4   37.41    5.00   0
  -2  11  -4  216.36    5.95   0
   2 -11   4  204.98    5.77   0
  -2  11  -4  206.92    5.68   0
   2 -11   4  200.33    5.64   0
   3 -11   4    8.90    5.10   0
   3 -11   4    9.57    5.16   0
  -3  11  -4   16.37    5.28   0
  -3  11  -4   14.71    5.22   0
   4 -11   4   40.81    5.48   0
  -4  11  -4   29.13    5.60   0
  -4  11  -4   40.23    5.74   0
  10  10  -4   38.12    5.44   0
 -10 -10   4   27.02    6.66   0
   9  10  -4   -1.54    5.14   0
  -9 -10   4    0.37    5.24   0
   8  10  -4    6.42    4.70   0
  -8 -10   4    9.36    4.94   0
   7  10  -4  246.92    5.68   0
  -7 -10   4  269.16    5.68   0
   6  10  -4   32.68   12.52   0
   6  10  -4   27.39    4.69   0
  -6 -10   4   33.60    6.09   0
   6  10  -4   33.36   12.44   0
   5  10  -4   61.01    7.04   0
   5  10  -4   51.89    4.86   0
  -5 -10   4   48.71    4.85   0
   4  10  -4   61.48    6.10   0
  -4 -10   4   47.13    4.81   0
   4  10  -4   52.00    4.75   0
  -3 -10   4   74.30    5.74   0
   3  10  -4   76.10    6.04   0
   3  10  -4   75.32    4.80   0
   2  10  -4   43.75    4.86   0
  -2 -10   4   47.43    5.79   0
   2  10  -4   51.51    6.11   0
   1  10  -4  226.75    5.70   0
  -1 -10   4  234.93    5.36   0
  -1 -10   4  237.39    5.64   0
   1  10  -4  227.34    5.61   0
   0 -10   4   20.33    4.44   0
   0  10  -4   20.73    4.76   0
   0  10  -4   23.52    4.60   0
   0 -10   4   18.82    4.66   0
   1 -10   4   12.01    4.53   0
  -1  10  -4   11.58    4.82   0
   1 -10   4   12.58    4.46   0
  -1  10  -4   14.47    4.82   0
   2 -10   4   88.93    5.15   0
  -2  10  -4   90.39    5.17   0
   2 -10   4   98.07    5.19   0
  -2  10  -4   96.09    5.48   0
   3 -10   4   59.67    5.15   0
  -3  10  -4   59.30    5.08   0
   3 -10   4   57.43    5.07   0
  -3  10  -4   55.25    6.22   0
  -4  10  -4    2.03    5.00   0
   4 -10   4    4.86    4.90   0
  -4  10  -4    2.60    5.07   0
   4 -10   4    2.96    5.10   0
   5 -10   4   76.31    5.42   0
   5 -10   4  103.60    5.65   0
  -5  10  -4   78.55    5.61   0
  -5  10  -4   76.33    5.75   0
 -10  -9   4    5.64    4.96   0
  10   9  -4    8.33    5.14   0
   9   9  -4   -2.04    5.87   0
  -9  -9   4    2.44    4.86   0
  -8  -9   4   17.76    4.89   0
   8   9  -4   13.76    4.57   0
   7   9  -4   59.53    5.60   0
  -7  -9   4   46.78    4.89   0
  -6  -9   4   13.12    5.51   0
   6   9  -4   11.71    4.31   0
   5   9  -4   94.44    8.09   0
  -5  -9   4   94.36    5.80   0
   5   9  -4   84.40    4.66   0
  -4  -9   4    1.78    4.49   0
   4   9  -4    3.12    6.09   0
   4   9  -4    3.04    5.43   0
   3   9  -4  531.64    6.51   0
   3   9  -4  592.29    8.52   0
  -3  -9   4  572.73    7.34   0
  -2  -9   4    4.54    5.77   0
   2   9  -4    7.19    4.43   0
  -2  -9   4    4.47    4.32   0
   2   9  -4    4.25    5.81   0
   1   9  -4   20.45    5.53   0
  -1  -9   4   17.91    4.39   0
  -1  -9   4   11.59    5.51   0
   1   9  -4   13.55    5.83   0
   0  -9   4  298.66    5.87   0
   0  -9   4  289.34    6.38   0
   0   9  -4  275.75    5.58   0
   0   9  -4  288.14    6.01   0
   1  -9   4   50.65    4.81   0
   1  -9   4   49.33    4.72   0
  -1   9  -4   58.73    4.80   0
  -1   9  -4   55.25    4.80   0
   2  -9   4  484.17    6.41   0
  -2   9  -4  464.88    6.50   0
   2  -9   4  469.87    6.40   0
  -2   9  -4  450.99    6.21   0
   3  -9   4   24.27    4.74   0
  -3   9  -4   22.56    4.69   0
   3  -9   4   16.37    4.70   0
  -3   9  -4   21.14    4.82   0
   4  -9   4  421.93    6.41   0
  -4   9  -4  414.09    6.40   0
   4  -9   4  437.26    6.55   0
  -4   9  -4  437.09    7.31   0
   5  -9   4    5.08    4.93   0
  -5   9  -4    8.13    4.96   0
  -5   9  -4    5.31    5.11   0
   5  -9   4    4.08    5.07   0
   6  -9   4    2.29    5.21   0
   6  -9   4    1.55    5.33   0
  -6   9  -4   -2.42    5.44   0
  -6   9  -4    7.48    5.15   0
  11   8  -4   65.33    5.71   0
 -11  -8   4   67.34    5.74   0
 -10  -8   4   25.58    6.08   0
  10   8  -4   37.37    5.00   0
   9   8  -4   23.22    4.61   0
  -9  -8   4   22.18    4.74   0
   8   8  -4   85.31    4.83   0
  -8  -8   4   98.45    5.96   0
  -7  -8   4    3.78    4.29   0
   7   8  -4    7.78    4.17   0
  -6  -8   4   -4.54    4.52   0
   6   8  -4    1.56    5.52   0
   5   8  -4   73.31    8.39   0
   5   8  -4   63.98    4.69   0
  -5  -8   4   69.07    4.76   0
   4   8  -4  320.72    8.40   0
  -4  -8   4  309.02    6.62   0
   4   8  -4  312.10    6.55   0
   3   8  -4  198.86    6.86   0
  -3  -8   4  188.56    5.21   0
   3   8  -4  185.20    5.08   0
  -2  -8   4    5.20    4.58   0
   2   8  -4    3.99    5.45   0
  -2  -8   4    6.09    5.41   0
   2   8  -4   11.06    5.71   0
  -1  -8   4  170.06    6.24   0
   1   8  -4  175.58    6.36   0
  -1  -8   4  167.56    4.83   0
   1   8  -4  155.16    5.00   0
   0  -8   4   35.38    4.70   0
   0   8  -4   38.81    5.67   0
   0  -8   4   39.62    4.63   0
   0   8  -4   30.24    4.76   0
   1  -8   4  257.60    5.65   0
   1  -8   4  260.86    5.64   0
  -1   8  -4  241.06    5.63   0
  -1   8  -4  263.37    5.76   0
   2  -8   4    2.83    4.35   0
   2  -8   4    0.67    4.34   0
  -2   8  -4    2.45    4.39   0
  -2   8  -4    5.12    4.49   0
  -3   8  -4   59.20    4.80   0
   3  -8   4   63.98    4.70   0
   3  -8   4   62.26    4.97   0
  -3   8  -4   59.69    4.84   0
   4  -8   4  340.07    6.09   0
  -4   8  -4  341.73    5.92   0
   4  -8   4  365.88    5.93   0
  -4   8  -4  364.68    6.08   0
  -5   8  -4   72.25    5.12   0
   5  -8   4   69.38    5.11   0
   5  -8   4   75.94    5.15   0
  -5   8  -4   67.62    5.27   0
   6  -8   4   -0.20    4.99   0
   6  -8   4   -4.17    4.96   0
  -6   8  -4    2.11    5.04   0
  -6   8  -4    1.48    5.98   0
   7  -8   4   10.00    5.48   0
  -7   8  -4    5.87    5.46   0
  -7   8  -4    8.05    5.10   0
 -11  -7   4   46.05    6.57   0
  11   7  -4   49.47    5.41   0
  10   7  -4   17.30    4.85   0
 -10  -7   4   19.43    5.02   0
   9   7  -4   62.78    5.86   0
  -9  -7   4   64.38    5.02   0
   8   7  -4   35.03    5.48   0
  -8  -7   4   39.69    5.73   0
   7   7  -4  405.86    6.08   0
  -7  -7   4  423.65    6.30   0
   6   7  -4  100.84    5.64   0
  -6  -7   4   90.36    4.83   0
   5   7  -4   84.87   10.46   0
  -5  -7   4   70.62    5.56   0
   5   7  -4   82.24   10.74   0
   5   7  -4   78.26    4.56   0
  -4  -7   4    1.52    4.42   0
   4   7  -4    3.40    6.06   0
   4   7  -4    3.58    4.06   0
  -3  -7   4   58.59    4.57   0
   3   7  -4   58.85    5.93   0
   3   7  -4   61.11    5.15   0
  -3  -7   4   59.43    6.03   0
   2   7  -4    1.47    4.17   0
  -2  -7   4    6.46    4.55   0
   2   7  -4    5.29    4.32   0
  -2  -7   4    3.51    4.27   0
  -1  -7   4  240.96    5.37   0
   1   7  -4  231.35    5.45   0
  -1  -7   4  244.59    6.01   0
   1   7  -4  251.91    6.05   0
   0   7  -4  141.18    5.08   0
   0  -7   4  145.50    5.15   0
   0  -7   4  159.97    6.32   0
   0   7  -4  151.60    5.10   0
  -1   7  -4   93.74    5.05   0
   1  -7   4  103.31    5.02   0
   1  -7   4   99.70    4.70   0
  -1   7  -4   91.50    4.65   0
  -2   7  -4  229.47    5.38   0
   2  -7   4  237.04    5.48   0
  -2   7  -4  229.88    5.22   0
   2  -7   4  221.07    5.50   0
  -3   7  -4   12.40    5.35   0
   3  -7   4   12.54    4.41   0
   3  -7   4   10.45    4.47   0
  -3   7  -4   13.94    4.59   0
  -4   7  -4  487.60    6.56   0
   4  -7   4  508.01    6.29   0
  -4   7  -4  464.75    6.18   0
   4  -7   4  487.81    6.58   0
  -5   7  -4  344.59    5.81   0
  -5   7  -4  345.22    6.10   0
   5  -7   4  375.56    5.89   0
   5  -7   4  382.90    6.11   0
   6  -7   4  156.35    5.32   0
   6  -7   4  137.58    5.53   0
  -6   7  -4  138.12    5.24   0
  -6   7  -4  139.95    6.66   0
  -7   7  -4    7.42    4.89   0
   7  -7   4   13.74    5.11   0
  -7   7  -4    6.90    5.20   0
  -8   7  -4    1.90    5.72   0
  -8   7  -4    3.43    5.41   0
   8  -7   4    4.84    5.45   0
 -11  -6   4    1.75    5.03   0
  11   6  -4   -0.02    5.14   0
 -10  -6   4   25.30    4.97   0
  10   6  -4   22.39    4.93   0
  -9  -6   4   26.60    5.70   0
   9   6  -4   28.69    4.74   0
   8   6  -4   96.09    4.62   0
  -8  -6   4   94.93    4.74   0
   7   6  -4  539.19    7.23   0
  -7  -6   4  550.33    7.40   0
   6   6  -4   44.21    4.30   0
  -6  -6   4   50.67    4.34   0
  -5  -6   4    1.77    4.43   0
   5   6  -4    3.58    4.31   0
   4   6  -4   12.80    4.44   0
   4   6  -4   13.14    6.76   0
  -4  -6   4   14.56    5.55   0
   3   6  -4  567.01    9.13   0
   3   6  -4  556.95    7.00   0
  -3  -6   4  567.64    9.50   0
  -3  -6   4  548.84    7.18   0
   2   6  -4  398.05    6.28   0
  -2  -6   4  395.66    8.01   0
   2   6  -4  405.35    7.85   0
  -2  -6   4  402.83    6.40   0
  -1  -6   4    4.29    5.35   0
  -1  -6   4    8.47    5.29   0
   1   6  -4    9.14    4.42   0
   1   6  -4    7.71    5.40   0
   0  -6   4  193.46    6.19   0
   0   6  -4  175.51    6.22   0
   0   6  -4  179.34    5.41   0
   0  -6   4  178.87    5.39   0
  -1   6  -4    1.99    4.06   0
  -1   6  -4    5.68    4.48   0
   1  -6   4   -1.48    4.37   0
   1  -6   4    7.03    5.05   0
   2  -6   4  258.98    5.60   0
  -2   6  -4  255.87    5.55   0
   2  -6   4  258.29    5.61   0
  -2   6  -4  260.12    5.49   0
  -3   6  -4   33.14    4.56   0
   3  -6   4   34.52    4.45   0
   3  -6   4   33.60    4.78   0
  -3   6  -4   33.42    4.85   0
   4  -6   4  251.62    5.45   0
   4  -6   4  264.88    5.34   0
  -4   6  -4  247.92    5.41   0
  -4   6  -4  234.87    5.22   0
   5  -6   4    2.47    4.66   0
  -5   6  -4    3.34    4.46   0
  -5   6  -4    3.43    4.74   0
   5  -6   4    2.59    4.41   0
   6  -6   4  116.12    5.37   0
  -6   6  -4  127.06    5.43   0
  -6   6  -4  128.79    4.96   0
   7  -6   4   46.88    5.20   0
  -7   6  -4   30.39    5.20   0
  -7   6  -4   33.73    4.88   0
  -8   6  -4   94.63    5.29   0
  -8   6  -4   96.41    5.96   0
  -8   6  -4   99.72    5.26   0
   8  -6   4   79.78    5.82   0
 -11  -5   4  118.37    5.55   0
  11   5  -4  113.64    6.64   0
 -10  -5   4  142.47    5.61   0
  10   5  -4  142.89    5.47   0
   9   5  -4    6.32    4.43   0
  -9  -5   4   10.39    4.63   0
   8   5  -4   12.47    4.29   0
  -8  -5   4   14.56    4.47   0
  -7  -5   4  201.66    5.27   0
   7   5  -4  206.95    5.15   0
   6   5  -4  142.73    5.43   0
  -6  -5   4  143.10    5.28   0
  -5  -5   4 1160.67    9.08   0
   5   5  -4 1142.60    8.88   0
  -4  -5   4  191.84    5.41   0
   4   5  -4  192.37    5.27   0
   4   5  -4  210.68   10.40   0
   3   5  -4  216.51    6.25   0
   3   5  -4  231.69    7.81   0
  -3  -5   4  215.02    6.40   0
  -3  -5   4  237.35    8.28   0
  -2  -5   4    6.32    4.37   0
  -2  -5   4    3.21    5.83   0
   2   5  -4    6.48    5.64   0
   2   5  -4    1.01    4.51   0
   1   5  -4  112.43    5.29   0
  -1  -5   4  110.57    5.24   0
   1   5  -4  117.66    5.10   0
  -1  -5   4  121.99    6.22   0
   0   5  -4   15.82    4.60   0
   0  -5   4   18.32    4.55   0
   0  -5   4   18.14    4.34   0
   0   5  -4   16.51    4.36   0
  -1   5  -4  303.71    5.99   0
   1  -5   4  314.56    5.96   0
  -1   5  -4  314.86    5.83   0
   1  -5   4  322.81    6.07   0
   2  -5   4 1112.04    8.91   0
  -2   5  -4 1091.80    8.28   0
  -2   5  -4 1112.48    8.35   0
   2  -5   4 1136.20    8.34   0
   3  -5   4   22.50    5.17   0
  -3   5  -4   14.31    4.52   0
   3  -5   4   16.89    4.37   0
  -3   5  -4   14.60    4.35   0
   4  -5   4   79.74    4.71   0
  -4   5  -4   76.07    4.83   0
   4  -5   4   68.31    4.78   0
  -4   5  -4   73.58    4.71   0
   5  -5   4  159.42    5.11   0
  -5   5  -4  159.25    4.88   0
   5  -5   4  183.69    4.90   0
  -5   5  -4  173.41    5.16   0
  -6   5  -4   65.43    4.60   0
  -6   5  -4   67.99    4.97   0
   6  -5   4   64.72    4.87   0
  -7   5  -4  138.58    5.13   0
  -7   5  -4  137.58    5.26   0
   7  -5   4  138.95    5.40   0
   8  -5   4   82.40    5.59   0
  -8   5  -4   84.55    5.09   0
  -8   5  -4   81.94    5.54   0
  -8   5  -4   80.71    5.13   0
  -9   5  -4   43.33    5.27   0
  -9   5  -4   36.29    5.80   0
  -9   5  -4   42.70    5.22   0
   9  -5   4   44.75    5.70   0
 -12  -4   4   27.67    5.49   0
 -11  -4   4   10.86    5.08   0
  10   4  -4  168.89    5.37   0
 -10  -4   4  180.07    6.46   0
  -9  -4   4   33.39    5.08   0
   9   4  -4   34.29    5.70   0
   8   4  -4  549.00    6.71   0
  -8  -4   4  534.27    6.72   0
  -7  -4   4  205.02    6.13   0
   7   4  -4  200.19    5.12   0
   6   4  -4  110.42    5.79   0
  -6  -4   4  113.73    5.06   0
   5   4  -4  720.43    8.23   0
  -5  -4   4  727.60    7.80   0
  -4  -4   4  124.87   12.63   0
   4   4  -4  124.62   11.79   0
  -4  -4   4  122.43    4.98   0
   4   4  -4  117.33    5.68   0
   3   4  -4 1454.91   16.07   0
  -3  -4   4 1396.61   16.07   0
  -3  -4   4 1356.68   10.59   0
   3   4  -4 1360.38   10.84   0
  -2  -4   4  107.27    6.13   0
  -2  -4   4   99.89    6.55   0
   2   4  -4  103.20    6.46   0
   2   4  -4   99.42    5.93   0
   1   4  -4 2636.99   13.97   0
  -1  -4   4 2640.52   14.38   0
  -1  -4   4 2703.63   15.75   0
   1   4  -4 2744.62   15.76   0
   0  -4   4    5.14    5.50   0
   0   4  -4   -0.49    4.63   0
   0  -4   4    6.59    4.25   0
   0   4  -4    6.45    4.25   0
   1  -4   4   12.44    4.34   0
  -1   4  -4    6.35    4.43   0
  -1   4  -4    8.81    4.34   0
   1  -4   4   11.39    5.37   0
   2  -4   4  986.27    8.25   0
   2  -4   4 1015.25    8.14   0
  -2   4  -4  996.09    8.19   0
  -2   4  -4  965.39    8.23   0
  -3   4  -4   42.35    4.52   0
   3  -4   4   49.99    4.44   0
  -3   4  -4   42.04    4.68   0
   3  -4   4   47.58    4.44   0
   4  -4   4  385.30    6.10   0
  -4   4  -4  387.57    5.82   0
   4  -4   4  394.41    5.90   0
  -4   4  -4  377.06    5.96   0
   5  -4   4   30.73    4.73   0
  -5   4  -4   37.72    4.39   0
  -5   4  -4   31.21    4.66   0
  -6   4  -4  673.89    6.57   0
   6  -4   4  653.25    7.60   0
  -6   4  -4  675.22    6.81   0
  -7   4  -4   45.09    4.56   0
  -7   4  -4   43.86    5.57   0
   7  -4   4   50.01    5.91   0
  -7   4  -4   47.61    4.72   0
   8  -4   4   36.62    6.27   0
  -8   4  -4   37.32    4.75   0
  -8   4  -4   35.60    4.76   0
  -8   4  -4   32.91    4.92   0
  -9   4  -4   28.17    5.22   0
  -9   4  -4   23.93    5.49   0
   9  -4   4   38.08    5.80   0
  -9   4  -4   31.85    5.07   0
 -12  -3   4    3.40    6.45   0
 -12  -3   4    6.19    6.54   0
 -11  -3   4   10.55    6.03   0
 -10  -3   4   83.54   12.51   0
 -10  -3   4   93.66   12.70   0
 -10  -3   4   90.69    5.15   0
  -9  -3   4    6.61   10.87   0
   9   3  -4    7.94    5.68   0
  -9  -3   4    5.59   10.55   0
  -9  -3   4    4.63    4.68   0
   8   3  -4  598.01    7.67   0
  -8  -3   4  626.39    7.11   0
   7   3  -4   98.76    4.62   0
  -7  -3   4   92.33    4.89   0
   6   3  -4  177.62    5.96   0
  -6  -3   4  167.39    5.29   0
  -5  -3   4  187.00    6.36   0
   5   3  -4  190.75    5.36   0
   4   3  -4 2427.64   13.94   0
  -4  -3   4 2420.62   13.71   0
  -3  -3   4  563.68   12.53   0
   3   3  -4  568.63   12.06   0
   3   3  -4  547.01    8.49   0
  -3  -3   4  549.29    8.03   0
  -2  -3   4 1500.97   15.06   0
   2   3  -4 1542.59   14.76   0
  -2  -3   4 1426.66   11.99   0
   2   3  -4 1496.98   11.99   0
  -1  -3   4 1384.52   12.23   0
   1   3  -4 1305.73   11.52   0
   1   3  -4 1379.65   12.13   0
  -1  -3   4 1332.42   11.61   0
   0  -3   4   19.03    5.91   0
   0   3  -4   23.85    4.86   0
   0  -3   4   21.35    5.06   0
   0   3  -4   22.36    6.18   0
  -1   3  -4 4163.42   16.55   0
   1  -3   4 4223.87   16.89   0
   1  -3   4 4329.21   16.76   0
  -1   3  -4 4220.45   16.58   0
   2  -3   4   31.97    4.41   0
  -2   3  -4   36.03    4.48   0
   2  -3   4   31.14    4.80   0
  -2   3  -4   38.55    5.86   0
  -3   3  -4   87.86    5.59   0
   3  -3   4   87.41    5.56   0
   3  -3   4   89.01    5.92   0
  -3   3  -4   82.49    4.93   0
   4  -3   4  975.29    7.58   0
  -4   3  -4  913.79    7.37   0
  -4   3  -4  916.05    7.62   0
   4  -3   4  873.20    7.71   0
  -5   3  -4   46.93    4.48   0
   5  -3   4   51.39    4.62   0
  -5   3  -4   49.98    4.61   0
   6  -3   4   20.27    4.34   0
  -6   3  -4   17.82    5.09   0
  -6   3  -4   23.19    4.46   0
  -7   3  -4    2.22    4.47   0
  -7   3  -4    1.65    4.23   0
   7  -3   4    9.05    5.58   0
  -7   3  -4    4.95    4.37   0
   8  -3   4   42.29    5.12   0
  -8   3  -4   50.15    5.53   0
  -8   3  -4   42.14    4.78   0
  -8   3  -4   42.60    4.55   0
   9  -3   4   24.42    5.35   0
  -9   3  -4   25.26    4.76   0
  -9   3  -4   18.19    5.85   0
  -9   3  -4   28.64    6.01   0
 -10   3  -4    1.85    5.09   0
 -10   3  -4    1.43    4.81   0
  10  -3   4   -0.65    5.68   0
 -10   3  -4   -0.25    5.26   0
 -12  -2   4    9.75    9.52   0
 -12  -2   4   10.32    5.39   0
 -12  -2   4    8.53    8.84   0
 -12  -2   4    8.40    5.55   0
 -11  -2   4   26.53    5.20   0
 -11  -2   4   30.44    8.08   0
 -11  -2   4   26.06    8.39   0
 -11  -2   4   24.71    5.02   0
 -10  -2   4   50.37    7.60   0
 -10  -2   4   50.04    8.05   0
 -10  -2   4   46.51    4.92   0
  -9  -2   4   17.46    7.27   0
  -9  -2   4   19.68    7.50   0
  -9  -2   4   14.71    4.39   0
  -8  -2   4   69.18    6.99   0
  -8  -2   4   74.63    7.88   0
   8   2  -4   70.91    5.51   0
  -8  -2   4   71.60    5.50   0
   7   2  -4  186.13    5.15   0
  -7  -2   4  188.08    8.29   0
  -7  -2   4  194.52    8.39   0
  -7  -2   4  185.97    5.88   0
  -6  -2   4  520.55   11.97   0
   6   2  -4  481.86    7.13   0
  -6  -2   4  500.96   12.04   0
  -6  -2   4  465.63    6.64   0
   5   2  -4  232.79    5.61   0
  -5  -2   4  242.64    9.60   0
  -5  -2   4  230.65    6.28   0
  -5  -2   4  231.38   10.22   0
  -4  -2   4   34.54    7.63   0
   4   2  -4   32.53    5.64   0
  -4  -2   4   34.95    5.58   0
  -3  -2   4   10.98    4.66   0
   3   2  -4   10.35    6.65   0
   3   2  -4    8.11    5.57   0
  -3  -2   4   10.01    7.26   0
  -2  -2   4   33.36    6.66   0
  -2  -2   4   34.50    6.48   0
   2   2  -4   29.99    4.99   0
   2   2  -4   33.65    7.27   0
  -1  -2   4 1433.26   13.66   0
  -1  -2   4 1417.10   13.67   0
   1   2  -4 1390.42   13.94   0
   1   2  -4 1483.87   13.38   0
   0  -2   4    5.03    5.33   0
   0   2  -4    2.92    6.53   0
   0   2  -4    4.23    5.12   0
   0  -2   4   -0.35    4.97   0
   1  -2   4 7531.68   23.17   0
   2  -2   4  157.96    5.29   0
  -2   2  -4  159.41    5.48   0
  -2   2  -4  155.90    5.24   0
   2  -2   4  161.91    5.13   0
   3  -2   4  192.51    6.09   0
   3  -2   4  174.69    5.36   0
  -3   2  -4  186.16    5.25   0
  -3   2  -4  168.46    5.40   0
  -4   2  -4  172.17    5.25   0
   4  -2   4  176.11    5.18   0
  -4   2  -4  178.88    5.07   0
  -5   2  -4   42.88    4.23   0
   5  -2   4   40.88    4.37   0
  -5   2  -4   41.53    4.26   0
  -6   2  -4   84.97    4.62   0
  -6   2  -4   84.67    5.41   0
  -6   2  -4   87.68    5.60   0
   6  -2   4   92.91    5.53   0
   7  -2   4   50.13    4.82   0
  -7   2  -4   46.69    4.43   0
  -7   2  -4   50.07    4.59   0
  -7   2  -4   55.70    4.42   0
  -8   2  -4  845.14    7.49   0
  -8   2  -4  855.81    7.88   0
   8  -2   4  850.60    7.70   0
  -8   2  -4  791.01    7.03   0
  -9   2  -4   -0.43    4.45   0
  -9   2  -4   -4.06    4.43   0
   9  -2   4    0.49    5.14   0
  -9   2  -4   -1.39    4.48   0
  10  -2   4    2.98    5.50   0
 -10   2  -4    7.39    5.02   0
 -10   2  -4    0.72    4.91   0
 -10   2  -4    0.66    4.88   0
 -11  -1   4    1.80    4.90   0
 -11  -1   4   -1.93    7.14   0
 -11  -1   4    4.62    6.06   0
 -10  -1   4   19.27    5.89   0
 -10  -1   4   12.78    4.63   0
 -10  -1   4   13.37    6.73   0
  -9  -1   4  108.02    5.13   0
  -9  -1   4  118.44    5.24   0
  -9  -1   4  107.52    6.30   0
  -8  -1   4   28.06    6.57   0
  -8  -1   4   27.39    5.34   0
  -7  -1   4  232.58    6.21   0
  -7  -1   4  227.55    8.03   0
   6   1  -4  608.01    7.20   0
  -6  -1   4  599.54    7.71   0
  -6  -1   4  616.76   10.45   0
  -5  -1   4    6.20    5.15   0
  -5  -1   4    3.82    5.94   0
   5   1  -4    6.51    4.98   0
  -5  -1   4    5.22    6.43   0
   4   1  -4 1100.18   11.17   0
  -4  -1   4 1132.12   10.75   0
  -4  -1   4 1165.60   14.21   0
   3   1  -4   66.12    6.30   0
  -3  -1   4   69.23    7.09   0
  -3  -1   4   61.69    6.25   0
  -2  -1   4 1779.60   17.13   0
   2   1  -4 1820.98   17.90   0
  -2  -1   4 1722.70   17.58   0
   2   1  -4 1739.17   17.09   0
   1   1  -4 2563.18   18.75   0
   1   1  -4 2469.48   21.31   0
  -1  -1   4 2520.63   18.07   0
  -1  -1   4 2361.81   21.08   0
   0   1  -4 3000.53   20.59   0
   0  -1   4 3102.04   20.61   0
   0   1  -4 3110.59   17.99   0
   0  -1   4 3053.93   17.76   0
   1  -1   4 4638.10   20.83   0
  -1   1  -4 4503.74   20.94   0
  -1   1  -4 4572.94   19.34   0
   1  -1   4 4554.64   19.23   0
   2  -1   4  252.34    6.28   0
  -2   1  -4  233.54    6.05   0
  -2   1  -4  242.54    6.25   0
   2  -1   4  239.85    5.99   0
   3  -1   4 1928.45   11.40   0
  -3   1  -4 1990.16   11.19   0
  -3   1  -4 1949.33   11.38   0
   4  -1   4  128.30    4.99   0
  -4   1  -4  124.95    4.88   0
  -4   1  -4  125.98    4.83   0
  -5   1  -4  239.62    4.95   0
  -5   1  -4  257.92    5.23   0
  -5   1  -4  243.49    5.16   0
   5  -1   4  255.25    5.38   0
  -6   1  -4  744.22    6.72   0
  -6   1  -4  793.56    6.83   0
   6  -1   4  766.28    7.97   0
  -6   1  -4  766.82    7.16   0
  -7   1  -4    5.00    5.29   0
  -7   1  -4    1.67    4.10   0
  -7   1  -4    5.33    4.08   0
   7  -1   4    8.00    4.42   0
  -8   1  -4    8.45    4.27   0
  -8   1  -4    5.21    4.25   0
  -8   1  -4    6.13    5.32   0
   8  -1   4    8.57    4.75   0
  -9   1  -4  232.33    5.40   0
  -9   1  -4  225.49    5.44   0
  -9   1  -4  222.69    5.79   0
   9  -1   4  230.62    6.96   0
  10  -1   4   68.46    7.23   0
 -10   1  -4   61.44    5.02   0
 -10   1  -4   61.32    5.06   0
 -10   1  -4   70.68    6.65   0
 -11   1  -4   31.37    5.37   0
 -11   1  -4   31.09    5.47   0
  11  -1   4   24.93    6.14   0
 -11   1  -4   27.96    5.14   0
 -11   0   4   -0.58    6.15   0
 -11   0   4    1.71    5.13   0
 -11   0   4    2.68    7.26   0
 -10   0   4   28.47    5.81   0
 -10   0   4   27.21    5.90   0
 -10   0   4   29.20    6.60   0
  -9   0   4  195.19    6.50   0
  -9   0   4  187.51    6.46   0
  -9   0   4  187.69    6.75   0
  -8   0   4    6.67    4.24   0
  -8   0   4    1.57    4.04   0
  -8   0   4    4.03    5.25   0
  -7   0   4   21.41    5.39   0
  -7   0   4   24.97    5.64   0
  -7   0   4   21.64    4.47   0
  -6   0   4    3.44    3.95   0
  -6   0   4    7.18    5.36   0
  -5   0   4  462.94    7.41   0
  -5   0   4  468.97    8.98   0
  -4   0   4  294.56    8.21   0
  -4   0   4  307.55    7.78   0
  -4   0   4  288.37    7.23   0
   4   0  -4  295.17    6.80   0
  -3   0   4  345.35    8.60   0
  -3   0   4  354.69    8.63   0
   3   0  -4  338.69    8.64   0
   2   0  -4 3833.11   23.14   0
  -2   0   4 3824.97   22.75   0
   1   0  -4 3055.01   20.48   0
  -1   0   4 3065.27   20.02   0
   0   0  -4  491.72   12.11   0
   0   0  -4  488.71    9.56   0
   0   0   4  509.03   10.48   0
   0   0   4  488.66   12.01   0
  -1   0  -4 4824.44   21.06   0
   1   0   4 4821.00   20.99   0
  -1   0  -4 4994.70   23.74   0
   2   0   4   16.61    4.95   0
  -2   0  -4   15.08    5.20   0
  -2   0  -4   18.05    5.13   0
  -3   0  -4  340.52    6.19   0
  -3   0  -4  315.24    6.01   0
   3   0   4  315.67    6.24   0
  -3   0  -4  336.17    6.27   0
   4   0   4  105.50    4.80   0
  -4   0  -4  116.48    5.74   0
  -4   0  -4  101.46    4.82   0
  -4   0  -4  100.71    4.69   0
  -5   0  -4  692.16    6.86   0
   5   0   4  643.00    7.27   0
  -5   0  -4  627.22    6.68   0
  -5   0  -4  641.76    7.03   0
  -6   0  -4   18.11    4.36   0
  -6   0  -4   17.45    3.89   0
   6   0   4   17.57    4.52   0
  -6   0  -4   17.20    4.15   0
  -7   0  -4   25.18    4.23   0
  -7   0  -4   33.61    4.31   0
  -7   0  -4   21.78    4.33   0
   7   0   4   20.01    5.48   0
  -8   0  -4  625.63    7.22   0
  -8   0  -4  623.14    6.91   0
   8   0   4  614.77    7.31   0
  -8   0  -4  569.39    6.32   0
  -9   0  -4    9.18    5.39   0
  -9   0  -4   14.49    4.68   0
  -9   0  -4    7.88    4.38   0
   9   0   4   10.02    4.88   0
 -10   0  -4  249.41    5.59   0
 -10   0  -4  247.99    5.61   0
  10   0   4  242.36    7.69   0
 -10   0  -4  245.01    7.11   0
 -11   0  -4   61.59    5.67   0
 -11   0  -4   45.25    5.29   0
  11   0   4   38.26    6.26   0
 -11   0  -4   47.30    5.26   0
 -11   1   4   92.07    5.60   0
 -11   1   4  102.75    7.03   0
 -11   1   4  100.22    5.57   0
 -10   1   4  145.72    5.52   0
 -10   1   4  148.94    6.36   0
 -10   1   4  162.82    5.87   0
  -9   1   4  162.02    5.23   0
  -9   1   4  161.53    5.43   0
  -9   1   4  162.25    5.69   0
  -8   1   4   25.91    5.23   0
  -8   1   4   30.09    5.13   0
  -8   1   4   25.89    5.71   0
  -7   1   4   87.78    4.62   0
  -7   1   4   98.28    4.93   0
  -7   1   4   86.48    5.06   0
  -6   1   4  118.08    4.93   0
  -6   1   4  135.88    5.16   0
  -6   1   4  123.84    6.21   0
  -5   1   4  378.23    6.93   0
  -5   1   4  363.92    8.22   0
  -5   1   4  352.77    6.34   0
  -4   1   4 1009.02   11.36   0
  -4   1   4  982.84   10.48   0
  -4   1   4 1066.68   10.43   0
  -3   1   4  248.74    7.90   0
  -3   1   4  271.37    7.99   0
  -2   1   4 1711.72   20.55   0
  -2   1   4 1851.37   21.25   0
  -2   1   4 1812.62   15.11   0
   1  -1  -4   21.73    6.37   0
  -1   1   4   22.70    6.23   0
   0   1   4  154.74    7.62   0
   0  -1  -4  146.99   10.35   0
   0  -1  -4  151.12    7.68   0
   1   1   4 1258.81   12.37   0
  -1  -1  -4 1241.26   12.39   0
  -1  -1  -4 1223.79   14.29   0
  -2  -1  -4   49.22    5.67   0
  -2  -1  -4   52.15    5.54   0
   2   1   4   49.18    5.58   0
  -3  -1  -4 1740.62   11.40   0
   3   1   4 1779.82   12.49   0
  -3  -1  -4 1783.01   12.08   0
  -4  -1  -4   90.02    4.52   0
   4   1   4   97.88    5.61   0
  -4  -1  -4   98.50    4.61   0
   5   1   4 1438.84    9.94   0
  -5  -1  -4 1386.99    9.00   0
  -5  -1  -4 1445.34    9.85   0
   6   1   4   97.29    6.12   0
  -6  -1  -4   98.33    4.49   0
  -6  -1  -4   97.09    5.85   0
  -6  -1  -4  108.46    4.36   0
  -7  -1  -4  436.92    5.81   0
   7   1   4  458.54    7.33   0
  -7  -1  -4  472.08    6.07   0
  -7  -1  -4  467.26    6.40   0
  -8  -1  -4    4.00    4.20   0
   8   1   4    8.11    4.40   0
  -8  -1  -4    1.37    4.24   0
  -8  -1  -4    8.27    4.34   0
   9   1   4  154.83    6.95   0
  -9  -1  -4  154.86    5.02   0
  -9  -1  -4  157.87    5.54   0
  -9  -1  -4  168.41    5.09   0
 -10  -1  -4    7.61    4.66   0
  10   1   4    1.69    6.53   0
 -10  -1  -4    3.80    4.84   0
 -10  -1  -4   -2.10    4.68   0
  11   1   4   48.39    7.21   0
 -11  -1  -4   36.49    6.65   0
 -11  -1  -4   41.64    5.23   0
 -11  -1  -4   42.88    5.18   0
 -11   2   4  101.80    6.84   0
 -11   2   4  156.41    5.93   0
 -11   2   4  137.16    6.17   0
 -10   2   4   38.91    5.08   0
 -10   2   4   30.78    5.10   0
 -10   2   4   37.76    6.26   0
  -9   2   4   13.63    5.81   0
  -9   2   4    9.25    4.37   0
  -9   2   4    9.67    4.57   0
  -8   2   4  159.26    5.89   0
  -8   2   4  175.96    5.21   0
  -8   2   4  168.42    5.64   0
  -7   2   4  269.49    6.14   0
  -7   2   4  264.27    6.99   0
  -7   2   4  276.38    5.55   0
  -6   2   4  266.15    6.14   0
  -6   2   4  281.15    5.58   0
  -6   2   4  276.75    7.07   0
  -5   2   4   19.15    4.77   0
  -5   2   4   16.52    4.87   0
  -5   2   4   20.11    4.21   0
  -4   2   4    4.43    4.45   0
  -4   2   4    4.84    5.33   0
  -4   2   4    6.40    5.40   0
  -3   2   4 1208.02   12.33   0
   2  -2  -4  724.56   12.35   0
  -2   2   4  684.23   12.65   0
  -1   2   4  884.13   10.62   0
   1  -2  -4  834.96   17.14   0
  -1   2   4  815.70   17.97   0
   0   2   4  419.84   12.69   0
   0   2   4  434.04    9.01   0
   0  -2  -4  434.93    8.99   0
   0  -2  -4  418.10   12.96   0
  -1  -2  -4  861.89   12.04   0
   1   2   4  860.76   11.98   0
  -1  -2  -4  902.62   10.98   0
   1   2   4  896.73   10.91   0
   2   2   4 3533.73   18.04   0
  -2  -2  -4 3378.57   17.84   0
   2   2   4 3419.26   17.91   0
  -2  -2  -4 3515.98   18.01   0
  -3  -2  -4  313.43    6.45   0
  -3  -2  -4  326.03    6.87   0
   3   2   4  317.10    6.88   0
   3   2   4  317.83    6.42   0
   4   2   4   12.30    4.17   0
  -4  -2  -4   13.66    5.06   0
  -4  -2  -4   12.70    4.30   0
   4   2   4   13.15    5.07   0
  -5  -2  -4  490.28    6.35   0
  -5  -2  -4  532.84    6.99   0
   5   2   4  499.71    6.33   0
   5   2   4  503.66    7.61   0
  -6  -2  -4  149.76    4.50   0
  -6  -2  -4  146.24    5.88   0
   6   2   4  146.27    5.99   0
  -7  -2  -4  357.14    5.94   0
   7   2   4  336.89    7.08   0
  -7  -2  -4  346.61    5.59   0
  -8  -2  -4  171.25    4.77   0
  -8  -2  -4  174.15    4.83   0
  -8  -2  -4  173.32    6.20   0
   8   2   4  159.91    5.58   0
   9   2   4   21.36    5.96   0
  -9  -2  -4   24.26    4.29   0
  -9  -2  -4   29.21    4.69   0
  -9  -2  -4   31.59    4.42   0
  10   2   4  476.81    8.32   0
 -10  -2  -4  509.55    8.06   0
 -10  -2  -4  513.28    6.60   0
 -10  -2  -4  485.03    6.19   0
  11   2   4   -2.11    5.67   0
 -11  -2  -4    0.12    4.86   0
 -11  -2  -4    6.96    4.86   0
 -11  -2  -4    3.28    5.04   0
 -11   3   4   37.03    5.69   0
 -11   3   4   63.78    5.81   0
 -11   3   4   56.24    5.99   0
 -10   3   4   13.33    6.53   0
 -10   3   4   19.07    5.05   0
 -10   3   4   14.37    5.27   0
  -9   3   4  212.07    6.47   0
  -9   3   4  226.47    7.23   0
  -9   3   4  223.81    5.72   0
  -8   3   4  235.23    5.97   0
  -8   3   4  265.00    6.32   0
  -8   3   4  230.50    6.31   0
  -7   3   4  122.66    5.50   0
  -7   3   4  119.82    4.82   0
  -7   3   4  128.51    4.97   0
  -6   3   4  506.15    7.22   0
  -6   3   4  509.35    7.26   0
  -6   3   4  540.40    6.71   0
  -5   3   4   13.30    4.05   0
  -5   3   4    5.50    4.73   0
  -5   3   4    7.48    5.30   0
  -4   3   4 1936.98   11.89   0
  -4   3   4 1920.78   12.64   0
   3  -3  -4  311.87    7.48   0
  -3   3   4  286.94    7.02   0
  -3   3   4  293.35    6.69   0
   2  -3  -4 2436.11   17.57   0
  -2   3   4 2292.36   17.24   0
   1  -3  -4  438.44   10.72   0
  -1   3   4  437.57   11.11   0
  -1   3   4  467.45    7.99   0
   0   3   4 7361.09   25.43   0
   1   3   4  756.38   10.65   0
   1   3   4  776.03    9.79   0
  -1  -3  -4  747.38   11.55   0
  -1  -3  -4  793.00    9.97   0
  -2  -3  -4   15.71    5.20   0
   2   3   4   16.53    5.08   0
  -2  -3  -4   21.24    6.44   0
   2   3   4   20.41    5.24   0
  -3  -3  -4  279.11    6.89   0
   3   3   4  287.98    6.56   0
   3   3   4  277.99    6.03   0
  -3  -3  -4  294.83    7.43   0
  -4  -3  -4  247.66    6.25   0
   4   3   4  253.16    5.52   0
   4   3   4  257.68    6.16   0
  -4  -3  -4  267.09    6.86   0
  -5  -3  -4  753.93    8.66   0
  -5  -3  -4  707.50    7.12   0
   5   3   4  702.75    7.14   0
   5   3   4  721.67    8.69   0
  -6  -3  -4  101.79    4.34   0
  -6  -3  -4   90.51    5.72   0
   6   3   4   92.64    4.38   0
   6   3   4  101.31    5.82   0
  -7  -3  -4  863.36    7.80   0
  -7  -3  -4  909.96    8.51   0
   7   3   4  919.57    8.77   0
   7   3   4  894.13    7.26   0
  -8  -3  -4    6.10    3.95   0
  -8  -3  -4   11.03    5.32   0
   8   3   4    3.68    5.70   0
  -9  -3  -4  125.88    5.65   0
  -9  -3  -4  135.75    6.08   0
   9   3   4  131.54    6.73   0
 -10  -3  -4   52.66    4.64   0
  10   3   4   51.10    6.40   0
 -10  -3  -4   52.57    4.70   0
 -10  -3  -4   54.12    5.82   0
 -11  -3  -4    6.43    4.79   0
 -11  -3  -4    1.35    6.01   0
 -11  -3  -4    6.15    4.78   0
  11   3   4    7.38    6.88   0
 -10   4   4   19.81    7.04   0
 -10   4   4   16.22    6.27   0
 -10   4   4   23.92    6.12   0
  -9   4   4  226.97    7.39   0
  -9   4   4  231.13    6.48   0
  -9   4   4  238.96    5.85   0
  -8   4   4    8.47    4.73   0
  -8   4   4    5.27    4.32   0
  -8   4   4    9.13    5.00   0
  -7   4   4  900.76    7.79   0
  -7   4   4  901.66    8.19   0
  -7   4   4  941.40    8.79   0
  -6   4   4  226.49    6.14   0
  -6   4   4  232.58    5.67   0
  -6   4   4  229.81    6.05   0
  -5   4   4  293.96    6.19   0
  -5   4   4  294.00    6.62   0
  -4   4   4  104.43    5.82   0
  -4   4   4  106.57    5.03   0
   4  -4  -4  108.79    5.76   0
  -3   4   4  260.36    5.86   0
  -3   4   4  260.12    6.17   0
   3  -4  -4  272.72    6.28   0
  -2   4   4 1711.08   13.87   0
   2  -4  -4 1774.94   13.26   0
   1  -4  -4  290.62    8.42   0
  -1   4   4  280.61    8.40   0
   0   4   4  371.02    9.00   0
   0   4   4  382.43    7.25   0
   0  -4  -4  361.64    9.04   0
   1   4   4  350.24    7.62   0
   1   4   4  352.88    7.40   0
  -1  -4  -4  374.24    7.57   0
  -1  -4  -4  342.68    7.66   0
   2   4   4   10.70    5.04   0
  -2  -4  -4    6.73    5.00   0
  -2  -4  -4   11.21    5.21   0
   2   4   4   13.84    5.12   0
   3   4   4  366.62    7.81   0
   3   4   4  346.71    6.21   0
  -3  -4  -4  364.20    7.62   0
  -3  -4  -4  360.26    6.34   0
   4   4   4  226.86    6.89   0
  -4  -4  -4  226.37    6.89   0
  -4  -4  -4  225.49    5.48   0
   4   4   4  230.34    6.22   0
  -5  -4  -4  156.41    5.93   0
   5   4   4  141.75    4.90   0
  -5  -4  -4  152.10    6.28   0
   5   4   4  151.02    5.51   0
  -6  -4  -4   -0.14    3.86   0
   6   4   4    1.28    5.10   0
   6   4   4    6.77    3.87   0
  -6  -4  -4    1.37    4.09   0
  -7  -4  -4   14.64    4.20   0
   7   4   4   10.63    4.16   0
   7   4   4   18.24    5.32   0
  -7  -4  -4   13.38    5.28   0
  -8  -4  -4  233.76    5.68   0
  -8  -4  -4  221.54    5.11   0
   8   4   4  220.87    6.78   0
   8   4   4  224.11    4.99   0
  -9  -4  -4  203.74    6.71   0
  -9  -4  -4  175.60    5.88   0
   9   4   4  184.88    6.88   0
 -10  -4  -4   -1.83    5.53   0
  10   4   4    0.94    6.13   0
 -10  -4  -4    5.43    5.56   0
 -11  -4  -4  114.17    5.26   0
 -11  -4  -4  125.02    5.42   0
 -11  -4  -4  128.26    6.66   0
  11   4   4  116.92    7.50   0
 -12  -4  -4   40.63    6.56   0
 -12  -4  -4   41.91    5.47   0
  12   4   4   37.67    7.52   0
 -12  -4  -4   31.31    6.89   0
 -10   5   4   12.21    6.39   0
 -10   5   4   17.77    5.49   0
 -10   5   4   11.05    5.32   0
  -9   5   4    5.70    6.02   0
  -9   5   4    7.18    5.25   0
  -9   5   4    7.89    4.75   0
  -8   5   4   39.31    4.77   0
  -8   5   4   42.85    4.86   0
  -8   5   4   38.13    5.13   0
  -7   5   4  129.08    6.01   0
  -7   5   4  121.31    4.97   0
  -7   5   4  124.81    5.21   0
  -6   5   4   19.22    4.51   0
  -6   5   4   22.54    4.43   0
  -5   5   4    2.21    5.29   0
   5  -5  -4    3.31    4.24   0
  -5   5   4    0.32    4.44   0
   4  -5  -4  359.19    6.15   0
  -4   5   4  320.49    6.06   0
  -4   5   4  329.93    6.82   0
  -3   5   4  136.37    5.33   0
  -3   5   4  126.88    5.98   0
   3  -5  -4  131.78    5.15   0
  -2   5   4 5337.53   17.76   0
  -2   5   4 5095.15   20.37   0
   2  -5  -4 5378.34   20.05   0
   1  -5  -4  151.26    5.81   0
  -1   5   4  158.94    5.94   0
   0  -5  -4 6594.90   23.65   0
   0   5   4 6721.93   23.86   0
  -1  -5  -4  172.47    6.27   0
   1   5   4  184.66    6.95   0
   1   5   4  176.74    6.08   0
  -2  -5  -4 1584.16   11.70   0
   2   5   4 1547.73   11.59   0
   2   5   4 1504.79   10.94   0
  -2  -5  -4 1474.56   11.25   0
   3   5   4   41.94    4.49   0
  -3  -5  -4   48.03    5.60   0
   3   5   4   50.81    4.71   0
  -3  -5  -4   48.65    4.47   0
   4   5   4  667.03    9.31   0
  -4  -5  -4  672.80    8.64   0
   4   5   4  653.57    7.06   0
  -4  -5  -4  638.64    6.99   0
   5   5   4  561.66    6.55   0
   5   5   4  579.90    8.67   0
  -5  -5  -4  594.02    8.61   0
  -5  -5  -4  580.11    6.53   0
  -6  -5  -4   43.26    4.02   0
   6   5   4   34.67    5.39   0
  -6  -5  -4   38.40    5.28   0
   6   5   4   33.79    4.06   0
   7   5   4    8.96    4.22   0
  -7  -5  -4   12.08    5.31   0
  -7  -5  -4   10.74    5.13   0
   7   5   4   10.29    5.53   0
  -8  -5  -4  209.74    5.02   0
   8   5   4  202.32    6.74   0
   8   5   4  204.73    4.96   0
  -8  -5  -4  220.10    6.51   0
  -9  -5  -4  407.55    5.99   0
   9   5   4  404.95    5.88   0
  -9  -5  -4  436.59    7.99   0
   9   5   4  411.29    8.31   0
  10   5   4  151.70    7.06   0
 -10  -5  -4  143.04    5.20   0
 -10  -5  -4  156.19    6.70   0
 -11  -5  -4    9.42    5.03   0
  11   5   4    2.34    6.70   0
 -11  -5  -4    7.38    6.07   0
 -12  -5  -4   63.52    5.31   0
  12   5   4   64.26    9.01   0
 -12  -5  -4   43.85    7.10   0
  -9   6   4  176.29    6.17   0
  -9   6   4  161.88    5.76   0
  -9   6   4  158.64    7.04   0
  -8   6   4    3.17    4.88   0
  -8   6   4    7.00    6.05   0
  -8   6   4    9.91    6.23   0
  -7   6   4  312.81    6.11   0
  -7   6   4  342.60    6.36   0
  -6   6   4   57.77    5.51   0
  -6   6   4   63.72    4.71   0
   5  -6  -4 1727.98   10.04   0
  -5   6   4 1674.96    9.82   0
  -5   6   4 1652.72    9.99   0
   4  -6  -4  110.82    4.90   0
  -4   6   4  102.77    4.93   0
  -4   6   4  102.88    5.21   0
  -3   6   4  188.09    5.46   0
   3  -6  -4  191.94    6.25   0
  -3   6   4  191.12    6.42   0
  -2   6   4    2.43    4.57   0
  -2   6   4    8.91    4.57   0
   2  -6  -4    1.76    4.24   0
   1  -6  -4 1571.13   11.05   0
  -1   6   4 1542.41   11.13   0
   0  -6  -4  797.23    8.46   0
   0   6   4  822.37    9.28   0
   1   6   4  643.79    7.69   0
  -1  -6  -4  604.73    8.30   0
   1   6   4  631.06    7.67   0
   2   6   4  220.67    5.84   0
  -2  -6  -4  220.50    6.38   0
   2   6   4  215.54    6.35   0
  -3  -6  -4    1.97    4.17   0
   3   6   4    2.07    4.77   0
   3   6   4    3.75    4.11   0
   4   6   4    5.76    4.30   0
  -4  -6  -4    6.11    5.53   0
  -4  -6  -4    4.89    5.12   0
   4   6   4    4.53    5.48   0
   5   6   4 1158.25   10.92   0
  -5  -6  -4 1168.92   10.85   0
   5   6   4 1134.70    8.08   0
  -5  -6  -4 1162.94    8.19   0
   6   6   4    2.36    4.05   0
   6   6   4    5.67    5.06   0
  -6  -6  -4    6.26    5.27   0
  -6  -6  -4    6.08    4.06   0
   7   6   4   59.67    4.43   0
  -7  -6  -4   62.83    5.73   0
   7   6   4   64.42    6.64   0
  -7  -6  -4   57.99    4.45   0
   8   6   4    8.08    4.93   0
   8   6   4    7.06    6.44   0
  -8  -6  -4    7.98    5.99   0
  -8  -6  -4    8.27    4.26   0
   9   6   4   22.37    5.25   0
   9   6   4   22.01    6.82   0
  -9  -6  -4   23.09    5.52   0
  -9  -6  -4   17.31    4.44   0
 -10  -6  -4  117.64    4.94   0
  10   6   4  120.05    4.97   0
  10   6   4  113.59    7.29   0
 -10  -6  -4  121.67    7.60   0
  11   6   4    6.89    7.88   0
 -11  -6  -4    9.87    6.14   0
 -11  -6  -4    4.87    4.74   0
 -12  -6  -4   34.55    7.94   0
  12   6   4   30.38    8.71   0
 -12  -6  -4   33.34    5.32   0
  -9   7   4    0.10    6.18   0
  -9   7   4   -0.08    5.60   0
  -9   7   4    9.18    5.25   0
  -8   7   4   59.65    5.17   0
  -8   7   4   55.59    5.00   0
  -8   7   4   51.50    5.31   0
  -7   7   4   10.06    4.91   0
  -7   7   4   10.14    4.87   0
  -6   7   4   24.98    4.85   0
  -6   7   4   26.75    5.42   0
   5  -7  -4  293.84    6.57   0
  -5   7   4  280.06    5.70   0
  -5   7   4  279.69    5.63   0
   4  -7  -4  133.85    5.79   0
  -4   7   4  121.75    5.02   0
  -4   7   4  129.11    5.13   0
   3  -7  -4   97.85    5.88   0
  -3   7   4  108.48    4.73   0
  -3   7   4   98.80    5.00   0
   2  -7  -4  777.46    7.83   0
  -2   7   4  808.12    7.63   0
  -2   7   4  783.49    8.71   0
   1  -7  -4   84.55    4.80   0
  -1   7   4   91.74    5.09   0
  -1   7   4   99.64    4.92   0
   0  -7  -4  927.22    9.25   0
   0   7   4  929.90    8.77   0
   1   7   4   93.65    5.86   0
   1   7   4  100.31    5.91   0
  -1  -7  -4   94.79    5.02   0
  -2  -7  -4 4906.47   17.04   0
   2   7   4 5048.08   17.11   0
   2   7   4 5223.58   18.67   0
   3   7   4  100.80    6.05   0
  -3  -7  -4  101.07    4.94   0
   3   7   4   97.44    4.77   0
   4   7   4  403.65    5.98   0
   4   7   4  407.98    7.73   0
  -4  -7  -4  393.93    6.00   0
   5   7   4  217.58    6.58   0
   5   7   4  207.25    5.78   0
  -5  -7  -4  206.90    6.54   0
  -5  -7  -4  221.03    5.83   0
   6   7   4   28.54    5.43   0
   6   7   4   27.99    4.23   0
  -6  -7  -4   29.94    5.53   0
  -6  -7  -4   28.09    4.24   0
   7   7   4  941.24   10.51   0
  -7  -7  -4  959.50   11.02   0
  -7  -7  -4  929.05    7.41   0
   7   7   4  930.04    7.43   0
   8   7   4    5.16    4.34   0
   8   7   4    5.92    6.38   0
  -8  -7  -4    8.25    6.10   0
  -8  -7  -4   11.24    4.28   0
   9   7   4  203.14    5.23   0
  -9  -7  -4  209.49    7.68   0
   9   7   4  200.36    8.01   0
  -9  -7  -4  205.79    5.27   0
  10   7   4   74.20    4.86   0
 -10  -7  -4   89.89    7.51   0
  10   7   4   81.67    7.75   0
 -10  -7  -4   80.19    5.05   0
 -11  -7  -4   15.77    8.17   0
  11   7   4   18.77    5.97   0
  11   7   4   14.35    9.05   0
 -11  -7  -4   12.42    4.98   0
 -12  -7  -4   49.87    9.55   0
  12   7   4   27.24    8.74   0
 -12  -7  -4   64.69    5.61   0
  -8   8   4    0.45    5.02   0
  -8   8   4    1.27    5.20   0
  -8   8   4   -4.19    5.38   0
  -7   8   4  348.13    6.42   0
  -7   8   4  329.70    7.06   0
  -6   8   4   14.72    4.80   0
  -6   8   4   15.57    4.86   0
   6  -8  -4   15.91    4.39   0
  -5   8   4  407.31    7.09   0
   5  -8  -4  423.91    6.96   0
  -5   8   4  425.72    6.16   0
   4  -8  -4   51.51    4.44   0
  -4   8   4   54.20    4.82   0
  -4   8   4   54.94    4.75   0
   3  -8  -4 1604.13   10.34   0
  -3   8   4 1554.30   10.41   0
  -3   8   4 1596.53    9.56   0
   2  -8  -4  189.18    5.03   0
  -2   8   4  209.46    5.39   0
  -2   8   4  200.09    6.17   0
   1  -8  -4    4.00    4.56   0
  -1   8   4    1.95    4.53   0
  -1   8   4    4.71    5.37   0
   0   8   4  423.69    6.30   0
   0   8   4  418.66    6.56   0
   0  -8  -4  413.82    7.07   0
  -1  -8  -4  450.55    6.45   0
   1   8   4  463.29    6.54   0
   2   8   4   99.04    4.84   0
  -2  -8  -4   92.26    4.79   0
   2   8   4  102.44    4.76   0
   3   8   4   44.46    5.62   0
  -3  -8  -4   40.03    4.50   0
   3   8   4   45.77    5.31   0
   4   8   4 1699.76    9.79   0
   4   8   4 1740.62   12.22   0
  -4  -8  -4 1687.76    9.73   0
   5   8   4    4.40    4.21   0
  -5  -8  -4    5.83    4.23   0
   5   8   4    6.49    5.00   0
   6   8   4  125.39    4.77   0
   6   8   4  130.82    6.28   0
  -6  -8  -4  127.17    4.87   0
   7   8   4   49.27    6.54   0
  -7  -8  -4   46.58    4.36   0
   7   8   4   48.83    5.25   0
   8   8   4   -0.68    4.20   0
  -8  -8  -4    2.46    6.54   0
   8   8   4    2.45    6.29   0
  -8  -8  -4    2.61    4.34   0
   9   8   4  276.38    5.57   0
   9   8   4  286.01    9.97   0
  -9  -8  -4  284.23    5.67   0
  -9  -8  -4  312.30    9.31   0
 -10  -8  -4    7.61    4.65   0
  10   8   4    5.83    4.52   0
 -10  -8  -4    6.77    7.63   0
  10   8   4    5.31    7.26   0
  11   8   4   32.01    5.12   0
 -11  -8  -4   28.92    5.12   0
 -11  -8  -4   36.62    9.34   0
  11   8   4   35.88    9.31   0
  -8   9   4    0.85    5.52   0
  -8   9   4    5.76    5.70   0
  -7   9   4   33.46    5.42   0
  -7   9   4   45.91    5.51   0
  -6   9   4  132.61    5.72   0
   6  -9  -4  131.26    5.46   0
  -6   9   4  139.06    5.64   0
  -5   9   4   29.93    5.76   0
   5  -9  -4   22.71    4.62   0
  -5   9   4   32.48    4.85   0
   4  -9  -4  256.91    5.57   0
  -4   9   4  254.10    5.78   0
  -4   9   4  243.42    5.68   0
  -3   9   4  122.45    5.06   0
   3  -9  -4  126.34    4.94   0
  -3   9   4  126.85    4.97   0
  -2   9   4   12.51    4.55   0
  -2   9   4    8.29    4.79   0
   2  -9  -4    7.63    5.23   0
  -1   9   4   50.90    4.75   0
  -1   9   4   42.57    4.74   0
   1  -9  -4   53.66    5.56   0
   0   9   4  151.69    4.89   0
   0  -9  -4  155.60    4.95   0
   0   9   4  149.63    5.88   0
  -1  -9  -4  152.90    4.92   0
   1   9   4  162.55    5.13   0
   1   9   4  161.64    5.05   0
   2   9   4  543.49    7.18   0
  -2  -9  -4  505.01    6.48   0
   2   9   4  514.33    7.12   0
   3   9   4   78.19    5.96   0
  -3  -9  -4   70.74    5.37   0
   3   9   4   74.74    4.68   0
  -4  -9  -4 1707.15    9.72   0
   4   9   4 1738.93   12.21   0
   4   9   4 1668.08    9.63   0
   5   9   4   18.94    4.37   0
  -5  -9  -4   13.00    5.35   0
   5   9   4   10.15    5.41   0
   6   9   4  348.67    5.68   0
   6   9   4  358.31    8.12   0
  -6  -9  -4  336.65    5.66   0
   7   9   4   22.88    4.29   0
  -7  -9  -4   23.69    4.29   0
   7   9   4   16.45    6.28   0
   8   9   4   28.15    4.38   0
   8   9   4   25.18    6.54   0
  -8  -9  -4   27.56    4.42   0
   9   9   4  279.24   10.16   0
   9   9   4  280.40    5.60   0
  -9  -9  -4  270.11    5.55   0
  10   9   4    8.96    4.71   0
 -10  -9  -4   11.90    4.72   0
  10   9   4    9.25    9.34   0
  11   9   4  157.22    5.75   0
 -11  -9  -4  176.49    6.80   0
  -7  10   4  141.42    6.30   0
  -7  10   4  154.15    7.41   0
   6 -10  -4   38.18    4.97   0
  -6  10   4   42.75    5.23   0
  -6  10   4   36.90    5.22   0
  -5  10   4  374.80    7.53   0
   5 -10  -4  397.93    6.60   0
  -5  10   4  385.81    6.43   0
   4 -10  -4    4.96    5.62   0
  -4  10   4   11.99    4.79   0
  -4  10   4    6.28    4.61   0
   3 -10  -4 1363.10    8.85   0
  -3  10   4 1365.19    8.92   0
  -3  10   4 1316.96    8.87   0
  -2  10   4    0.51    4.44   0
  -2  10   4    2.04    4.31   0
   2 -10  -4   -2.16    4.40   0
  -1  10   4  634.19    7.06   0
   1 -10  -4  653.29    6.87   0
  -1  10   4  656.81    7.77   0
   0  10   4  496.72    6.49   0
   0 -10  -4  476.19    6.25   0
   0  10   4  467.58    6.48   0
   1  10   4   27.68    4.52   0
  -1 -10  -4   33.76    4.28   0
   1  10   4   28.28    5.55   0
  -2 -10  -4    3.27    4.55   0
   2  10   4   -1.94    4.57   0
   2  10   4    9.76    5.66   0
   2  10   4    3.70    5.37   0
  -3 -10  -4    9.58    5.56   0
   3  10   4   11.64    4.61   0
   3  10   4   10.63    4.60   0
   3  10   4   10.53    4.50   0
   4  10   4    2.07    5.43   0
  -4 -10  -4    4.44    4.34   0
   4  10   4    3.15    4.38   0
   5  10   4  390.09    7.55   0
  -5 -10  -4  367.97    5.88   0
   5  10   4  371.72    5.90   0
   6  10   4  888.68    7.31   0
  -6 -10  -4  863.53    7.29   0
   6  10   4  893.58   10.35   0
   7  10   4    6.24    4.38   0
   7  10   4   11.19    6.51   0
  -7 -10  -4   14.62    5.49   0
   8  10   4   41.05    4.64   0
   8  10   4   46.14    7.86   0
  -8 -10  -4   44.72    4.62   0
   9  10   4  110.04    9.66   0
   9  10   4  114.15    5.04   0
  -9 -10  -4  113.48    5.28   0
  10  10   4   12.86    4.81   0
  10  10   4   13.31   12.69   0
 -10 -10  -4   10.58    4.94   0
  11  10   4   38.37    5.25   0
 -11 -10  -4   48.68    5.32   0
  -6  11   4    0.97    5.28   0
   6 -11  -4    3.81    5.24   0
  -6  11   4    0.14    6.68   0
   5 -11  -4  156.31    5.60   0
  -5  11   4  143.04    5.65   0
  -5  11   4  138.24    5.81   0
   4 -11  -4   11.32    5.77   0
  -4  11   4    5.99    5.05   0
  -4  11   4   14.48    5.97   0
   3 -11  -4   39.89    5.88   0
  -3  11   4   45.62    4.98   0
  -3  11   4   34.31    4.97   0
  -2  11   4  104.54    5.25   0
   2 -11  -4  112.67    5.06   0
  -2  11   4  105.94    5.04   0
   1 -11  -4   12.74    4.42   0
  -1  11   4    3.53    4.67   0
  -1  11   4    6.00    4.53   0
   0  11   4  314.10    5.99   0
   0  11   4  301.67    6.56   0
   0 -11  -4  302.44    5.72   0
  -1 -11  -4  101.70    4.81   0
   1  11   4  118.29    6.13   0
   1  11   4  118.00    5.74   0
  -2 -11  -4    4.44    4.52   0
   2  11   4    6.54    4.62   0
   2  11   4    8.17    4.59   0
   2  11   4    3.94    4.41   0
  -3 -11  -4   11.95    4.35   0
   3  11   4    8.15    5.66   0
   3  11   4   14.09    4.55   0
   3  11   4    7.44    4.36   0
   4  11   4   93.10    6.30   0
   4  11   4  100.89    5.26   0
   4  11   4   83.87    5.67   0
  -4 -11  -4   90.46    4.66   0
   5  11   4    7.25    4.58   0
  -5 -11  -4    6.94    4.46   0
   5  11   4   11.95    5.27   0
   5  11   4    4.98    4.40   0
   6  11   4  151.40    5.97   0
  -6 -11  -4  152.36    6.03   0
   6  11   4  147.46    6.70   0
   6  11   4  149.82    6.84   0
   7  11   4   14.37    4.46   0
   7  11   4   16.22    6.50   0
  -7 -11  -4   16.03    4.51   0
   7  11   4   18.30    5.82   0
   8  11   4  393.99    7.02   0
   8  11   4  439.29   11.10   0
  -8 -11  -4  408.82    6.37   0
   8  11   4  423.93   10.88   0
   9  11   4    9.60    4.64   0
   9  11   4    6.06    9.86   0
  -9 -11  -4    4.60    4.69   0
   9  11   4    4.64    8.91   0
  10  11   4   27.69    5.25   0
 -10 -11  -4   34.71    5.29   0
  -5  12   4  295.17    6.59   0
  -5  12   4  264.05    6.65   0
   5 -12  -4  332.54    6.68   0
   4 -12  -4   89.04    5.28   0
  -4  12   4   85.61    5.59   0
  -4  12   4   79.73    5.30   0
   3 -12  -4  471.86    6.33   0
  -3  12   4  448.69    6.48   0
  -3  12   4  461.49    6.74   0
  -2  12   4   26.24    4.96   0
  -2  12   4   27.64    4.78   0
   2 -12  -4   23.37    4.66   0
  -1  12   4  489.14    6.62   0
  -1  12   4  511.10    6.82   0
   1 -12  -4  489.77    7.25   0
   0  12   4   23.27    4.70   0
   0  12   4   17.44    4.60   0
   0 -12  -4   18.65    4.57   0
   1  12   4  326.83    5.95   0
  -1 -12  -4  298.54    5.75   0
   1  12   4  315.81    6.84   0
   2  12   4   64.08    6.19   0
  -2 -12  -4   80.28    5.82   0
   2  12   4   72.05    5.20   0
   2  12   4   65.51    4.97   0
   3  12   4   57.22    4.97   0
   3  12   4   60.46    6.19   0
  -3 -12  -4   61.95    4.77   0
   3  12   4   57.62    4.78   0
   4  12   4   12.69    6.01   0
  -4 -12  -4   12.22    4.57   0
   4  12   4    9.07    4.53   0
   4  12   4    9.10    5.86   0
   5  12   4   14.61    4.71   0
  -5 -12  -4   12.30    4.65   0
   5  12   4   14.18    4.86   0
   5  12   4   10.36    4.64   0
   6  12   4    6.45    5.84   0
   6  12   4    8.45    5.70   0
  -6 -12  -4    9.98    4.56   0
   6  12   4    6.69    5.54   0
   7  12   4   31.69    6.89   0
   7  12   4   39.05    4.85   0
   7  12   4   40.18    7.27   0
  -7 -12  -4   33.79    5.98   0
   8  12   4   86.07    8.72   0
   8  12   4   89.38    5.12   0
   8  12   4   91.93    9.10   0
  -8 -12  -4   85.09    5.25   0
   9  12   4    5.57    4.97   0
   9  12   4    3.31   10.97   0
  -9 -12  -4    5.46    5.01   0
   9  12   4    4.42   10.50   0
  10  12   4   58.12    5.42   0
 -10 -12  -4   62.72    5.35   0
  -4  13   4   56.79    5.68   0
  -4  13   4   51.95    5.77   0
   4 -13  -4   55.63    5.76   0
  -3  13   4   71.24    5.59   0
  -3  13   4   60.93    5.46   0
   3 -13  -4   76.40    5.54   0
  -2  13   4   90.58    5.44   0
   2 -13  -4   91.78    5.36   0
  -2  13   4  101.10    5.51   0
   1 -13  -4    1.04    4.74   0
  -1  13   4    3.29    4.70   0
  -1  13   4    4.44    4.88   0
   0  13   4   32.41    5.05   0
   0  13   4   28.67    4.83   0
   0 -13  -4   34.36    4.82   0
  -1 -13  -4   93.72    5.03   0
   1  13   4   94.68    4.96   0
   1  13   4   92.45    5.27   0
   2  13   4  621.38    7.62   0
   2  13   4  657.18    7.60   0
  -2 -13  -4  594.40    6.80   0
   2  13   4  587.70    6.87   0
   3  13   4    0.16    4.63   0
  -3 -13  -4    1.90    4.74   0
   3  13   4    1.11    5.98   0
   3  13   4    2.19    6.03   0
   4  13   4   28.90    6.10   0
   4  13   4   28.81    5.03   0
  -4 -13  -4   18.65    4.64   0
   4  13   4   22.28    4.73   0
   5  13   4    1.29    5.00   0
   5  13   4    8.50    6.16   0
  -5 -13  -4    2.38    4.73   0
   5  13   4    1.16    4.63   0
  -6 -13  -4   68.87    5.01   0
   6  13   4   60.67    6.56   0
   6  13   4   60.79    6.53   0
   6  13   4   59.43    4.78   0
   7  13   4   27.70    4.92   0
  -7 -13  -4   31.40    4.90   0
   7  13   4   26.29    7.63   0
   7  13   4   35.94    7.30   0
   8  13   4    6.02    5.03   0
   8  13   4   -0.24    8.12   0
   8  13   4    4.02    7.70   0
  -8 -13  -4   -2.18    4.93   0
   9  13   4   30.14    6.42   0
  -9 -13  -4   37.13    5.36   0
   9  13   4   24.97   11.91   0
   9  13   4   26.29   12.46   0
   3 -14  -4  133.76    6.08   0
  -3  14   4  106.97    5.91   0
  -3  14   4  136.20    6.05   0
  -2  14   4    1.05    5.24   0
  -2  14   4    0.47    5.49   0
   2 -14  -4    0.80    5.39   0
   1 -14  -4  443.81    6.61   0
  -1  14   4  382.05    6.72   0
  -1  14   4  385.71    6.91   0
   0 -14  -4    5.38    4.80   0
   0  14   4   -1.59    5.10   0
   0  14   4   -2.16    6.12   0
   1  14   4  208.60    7.18   0
  -1 -14  -4  211.78    5.76   0
   1  14   4  212.41    5.81   0
   2  14   4   14.82    4.98   0
  -2 -14  -4   18.21    5.09   0
   2  14   4   12.04    4.80   0
   2  14   4   14.13    6.17   0
   3  14   4   20.88    6.49   0
  -3 -14  -4   25.59    5.01   0
   3  14   4   29.80    6.64   0
   3  14   4   23.98    5.08   0
   4  14   4   14.80    5.18   0
  -4 -14  -4   18.65    4.85   0
   4  14   4   12.25    5.07   0
   4  14   4   18.65    6.20   0
   5  14   4   11.59    6.30   0
   5  14   4    5.21    6.23   0
  -5 -14  -4    7.61    4.81   0
   5  14   4    7.70    4.85   0
   6  14   4   50.56    5.20   0
  -6 -14  -4   51.78    5.20   0
   6  14   4   45.44    6.84   0
   6  14   4   48.26    6.78   0
   7  14   4    9.16    5.09   0
   7  14   4    7.93    6.63   0
  -7 -14  -4    6.77    5.18   0
   7  14   4   12.00    7.41   0
   8  14   4    0.82    8.62   0
   8  14   4    2.24    5.23   0
   8  14   4    1.53    7.41   0
  -8 -14  -4    1.92    5.22   0
  -1  15   4    5.65    5.45   0
  -1  15   4    6.10    6.74   0
   1 -15  -4   -0.60    5.39   0
   0  15   4   36.84    5.49   0
   0 -15  -4   34.37    5.42   0
   0  15   4   33.21    6.85   0
  -1 -15  -4   49.01    6.54   0
   1  15   4   44.07    5.50   0
   1  15   4   48.35    5.35   0
   2  15   4    9.09    5.05   0
  -2 -15  -4   -1.29    4.97   0
   2  15   4    3.66    5.07   0
   2  15   4   -1.62    6.37   0
   3  15   4  114.89    7.14   0
   3  15   4  125.09    6.07   0
   3  15   4  102.46    5.64   0
  -3 -15  -4  102.81    5.57   0
   4  15   4  120.51    7.24   0
   4  15   4  139.90    6.20   0
  -4 -15  -4  124.08    5.69   0
   4  15   4  114.89    5.74   0
   5  15   4   -1.58    6.65   0
  -5 -15  -4    5.82    5.13   0
   5  15   4    2.41    6.60   0
   5  15   4    6.30    5.28   0
   6  15   4   28.55    7.15   0
  -6 -15  -4   39.39    5.30   0
   6  15   4   31.67    6.95   0
   6  15   4   38.67    5.26   0
   7  15   4   -0.52    5.56   0
  -7 -15  -4   -1.48    5.44   0
   7  15   4    0.70    8.12   0
   7  15   4    2.97    7.91   0
   2  16   4    3.23    5.58   0
  -2 -16  -4    0.09    5.50   0
   2  16   4   10.88    5.45   0
   2  16   4   -2.31    6.94   0
   3  16   4  103.46    6.68   0
  -3 -16  -4  113.98    5.79   0
   3  16   4  129.20    6.42   0
   3  16   4  113.85    6.17   0
   4  16   4    8.88    7.00   0
  -4 -16  -4    0.06    5.39   0
   4  16   4   -0.26    6.80   0
   4  16   4    3.33    7.16   0
   5  16   4   39.40    7.40   0
   5  16   4   39.30    6.17   0
   5  16   4   30.63    5.46   0
  -5 -16  -4   36.27    5.36   0
   6  13  -5    2.77    9.88   0
   6  13  -5    3.12    8.85   0
  -6 -13   5   -1.01    5.39   0
   6  13  -5    4.72    6.57   0
  -5 -13   5   51.72    5.54   0
   5  13  -5   53.63    7.93   0
   5  13  -5   45.21    5.65   0
  -4 -13   5   73.22    5.62   0
   4  13  -5   63.67    7.12   0
   4  13  -5   60.17    5.61   0
  -3 -13   5   50.59    5.47   0
   3  13  -5   41.11    6.86   0
   3  13  -5   55.61    5.70   0
  -2 -13   5    1.69    5.05   0
   2  13  -5    3.44    6.70   0
   2  13  -5    0.14    5.10   0
   1  13  -5  156.07    7.16   0
  -1 -13   5  181.38    6.14   0
   1  13  -5  170.65    6.58   0
   0 -13   5   26.36    5.50   0
   0  13  -5   25.52    6.85   0
   0  13  -5   23.21    6.85   0
   8  12  -5    8.30    5.26   0
  -8 -12   5    4.74    5.48   0
  -7 -12   5   61.09    5.48   0
   7  12  -5   46.54    5.59   0
   6  12  -5   62.63    9.71   0
  -6 -12   5   63.86    5.64   0
   6  12  -5   62.40    5.59   0
   6  12  -5   64.11    9.90   0
   5  12  -5   24.44    6.59   0
   5  12  -5   22.31    5.13   0
  -5 -12   5   25.23    5.23   0
  -4 -12   5   71.08    5.53   0
   4  12  -5   72.55    6.74   0
   4  12  -5   66.83    5.58   0
  -3 -12   5    8.56    6.20   0
   3  12  -5   14.40    4.92   0
   3  12  -5   12.22    6.27   0
   2  12  -5   21.29    5.08   0
   2  12  -5   28.90    6.46   0
  -2 -12   5   36.65    6.17   0
  -1 -12   5   57.88    5.25   0
   1  12  -5   56.96    5.52   0
   1  12  -5   56.43    5.39   0
   0 -12   5   -2.92    5.11   0
   0  12  -5    4.95    5.18   0
   0  12  -5   -5.32    5.14   0
  -1  12  -5   16.74    5.09   0
   1 -12   5   10.89    5.05   0
  -1  12  -5   14.28    5.28   0
  -2  12  -5    8.40    5.21   0
   2 -12   5    2.32    5.15   0
  -2  12  -5    8.92    6.63   0
   9  11  -5    6.35    5.38   0
  -9 -11   5    9.63    5.53   0
   8  11  -5    0.82    5.12   0
  -8 -11   5    8.35    5.15   0
  -7 -11   5   31.28    6.08   0
   7  11  -5   19.41    5.03   0
   6  11  -5   14.78   10.08   0
   6  11  -5   15.26    9.64   0
  -6 -11   5   23.54    5.95   0
   6  11  -5   13.54    6.07   0
   5  11  -5   28.06    6.91   0
  -5 -11   5   28.45    4.86   0
   5  11  -5   24.64    4.77   0
  -4 -11   5   21.34    4.96   0
   4  11  -5   24.40    6.10   0
   4  11  -5   20.27    4.86   0
  -3 -11   5  148.65    5.39   0
   3  11  -5  130.88    6.71   0
   3  11  -5  134.02    5.40   0
   2  11  -5  112.90    5.49   0
  -2 -11   5   98.21    5.11   0
   2  11  -5   98.31    5.05   0
   1  11  -5  102.09    5.24   0
   1  11  -5  119.99    6.45   0
  -1 -11   5  102.14    5.07   0
   0 -11   5  110.25    5.27   0
   0  11  -5  104.09    6.52   0
   0  11  -5  103.24    5.34   0
   0 -11   5  106.01    5.37   0
   1 -11   5  356.94    6.34   0
   1 -11   5  318.55    6.29   0
  -1  11  -5  316.36    6.05   0
  -1  11  -5  355.84    6.51   0
   2 -11   5   31.98    5.09   0
   2 -11   5   39.23    5.18   0
  -2  11  -5   33.09    5.22   0
  -2  11  -5   34.65    6.44   0
  -3  11  -5   79.18    5.35   0
  -3  11  -5   76.50    5.78   0
   3 -11   5   84.89    5.65   0
   3 -11   5   87.69    5.42   0
  -4  11  -5   11.73    5.50   0
   4 -11   5    9.19    5.37   0
  -4  11  -5   12.41    5.44   0
   4 -11   5    5.44    5.53   0
  10  10  -5   73.76    6.08   0
 -10 -10   5   92.70    7.26   0
   9  10  -5   48.25    5.58   0
  -9 -10   5   46.01    5.57   0
   8  10  -5   44.15    5.10   0
  -8 -10   5   47.90    5.16   0
   7  10  -5   67.18    5.03   0
  -7 -10   5   70.38    6.21   0
  -6 -10   5  284.30    6.05   0
   6  10  -5  279.42   16.59   0
   6  10  -5  295.83   16.73   0
   6  10  -5  254.47    5.94   0
   5  10  -5  191.13    6.44   0
  -5 -10   5  200.80    6.76   0
   5  10  -5  214.28    8.59   0
  -4 -10   5  142.39    5.23   0
   4  10  -5  147.98    6.74   0
   4  10  -5  137.26    5.10   0
   3  10  -5   10.40    6.05   0
  -3 -10   5   13.09    4.79   0
   3  10  -5    7.00    5.63   0
  -2 -10   5  672.99    7.71   0
  -2 -10   5  667.23    6.99   0
   2  10  -5  648.69    7.15   0
   2  10  -5  669.84    7.76   0
  -1 -10   5   -0.61    4.55   0
  -1 -10   5    3.62    5.57   0
   1  10  -5    6.50    4.64   0
   1  10  -5   -0.53    4.91   0
   0  10  -5    0.57    4.69   0
   0 -10   5    8.44    4.87   0
   0 -10   5    7.04    4.57   0
   0  10  -5    0.07    4.71   0
   1 -10   5    4.33    4.44   0
   1 -10   5    3.32    4.67   0
  -1  10  -5   12.73    5.94   0
  -1  10  -5    5.52    4.61   0
   2 -10   5    5.26    4.83   0
  -2  10  -5    6.89    5.06   0
  -2  10  -5   10.69    4.86   0
   2 -10   5    8.56    4.83   0
   3 -10   5   31.74    5.02   0
   3 -10   5   32.83    5.12   0
  -3  10  -5   28.60    5.17   0
  -3  10  -5   32.24    5.21   0
   4 -10   5   36.32    5.16   0
   4 -10   5   16.28    5.21   0
  -4  10  -5   26.79    5.36   0
  -4  10  -5   29.06    6.44   0
  -5  10  -5    9.02    5.42   0
   5 -10   5    7.69    5.46   0
  -5  10  -5    8.45    5.40   0
   5 -10   5   16.71    5.46   0
  10   9  -5   42.24    6.57   0
 -10  -9   5   51.70    5.62   0
   9   9  -5   55.54    5.14   0
  -9  -9   5   54.42    6.42   0
  -8  -9   5  220.67    5.85   0
   8   9  -5  239.08    5.94   0
   7   9  -5  160.67    5.35   0
  -7  -9   5  144.10    6.44   0
  -6  -9   5   -3.80    4.49   0
   6   9  -5    3.26    4.48   0
  -5  -9   5   48.21    4.75   0
   5   9  -5   43.32    7.53   0
   5   9  -5   38.41    5.59   0
   4   9  -5    1.30    5.60   0
  -4  -9   5    6.51    4.54   0
   4   9  -5    3.50    4.38   0
  -3  -9   5  161.32    5.27   0
   3   9  -5  171.38    6.49   0
   3   9  -5  161.40    5.31   0
  -2  -9   5   69.60    4.75   0
   2   9  -5   75.64    5.06   0
   2   9  -5   66.92    4.76   0
  -2  -9   5   77.42    6.00   0
  -1  -9   5  504.42    6.31   0
   1   9  -5  500.48    7.89   0
  -1  -9   5  477.62    7.67   0
   1   9  -5  483.61    6.50   0
   0  -9   5   71.20    4.99   0
   0   9  -5   85.63    5.93   0
   0   9  -5   74.93    4.49   0
   0  -9   5   84.06    4.88   0
   1  -9   5  255.74    5.46   0
   1  -9   5  254.15    6.44   0
  -1   9  -5  252.88    5.59   0
  -1   9  -5  276.56    5.81   0
  -2   9  -5  207.24    5.61   0
  -2   9  -5  233.85    5.96   0
   2  -9   5  238.87    5.52   0
   2  -9   5  219.12    5.95   0
   3  -9   5  121.72    5.20   0
   3  -9   5  114.64    5.24   0
  -3   9  -5  108.50    5.22   0
  -3   9  -5  134.63    5.38   0
   4  -9   5  138.03    5.37   0
  -4   9  -5  125.74    5.36   0
   4  -9   5  139.29    5.43   0
  -4   9  -5  149.79    5.62   0
   5  -9   5  111.68    6.81   0
  -5   9  -5  118.11    5.74   0
   5  -9   5  141.57    5.85   0
  -5   9  -5  119.49    5.75   0
   6  -9   5    7.67    5.49   0
   6  -9   5    1.35    5.54   0
  -6   9  -5    2.90    5.53   0
  -6   9  -5    9.77    5.48   0
  11   8  -5    8.21    5.44   0
 -11  -8   5   10.06    5.54   0
  10   8  -5    2.23    5.00   0
 -10  -8   5    8.27    5.16   0
   9   8  -5    5.95    4.77   0
  -9  -8   5    6.08    4.98   0
   8   8  -5  414.22    6.60   0
  -8  -8   5  419.13    6.76   0
   7   8  -5   93.87    6.12   0
  -7  -8   5   89.29    5.28   0
  -6  -8   5  342.71    6.81   0
   6   8  -5  334.64    6.65   0
   5   8  -5    3.82    7.68   0
  -5  -8   5    4.51    4.52   0
   5   8  -5    0.70    4.33   0
  -4  -8   5  732.58    7.34   0
   4   8  -5  770.31   10.77   0
   4   8  -5  728.77    7.27   0
   3   8  -5  312.92    5.85   0
  -3  -8   5  296.87    5.90   0
  -3  -8   5  312.05    7.24   0
   3   8  -5  324.42    7.18   0
  -2  -8   5  328.69    7.28   0
  -2  -8   5  320.85    5.84   0
   2   8  -5  314.60    6.28   0
   2   8  -5  309.69    5.87   0
  -1  -8   5   12.05    4.40   0
   1   8  -5    5.06    4.47   0
  -1  -8   5    5.13    4.41   0
   1   8  -5    5.05    5.63   0
   0  -8   5 1318.71    8.60   0
   0   8  -5 1305.74    8.70   0
   0  -8   5 1403.97    9.39   0
   0   8  -5 1341.45   10.03   0
   1  -8   5   36.70    4.51   0
  -1   8  -5   42.02    4.56   0
   1  -8   5   41.37    5.52   0
  -1   8  -5   41.26    4.78   0
   2  -8   5   14.84    4.74   0
  -2   8  -5   20.55    4.92   0
  -2   8  -5   23.50    4.49   0
   2  -8   5   22.01    4.73   0
   3  -8   5   83.82    5.11   0
   3  -8   5   76.97    4.87   0
  -3   8  -5   71.11    4.91   0
  -3   8  -5   76.72    4.95   0
   4  -8   5   13.62    4.76   0
   4  -8   5    5.90    4.94   0
  -4   8  -5   20.29    4.76   0
  -4   8  -5   13.05    4.93   0
   5  -8   5   20.65    5.06   0
  -5   8  -5   11.09    4.94   0
   5  -8   5   14.58    4.92   0
  -5   8  -5   23.95    4.84   0
   6  -8   5   17.67    5.32   0
   6  -8   5   14.42    5.19   0
  -6   8  -5   16.09    5.42   0
  -6   8  -5   17.95    5.15   0
   7  -8   5    2.30    5.44   0
  -7   8  -5    1.18    5.58   0
  -7   8  -5    8.13    5.43   0
  11   7  -5   13.58    6.35   0
 -11  -7   5   11.38    5.25   0
  10   7  -5   38.18    6.22   0
 -10  -7   5   25.09    5.29   0
   9   7  -5    5.44    4.35   0
  -9  -7   5    1.60    5.11   0
   8   7  -5   36.52    4.71   0
  -8  -7   5   41.87    4.68   0
   7   7  -5   23.15    4.65   0
  -7  -7   5   25.86    4.66   0
   6   7  -5  326.58    6.71   0
  -6  -7   5  324.35    6.03   0
  -5  -7   5  491.77    6.64   0
   5   7  -5  513.48    7.24   0
   5   7  -5  547.90   13.94   0
  -4  -7   5   59.15    5.70   0
   4   7  -5   62.57    4.71   0
   4   7  -5   63.93    6.53   0
   3   7  -5   37.66    4.54   0
   3   7  -5   40.51    5.73   0
  -3  -7   5   35.93    4.51   0
  -3  -7   5   39.87    6.02   0
  -2  -7   5   25.01    5.49   0
   2   7  -5   19.21    5.63   0
   2   7  -5   15.25    5.16   0
  -2  -7   5   13.37    5.57   0
  -1  -7   5  759.28    7.92   0
   1   7  -5  747.12    7.30   0
   1   7  -5  770.93    7.82   0
  -1  -7   5  747.11    7.26   0
   0  -7   5  339.69    5.87   0
   0   7  -5  345.62    5.94   0
   0   7  -5  337.78    6.74   0
   0  -7   5  344.31    6.17   0
  -1   7  -5  348.84    5.86   0
   1  -7   5  335.96    5.83   0
  -1   7  -5  319.44    5.99   0
   1  -7   5  352.77    5.89   0
  -2   7  -5  399.05    5.93   0
   2  -7   5  425.98    6.09   0
  -2   7  -5  420.73    6.25   0
   2  -7   5  409.85    6.21   0
   3  -7   5  881.65    7.43   0
  -3   7  -5  791.04    7.24   0
  -3   7  -5  828.85    7.50   0
   3  -7   5  870.26    7.65   0
   4  -7   5   43.70    4.69   0
   4  -7   5   38.06    4.88   0
  -4   7  -5   44.69    4.69   0
  -4   7  -5   46.27    4.86   0
   5  -7   5   77.57    5.92   0
   5  -7   5   80.11    5.23   0
  -5   7  -5   72.07    4.90   0
  -5   7  -5   76.02    5.24   0
   6  -7   5   74.57    5.41   0
  -6   7  -5   57.77    5.06   0
  -6   7  -5   57.53    5.31   0
   7  -7   5   28.37    5.41   0
  -7   7  -5   26.34    5.05   0
  -7   7  -5   24.19    5.35   0
  11   6  -5   11.87    5.12   0
 -11  -6   5   17.31    5.30   0
  10   6  -5    3.79    4.92   0
 -10  -6   5    3.71    5.09   0
   9   6  -5    3.37    4.37   0
  -9  -6   5    3.24    4.71   0
   8   6  -5    5.65    4.50   0
  -8  -6   5    8.84    4.59   0
   7   6  -5   14.73    5.29   0
  -7  -6   5    8.71    4.51   0
   6   6  -5  189.80    5.85   0
  -6  -6   5  198.36    5.36   0
  -5  -6   5   10.18    4.55   0
   5   6  -5    3.50    4.29   0
   4   6  -5 2126.76   18.13   0
  -4  -6   5 2085.74   18.72   0
  -4  -6   5 1961.98   11.13   0
   4   6  -5 1973.57   11.72   0
   3   6  -5    4.51    4.68   0
   3   6  -5    7.70    6.06   0
  -3  -6   5   10.40    5.64   0
  -3  -6   5    9.22    5.45   0
   2   6  -5 1339.76    9.49   0
  -2  -6   5 1412.26   11.57   0
   2   6  -5 1443.79   11.51   0
  -2  -6   5 1384.73    9.63   0
  -1  -6   5    1.68    4.33   0
  -1  -6   5    1.40    5.48   0
   1   6  -5    5.17    4.65   0
   1   6  -5    6.00    4.26   0
   0  -6   5  171.76    5.33   0
   0   6  -5  168.19    5.12   0
   0  -6   5  177.72    5.93   0
   0   6  -5  173.88    5.32   0
  -1   6  -5   10.57    3.96   0
   1  -6   5   18.52    5.18   0
  -1   6  -5   13.85    4.52   0
   1  -6   5   13.32    4.11   0
   2  -6   5  241.00    6.47   0
  -2   6  -5  235.25    5.54   0
   2  -6   5  242.13    5.65   0
  -2   6  -5  235.17    5.59   0
   3  -6   5  459.67    6.11   0
   3  -6   5  451.18    6.19   0
  -3   6  -5  426.80    6.05   0
  -3   6  -5  463.68    6.39   0
   4  -6   5  153.67    5.22   0
   4  -6   5  169.98    5.01   0
  -4   6  -5  156.55    4.99   0
  -4   6  -5  159.74    5.21   0
   5  -6   5  434.35    6.04   0
  -5   6  -5  416.55    5.96   0
   5  -6   5  411.47    6.23   0
  -5   6  -5  414.52    6.30   0
   6  -6   5   17.85    4.96   0
  -6   6  -5   22.28    4.95   0
  -6   6  -5   26.42    4.66   0
  -7   6  -5   13.83    5.14   0
  -7   6  -5   16.58    4.84   0
   7  -6   5   15.52    5.05   0
  -8   6  -5    3.44    6.19   0
   8  -6   5    4.11    5.33   0
  -8   6  -5   -1.74    5.38   0
  -8   6  -5    2.33    5.05   0
  11   5  -5    9.24    5.06   0
 -11  -5   5    6.28    6.24   0
  10   5  -5    7.40    5.70   0
 -10  -5   5    0.87    4.83   0
   9   5  -5  102.21    6.03   0
  -9  -5   5  107.35    5.26   0
   8   5  -5   70.84    5.68   0
  -8  -5   5   75.38    4.78   0
   7   5  -5   24.51    5.19   0
  -7  -5   5   17.24    4.50   0
   6   5  -5  160.10    5.03   0
  -6  -5   5  158.34    5.21   0
  -5  -5   5    3.75    4.66   0
   5   5  -5    6.31    5.29   0
  -4  -5   5  154.15    5.55   0
  -4  -5   5  161.85    8.87   0
   4   5  -5  158.44    5.34   0
   4   5  -5  167.05    8.35   0
   3   5  -5  122.33    6.06   0
   3   5  -5  112.27    4.83   0
  -3  -5   5  119.16    6.17   0
  -3  -5   5  124.09    6.35   0
   2   5  -5   35.16    5.78   0
  -2  -5   5   31.15    4.77   0
   2   5  -5   35.07    5.68   0
  -2  -5   5   39.97    4.84   0
   1   5  -5   74.19    4.94   0
  -1  -5   5   75.28    5.01   0
   1   5  -5   73.86    4.99   0
  -1  -5   5   79.99    4.92   0
   0  -5   5   24.13    5.45   0
   0  -5   5   27.23    4.24   0
   0   5  -5   20.74    4.53   0
   0   5  -5   22.88    5.45   0
  -1   5  -5  390.14    6.17   0
   1  -5   5  428.43    6.21   0
   1  -5   5  418.11    6.08   0
  -1   5  -5  409.87    6.84   0
  -2   5  -5  132.42    5.01   0
   2  -5   5  139.33    4.91   0
  -2   5  -5  135.35    4.90   0
   2  -5   5  139.97    4.74   0
   3  -5   5  778.87    7.97   0
   3  -5   5  803.13    7.22   0
  -3   5  -5  758.83    7.09   0
  -3   5  -5  814.12    7.42   0
   4  -5   5   14.12    4.31   0
   4  -5   5   15.56    4.25   0
  -4   5  -5    8.97    4.26   0
  -4   5  -5    8.44    4.30   0
   5  -5   5  348.65    5.66   0
   5  -5   5  344.54    6.02   0
  -5   5  -5  322.48    5.63   0
  -5   5  -5  335.80    5.80   0
  -6   5  -5    2.13    4.45   0
   6  -5   5   -1.42    4.60   0
  -6   5  -5    4.12    4.54   0
  -7   5  -5  341.95    7.26   0
  -7   5  -5  358.93    5.95   0
   7  -5   5  359.38    6.42   0
   8  -5   5   48.72    5.57   0
  -8   5  -5   65.57    4.99   0
  -8   5  -5   56.06    5.50   0
  -8   5  -5   55.49    5.01   0
   9  -5   5   29.06    5.90   0
  -9   5  -5   18.36    5.18   0
  -9   5  -5   23.17    5.20   0
  -9   5  -5   35.46    5.81   0
 -11  -4   5   13.89    6.33   0
  10   4  -5   43.26    5.99   0
 -10  -4   5   44.86    5.21   0
   9   4  -5   66.76    4.91   0
  -9  -4   5   70.16    4.91   0
   8   4  -5   31.97    5.37   0
  -8  -4   5   30.57    4.54   0
   7   4  -5    0.65    4.02   0
  -7  -4   5    2.69    4.16   0
   6   4  -5  100.39    4.87   0
  -6  -4   5  100.18    4.85   0
   5   4  -5   15.38    4.08   0
  -5  -4   5   14.80    5.49   0
   4   4  -5  110.66    8.36   0
  -4  -4   5  103.28    6.06   0
  -4  -4   5  104.61    8.72   0
   4   4  -5  106.41    5.84   0
   3   4  -5    3.89    6.01   0
  -3  -4   5    3.68    6.25   0
   3   4  -5    4.08    5.09   0
  -3  -4   5    4.21    4.63   0
  -2  -4   5 5893.23   20.68   0
   2   4  -5 5932.17   20.72   0
   1   4  -5  413.95    6.89   0
  -1  -4   5  442.34    7.08   0
  -1  -4   5  414.75    6.87   0
   1   4  -5  415.35    7.64   0
   0  -4   5  521.22    6.89   0
   0   4  -5  507.50    7.09   0
   0   4  -5  519.11    7.02   0
   0  -4   5  529.82    7.03   0
  -1   4  -5  813.48    7.80   0
  -1   4  -5  794.85    8.44   0
   1  -4   5  812.88    7.81   0
   1  -4   5  809.74    7.86   0
   2  -4   5 1306.82    8.91   0
  -2   4  -5 1248.20    8.75   0
  -2   4  -5 1212.16    8.70   0
   2  -4   5 1248.39    8.78   0
   3  -4   5  224.37    5.14   0
  -3   4  -5  218.86    5.22   0
  -3   4  -5  215.45    5.17   0
   3  -4   5  214.90    5.01   0
  -4   4  -5  112.42    4.78   0
   4  -4   5  119.28    5.83   0
  -4   4  -5  117.04    5.01   0
   4  -4   5  119.44    5.65   0
   5  -4   5  152.20    5.11   0
  -5   4  -5  159.64    4.80   0
  -5   4  -5  160.69    5.04   0
   6  -4   5  104.57    4.87   0
  -6   4  -5  112.79    4.76   0
  -6   4  -5  107.43    5.04   0
  -7   4  -5  680.82    7.43   0
   7  -4   5  717.79    7.27   0
  -7   4  -5  717.93    7.88   0
  -7   4  -5  714.33    7.54   0
  -8   4  -5    0.42    4.72   0
  -8   4  -5   13.20    6.02   0
  -8   4  -5    2.41    5.77   0
   8  -4   5   11.53    6.22   0
   9  -4   5   53.18    5.82   0
  -9   4  -5   60.70    5.05   0
  -9   4  -5   71.85    5.12   0
  -9   4  -5   66.76    5.61   0
 -11  -3   5   61.14    6.68   0
 -10  -3   5   62.31    6.21   0
   9   3  -5  281.48    6.01   0
  -9  -3   5  299.03    6.05   0
  -8  -3   5   11.06    5.38   0
   8   3  -5   16.54    4.37   0
  -7  -3   5   63.90    4.67   0
   7   3  -5   65.22    4.53   0
   6   3  -5  264.77    5.83   0
  -6  -3   5  263.31    6.52   0
   5   3  -5  314.40    6.11   0
  -5  -3   5  321.49    6.95   0
   4   3  -5   60.94    4.72   0
  -4  -3   5   60.68    7.65   0
  -4  -3   5   62.42    5.13   0
   4   3  -5   62.71    7.77   0
   3   3  -5  109.19    6.35   0
  -3  -3   5  110.19    6.68   0
   3   3  -5  115.86    7.25   0
  -3  -3   5  111.93    7.28   0
   2   3  -5  679.47    9.37   0
   2   3  -5  708.85   10.16   0
  -2  -3   5  671.60    9.51   0
  -2  -3   5  705.29   10.14   0
  -1  -3   5    4.30    5.16   0
  -1  -3   5    6.55    5.86   0
   1   3  -5    1.05    4.52   0
   1   3  -5   -1.07    5.55   0
   0  -3   5  329.10    6.26   0
   0   3  -5  336.92    7.02   0
   0   3  -5  323.03    6.50   0
   0  -3   5  329.59    7.09   0
  -1   3  -5  397.61    6.43   0
   1  -3   5  420.89    6.46   0
  -1   3  -5  393.11    6.49   0
   1  -3   5  409.14    7.17   0
  -2   3  -5  257.86    5.71   0
   2  -3   5  263.39    5.78   0
  -2   3  -5  258.09    5.58   0
   2  -3   5  271.02    5.65   0
   3  -3   5    1.43    4.23   0
  -3   3  -5    4.90    4.29   0
  -3   3  -5    8.36    4.13   0
   3  -3   5    7.99    4.26   0
   4  -3   5   35.14    4.51   0
   4  -3   5   40.87    4.25   0
  -4   3  -5   40.88    4.38   0
  -4   3  -5   39.41    5.24   0
  -5   3  -5    1.26    4.20   0
  -5   3  -5    3.71    4.46   0
   5  -3   5    1.58    4.45   0
   6  -3   5  120.17    4.99   0
  -6   3  -5  116.09    4.74   0
  -6   3  -5  129.00    4.80   0
   7  -3   5  123.38    5.12   0
  -7   3  -5  110.31    4.76   0
  -7   3  -5  112.57    4.97   0
  -7   3  -5  109.03    4.84   0
  -8   3  -5    2.22    5.57   0
  -8   3  -5    1.08    4.56   0
   8  -3   5    0.01    6.00   0
  -8   3  -5    3.82    4.51   0
   9  -3   5  380.76    6.93   0
  -9   3  -5  346.36    6.31   0
  -9   3  -5  392.15    6.62   0
  -9   3  -5  343.18    7.12   0
 -10   3  -5   32.89    5.45   0
  10  -3   5   33.45    6.06   0
 -10   3  -5   30.34    5.54   0
 -10   3  -5   40.33    6.75   0
 -11  -2   5  122.47    6.60   0
 -11  -2   5  111.10    9.76   0
 -11  -2   5  110.48    9.98   0
 -11  -2   5  105.57    5.78   0
 -10  -2   5  239.85    9.75   0
 -10  -2   5  242.52    6.17   0
 -10  -2   5  258.07   10.46   0
  -9  -2   5  507.84   11.99   0
  -9  -2   5  510.16   11.85   0
  -9  -2   5  447.33    6.90   0
  -8  -2   5  166.07    8.56   0
  -8  -2   5  163.02    8.58   0
   8   2  -5  152.99    5.12   0
  -8  -2   5  162.62    6.01   0
  -7  -2   5    1.04    6.66   0
  -7  -2   5    3.29    6.51   0
   7   2  -5   -0.05    3.98   0
  -7  -2   5   -2.59    4.89   0
  -6  -2   5   78.09    5.46   0
   6   2  -5   83.32    4.47   0
  -6  -2   5   86.57    8.03   0
  -6  -2   5   88.00    8.63   0
   5   2  -5   15.12    4.33   0
  -5  -2   5   14.12    7.28   0
  -5  -2   5   15.73    5.20   0
  -5  -2   5   15.09    6.32   0
   4   2  -5 2259.54   14.25   0
  -4  -2   5 2380.16   20.89   0
  -4  -2   5 2270.14   14.84   0
  -3  -2   5   56.90    6.43   0
   3   2  -5   52.90    6.06   0
  -3  -2   5   53.44    6.85   0
   3   2  -5   49.05    4.95   0
  -2  -2   5  227.69    7.53   0
  -2  -2   5  223.86    8.13   0
   2   2  -5  222.28    6.89   0
   2   2  -5  236.58    7.73   0
  -1  -2   5  397.24    8.21   0
   1   2  -5  400.92    7.53   0
   1   2  -5  373.09    8.81   0
  -1  -2   5  372.20    7.96   0
   0   2  -5 4322.77   18.68   0
   0  -2   5 4306.40   19.34   0
   0   2  -5 4172.47   19.65   0
   0  -2   5 4290.99   18.23   0
  -1   2  -5 1944.13   12.80   0
   1  -2   5 2053.43   12.57   0
   1  -2   5 1933.70   11.64   0
  -1   2  -5 2014.48   11.86   0
   2  -2   5  398.80    6.33   0
   2  -2   5  423.19    6.38   0
  -2   2  -5  399.20    6.42   0
  -2   2  -5  392.96    6.95   0
   3  -2   5  304.28    5.85   0
  -3   2  -5  303.11    5.89   0
  -3   2  -5  310.33    5.71   0
   3  -2   5  330.95    5.83   0
   4  -2   5  884.46    7.64   0
  -4   2  -5  907.46    7.57   0
  -4   2  -5  911.58    7.50   0
   5  -2   5    9.88    4.38   0
  -5   2  -5   14.46    5.30   0
  -5   2  -5    7.54    4.20   0
  -6   2  -5   27.61    4.41   0
   6  -2   5   22.61    4.64   0
  -6   2  -5   34.02    5.29   0
  -6   2  -5   26.55    4.15   0
   7  -2   5  150.56    5.18   0
  -7   2  -5  153.57    4.90   0
  -7   2  -5  168.61    4.92   0
  -7   2  -5  160.42    4.99   0
  -8   2  -5   90.41    5.60   0
   8  -2   5   79.92    6.30   0
  -8   2  -5   88.77    4.74   0
  -8   2  -5   96.26    5.10   0
  -9   2  -5  138.54    5.22   0
  -9   2  -5  127.89    5.31   0
   9  -2   5  128.93    6.86   0
  -9   2  -5  135.72    5.30   0
  10  -2   5    4.88    7.08   0
 -10   2  -5    2.44    4.71   0
 -10   2  -5    3.78    6.29   0
 -10   2  -5    2.56    4.83   0
 -11  -1   5   50.24    5.36   0
 -11  -1   5   47.02    8.39   0
 -11  -1   5   49.77    6.42   0
 -11  -1   5   44.09    7.80   0
 -10  -1   5   54.15    6.09   0
 -10  -1   5   57.43    5.20   0
 -10  -1   5   53.94    7.36   0
 -10  -1   5   50.98    6.08   0
  -9  -1   5  454.84    6.75   0
  -9  -1   5  427.92    9.25   0
  -9  -1   5  404.80    6.75   0
  -9  -1   5  418.55    9.15   0
  -8  -1   5    2.63    5.17   0
  -8  -1   5    4.62    6.37   0
  -8  -1   5    5.37    5.30   0
  -7  -1   5  908.61    8.78   0
  -7  -1   5  925.82   11.89   0
  -7  -1   5  953.23   11.83   0
  -6  -1   5  152.40    7.20   0
   6   1  -5  134.78    5.75   0
  -6  -1   5  141.77    7.76   0
  -6  -1   5  140.37    5.49   0
   5   1  -5  114.53    5.92   0
  -5  -1   5  124.64    6.66   0
  -5  -1   5  118.17    5.93   0
  -5  -1   5  114.95    6.85   0
   4   1  -5  507.10    8.75   0
  -4  -1   5  519.25    9.57   0
  -4  -1   5  503.97    8.72   0
   3   1  -5  789.82   10.98   0
   3   1  -5  854.81   12.28   0
  -3  -1   5  798.74   11.13   0
  -3  -1   5  819.89   11.88   0
  -2  -1   5  275.72    8.06   0
   2   1  -5  264.63    8.67   0
  -2  -1   5  267.71    9.10   0
   2   1  -5  280.06    8.18   0
   1   1  -5   22.62    5.18   0
  -1  -1   5   30.57    5.04   0
  -1  -1   5   29.27    7.18   0
   1   1  -5   25.98    7.03   0
   0   1  -5 2365.08   17.16   0
   0   1  -5 2439.60   14.69   0
   0  -1   5 2482.32   16.98   0
   0  -1   5 2375.07   14.57   0
  -1   1  -5  368.78    7.96   0
   1  -1   5  385.90    8.10   0
  -1   1  -5  362.81    6.88   0
   1  -1   5  360.33    7.53   0
  -2   1  -5 1564.36   10.85   0
  -2   1  -5 1516.65   10.38   0
   2  -1   5 1589.91   10.86   0
   2  -1   5 1544.23   10.53   0
   3  -1   5 1146.54    8.83   0
  -3   1  -5 1156.70    9.25   0
  -3   1  -5 1164.84    8.86   0
   4  -1   5   31.68    4.38   0
  -4   1  -5   33.06    4.39   0
  -4   1  -5   34.49    4.41   0
  -5   1  -5   41.10    4.13   0
  -5   1  -5   37.58    4.18   0
   5  -1   5   33.00    4.20   0
  -5   1  -5   34.20    4.11   0
   6  -1   5  142.85    4.80   0
  -6   1  -5  154.09    4.88   0
  -6   1  -5  135.11    4.77   0
  -6   1  -5  143.90    5.53   0
  -7   1  -5  116.51    4.88   0
  -7   1  -5  117.23    4.52   0
   7  -1   5  114.59    5.01   0
  -7   1  -5  121.86    4.58   0
   8  -1   5   39.76    5.64   0
  -8   1  -5   33.07    4.44   0
  -8   1  -5   33.76    4.42   0
  -8   1  -5   36.64    4.42   0
  -9   1  -5   -3.27    4.63   0
   9  -1   5    1.25    4.97   0
  -9   1  -5    1.91    4.64   0
  -9   1  -5    5.68    4.65   0
 -10   1  -5    2.77    5.79   0
  10  -1   5   -4.47    5.25   0
 -10   1  -5    1.66    4.69   0
 -10   1  -5    5.57    6.07   0
 -11   0   5    3.62    6.13   0
 -11   0   5    6.01    5.12   0
 -11   0   5    4.73    6.52   0
 -11   0   5    3.48    7.25   0
 -10   0   5   23.34    5.84   0
 -10   0   5   29.45    4.85   0
 -10   0   5   25.43    7.01   0
  -9   0   5   65.28    4.88   0
  -9   0   5   73.55    5.99   0
  -9   0   5   70.88    5.90   0
  -8   0   5  558.28    7.62   0
  -8   0   5  613.00    7.10   0
  -8   0   5  561.75    8.61   0
  -7   0   5  391.57    6.32   0
  -7   0   5  401.43    8.07   0
  -7   0   5  431.40    7.06   0
  -6   0   5   18.40    5.01   0
  -6   0   5   16.56    5.73   0
  -6   0   5   16.02    5.40   0
  -5   0   5  326.64    7.18   0
  -5   0   5  339.81    8.01   0
  -5   0   5  346.60    7.72   0
  -4   0   5 1056.23   11.57   0
   4   0  -5 1047.55   11.62   0
  -4   0   5 1108.74   11.73   0
   3   0  -5   45.55    6.55   0
  -3   0   5   50.23    5.79   0
  -3   0   5   44.68    6.39   0
   2   0  -5 3131.97   19.07   0
  -2   0   5 3101.79   18.41   0
  -1   0   5  127.27    6.39   0
   1   0  -5  120.52   10.36   0
   1   0  -5  130.49    7.43   0
  -1   0   5  124.79   10.12   0
   0   0   5 6950.77   24.60   0
  -1   0  -5  234.02    6.40   0
  -1   0  -5  237.15    6.87   0
   1   0   5  220.28    6.31   0
  -2   0  -5 1550.86   10.86   0
  -2   0  -5 1621.89   12.09   0
   2   0   5 1534.79   10.76   0
  -3   0  -5  508.42    6.73   0
  -3   0  -5  468.97    6.66   0
  -3   0  -5  460.09    6.54   0
   3   0   5  474.17    6.68   0
   4   0   5   24.39    4.32   0
  -4   0  -5   29.65    4.21   0
  -4   0  -5   27.08    4.14   0
  -4   0  -5   27.49    4.34   0
   5   0   5 1138.17    8.39   0
  -5   0  -5 1076.23    8.26   0
  -5   0  -5 1168.49    8.10   0
  -5   0  -5 1141.79    8.29   0
  -6   0  -5  134.53    4.64   0
  -6   0  -5  141.60    5.54   0
   6   0   5  142.49    4.95   0
  -6   0  -5  152.77    4.75   0
  -7   0  -5   21.62    4.28   0
  -7   0  -5   21.92    4.05   0
   7   0   5   26.77    5.51   0
  -7   0  -5   21.67    4.28   0
  -8   0  -5   24.61    4.36   0
  -8   0  -5   21.64    5.31   0
  -8   0  -5   28.00    4.33   0
   8   0   5   22.55    4.56   0
   9   0   5   24.96    5.12   0
  -9   0  -5   22.74    4.51   0
  -9   0  -5   27.21    4.52   0
  -9   0  -5   26.76    4.80   0
 -10   0  -5   20.86    4.82   0
 -10   0  -5   24.89    6.07   0
  10   0   5   21.59    5.74   0
 -10   0  -5   19.10    4.83   0
  11   0   5   15.96    7.37   0
 -11   0  -5    6.22    5.21   0
 -11   0  -5   11.07    5.37   0
 -11   0  -5    4.30    5.19   0
 -11   1   5   13.14    5.30   0
 -11   1   5   16.29    6.54   0
 -11   1   5   15.07    6.53   0
 -10   1   5   50.64    6.15   0
 -10   1   5   57.22    6.18   0
 -10   1   5   59.50    6.50   0
  -9   1   5    1.07    4.40   0
  -9   1   5    3.81    5.75   0
  -9   1   5    0.17    4.59   0
  -8   1   5   68.30    4.66   0
  -8   1   5   69.80    6.17   0
  -8   1   5   72.73    5.63   0
  -7   1   5  337.06    6.67   0
  -7   1   5  311.41    5.71   0
  -7   1   5  313.62    7.43   0
  -6   1   5  293.57    5.73   0
  -6   1   5  264.92    6.44   0
  -6   1   5  284.35    7.46   0
  -5   1   5 3228.03   16.50   0
  -5   1   5 3557.09   17.06   0
  -5   1   5 3354.32   17.65   0
  -4   1   5  222.48    7.77   0
  -4   1   5  242.33    7.31   0
  -4   1   5  236.23    7.13   0
  -3   1   5    4.90    5.39   0
  -3   1   5    4.26    6.28   0
  -3   1   5    8.48    5.43   0
  -2   1   5  161.45   10.84   0
  -2   1   5  160.89    6.99   0
  -2   1   5  171.14   11.59   0
   2  -1  -5  165.71    6.22   0
   1  -1  -5  244.49    7.12   0
  -1   1   5  239.11    7.03   0
   0  -1  -5 4305.62   19.73   0
   0   1   5 4339.61   19.74   0
   1   1   5    2.51    5.25   0
  -1  -1  -5    4.28    5.50   0
  -1  -1  -5    3.67    6.41   0
  -1  -1  -5    2.70    5.26   0
  -2  -1  -5   22.39    5.04   0
   2   1   5   20.32    4.79   0
  -2  -1  -5   29.39    4.87   0
  -3  -1  -5   14.80    5.23   0
  -3  -1  -5   14.67    4.21   0
   3   1   5   16.16    5.06   0
  -4  -1  -5 1834.20   10.34   0
  -4  -1  -5 1656.64   10.37   0
  -4  -1  -5 1651.63    9.87   0
   4   1   5 1658.78   10.52   0
   5   1   5  681.66    7.31   0
  -5  -1  -5  654.39    6.69   0
  -5  -1  -5  713.93    6.99   0
  -5  -1  -5  700.43    7.24   0
  -6  -1  -5  141.04    4.77   0
   6   1   5  148.98    6.07   0
  -6  -1  -5  145.83    5.93   0
  -6  -1  -5  157.23    4.83   0
   7   1   5  701.40    8.10   0
  -7  -1  -5  694.67    6.58   0
  -7  -1  -5  687.47    7.04   0
  -7  -1  -5  725.10    6.74   0
  -8  -1  -5    8.68    4.24   0
  -8  -1  -5    5.75    4.32   0
   8   1   5   10.50    4.71   0
  -8  -1  -5   13.24    5.33   0
   9   1   5   56.53    6.57   0
  -9  -1  -5   51.73    4.58   0
  -9  -1  -5   54.93    4.87   0
  -9  -1  -5   54.31    4.70   0
 -10  -1  -5   23.82    4.57   0
 -10  -1  -5   22.23    5.07   0
  10   1   5   30.84    6.72   0
 -10  -1  -5   31.03    4.49   0
 -11  -1  -5   18.49    6.08   0
 -11  -1  -5   11.37    5.37   0
  11   1   5   12.64    7.09   0
 -11  -1  -5   12.51    5.02   0
 -11   2   5    8.74    5.33   0
 -11   2   5   13.20    6.56   0
 -11   2   5   11.91    6.69   0
 -10   2   5   30.27    6.48   0
 -10   2   5   36.78    6.12   0
 -10   2   5   37.27    6.17   0
  -9   2   5   28.32    5.58   0
  -9   2   5   30.51    6.10   0
  -9   2   5   30.40    5.71   0
  -8   2   5   22.14    5.11   0
  -8   2   5   24.88    5.33   0
  -8   2   5   19.96    4.71   0
  -7   2   5   67.75    5.62   0
  -7   2   5   66.24    5.25   0
  -7   2   5   66.74    5.28   0
  -6   2   5  119.36    5.34   0
  -6   2   5  129.46    5.55   0
  -6   2   5  121.53    6.55   0
  -5   2   5   86.92    5.18   0
  -5   2   5   87.00    5.46   0
  -5   2   5   89.62    5.68   0
  -4   2   5  410.88    8.09   0
  -4   2   5  392.15    7.86   0
  -4   2   5  387.57    6.88   0
  -3   2   5 1124.29   12.69   0
  -3   2   5 1166.27   10.65   0
  -3   2   5 1164.86   13.44   0
  -2   2   5 1278.66   11.15   0
  -2   2   5 1232.63   17.63   0
   1  -2  -5    7.88    9.46   0
   1  -2  -5   11.03    5.41   0
  -1   2   5    6.78    5.25   0
  -1   2   5    8.95    9.38   0
   0  -2  -5 4197.42   19.19   0
   0   2   5 4222.88   19.17   0
  -1  -2  -5  440.47    8.82   0
   1   2   5  437.88    8.84   0
   1   2   5  457.79    7.96   0
  -1  -2  -5  462.26    8.04   0
  -2  -2  -5 2787.50   16.31   0
   2   2   5 2872.16   15.09   0
   2   2   5 2737.87   15.68   0
  -2  -2  -5 2916.08   15.21   0
  -3  -2  -5   -3.32    5.49   0
  -3  -2  -5    1.61    4.13   0
   3   2   5   -0.29    5.36   0
   3   2   5    2.19    4.37   0
  -4  -2  -5 1273.38    9.91   0
  -4  -2  -5 1207.73    8.87   0
   4   2   5 1226.95    8.90   0
   4   2   5 1223.61    9.42   0
  -5  -2  -5   21.13    4.34   0
  -5  -2  -5   21.58    5.09   0
   5   2   5   24.51    5.13   0
   6   2   5  794.16    8.09   0
  -6  -2  -5  797.81    7.92   0
  -6  -2  -5  755.89    6.86   0
  -7  -2  -5 1740.62    9.10   0
  -7  -2  -5 1764.36   10.85   0
   7   2   5 1750.36   10.59   0
  -8  -2  -5   20.67    4.28   0
  -8  -2  -5   20.14    5.40   0
  -8  -2  -5   27.90    4.37   0
   8   2   5   19.93    5.63   0
  -9  -2  -5  182.41    5.00   0
  -9  -2  -5  186.54    6.54   0
  -9  -2  -5  189.44    5.10   0
   9   2   5  172.45    6.78   0
 -10  -2  -5   82.93    4.78   0
  10   2   5   85.16    5.72   0
 -10  -2  -5   79.90    6.19   0
 -10  -2  -5   75.96    4.86   0
 -11  -2  -5  164.27    5.45   0
 -11  -2  -5  180.39    7.54   0
 -11  -2  -5  202.23    5.48   0
  11   2   5  166.42    8.09   0
 -11   3   5    8.85    5.33   0
 -11   3   5    9.76    6.67   0
 -11   3   5   12.97    6.87   0
 -10   3   5   37.82    5.51   0
 -10   3   5   35.71    6.30   0
 -10   3   5   31.92    5.32   0
  -9   3   5   22.09    4.85   0
  -9   3   5   27.01    5.11   0
  -9   3   5   28.55    5.80   0
  -8   3   5   36.07    4.51   0
  -8   3   5   36.72    5.57   0
  -8   3   5   32.92    5.18   0
  -7   3   5   36.59    4.43   0
  -7   3   5   31.54    4.63   0
  -7   3   5   35.65    4.90   0
  -6   3   5  166.93    5.47   0
  -6   3   5  155.96    6.00   0
  -6   3   5  166.64    5.34   0
  -5   3   5  456.55    7.47   0
  -5   3   5  434.99    7.11   0
  -5   3   5  446.36    7.87   0
  -4   3   5  393.79    6.55   0
  -4   3   5  402.74    7.80   0
   3  -3  -5 1780.00   14.29   0
  -3   3   5 1662.09   14.02   0
   2  -3  -5   15.52    6.88   0
  -2   3   5   16.56    4.79   0
  -2   3   5   15.70    7.13   0
   1  -3  -5  776.48   14.15   0
  -1   3   5  782.67   14.33   0
  -1   3   5  813.81    9.09   0
   0  -3  -5  337.87    9.96   0
   0   3   5  350.34    7.18   0
   0  -3  -5  362.01    7.19   0
   0   3   5  336.86   10.26   0
   1   3   5   91.78    5.91   0
   1   3   5   93.20    5.71   0
  -1  -3  -5   95.48    7.13   0
  -1  -3  -5   89.54    5.85   0
  -2  -3  -5    8.67    5.01   0
   2   3   5    9.19    4.81   0
   2   3   5   12.65    5.07   0
  -2  -3  -5   12.30    6.09   0
  -3  -3  -5    3.20    4.46   0
   3   3   5    5.74    4.53   0
   3   3   5    2.66    4.28   0
  -3  -3  -5    7.39    5.43   0
  -4  -3  -5 1659.52   10.06   0
   4   3   5 1654.18   10.98   0
   4   3   5 1621.10    9.99   0
  -4  -3  -5 1679.30   10.93   0
  -5  -3  -5   49.48    5.28   0
  -5  -3  -5   48.82    4.24   0
   5   3   5   42.51    4.26   0
   5   3   5   51.68    5.27   0
  -6  -3  -5 2445.99   13.22   0
  -6  -3  -5 2355.34   10.81   0
   6   3   5 2406.23   10.87   0
   6   3   5 2438.91   13.55   0
  -7  -3  -5    7.75    4.03   0
   7   3   5    9.99    5.24   0
  -7  -3  -5    5.33    5.18   0
  -8  -3  -5  120.45    4.61   0
  -8  -3  -5  125.24    5.52   0
   8   3   5  119.86    5.72   0
  -9  -3  -5  277.55    5.37   0
  -9  -3  -5  291.08    7.02   0
   9   3   5  282.62    7.43   0
  10   3   5    3.29    5.99   0
 -10  -3  -5   -1.36    4.57   0
 -10  -3  -5   -1.31    5.94   0
 -10  -3  -5    2.20    5.52   0
 -11  -3  -5  104.44    6.80   0
 -11  -3  -5  105.15    5.21   0
  11   3   5  116.32    6.24   0
 -11  -3  -5  109.64    5.25   0
 -10   4   5   24.32    6.09   0
 -10   4   5   10.95    5.75   0
 -10   4   5   19.98    5.18   0
  -9   4   5   80.44    6.15   0
  -9   4   5   92.02    6.78   0
  -9   4   5   89.74    5.20   0
  -8   4   5   11.46    4.55   0
  -8   4   5    9.04    5.80   0
  -8   4   5   12.31    4.61   0
  -7   4   5   17.66    5.31   0
  -7   4   5   18.22    4.92   0
  -7   4   5   19.34    5.13   0
  -6   4   5  695.18    7.56   0
  -6   4   5  708.03    7.49   0
  -6   4   5  742.64    8.40   0
  -5   4   5  136.07    5.09   0
  -5   4   5  145.17    5.45   0
   4  -4  -5   65.65    4.80   0
  -4   4   5   65.80    5.70   0
  -4   4   5   66.99    4.99   0
  -3   4   5  403.88    7.40   0
   3  -4  -5  426.46    8.10   0
   2  -4  -5   69.84    5.51   0
  -2   4   5   64.41    6.69   0
  -1   4   5 6321.31   20.62   0
   0  -4  -5  179.69    7.63   0
   0   4   5  179.87    6.57   0
   0   4   5  180.94    5.79   0
  -1  -4  -5  180.24    6.21   0
   1   4   5  176.52    5.80   0
  -1  -4  -5  173.23    6.25   0
   1   4   5  172.89    6.19   0
   2   4   5   60.39    4.93   0
   2   4   5   60.08    5.10   0
  -2  -4  -5   53.48    5.11   0
  -2  -4  -5   63.66    5.16   0
  -3  -4  -5  407.95    7.18   0
   3   4   5  425.29    6.81   0
   3   4   5  403.30    7.07   0
  -3  -4  -5  431.31    6.78   0
  -4  -4  -5   30.25    4.23   0
   4   4   5   30.19    4.14   0
   4   4   5   38.03    5.12   0
  -4  -4  -5   31.87    5.31   0
  -5  -4  -5   97.68    4.68   0
   5   4   5  104.31    4.60   0
   5   4   5  106.99    5.93   0
  -5  -4  -5  105.80    4.97   0
  -6  -4  -5  435.65    5.80   0
   6   4   5  420.87    5.84   0
   6   4   5  432.37    6.75   0
  -6  -4  -5  440.46    6.72   0
  -7  -4  -5  182.15    4.92   0
   7   4   5  197.46    5.00   0
   7   4   5  195.04    6.34   0
  -7  -4  -5  199.43    6.25   0
  -8  -4  -5  706.21    8.65   0
  -8  -4  -5  681.56    7.09   0
   8   4   5  696.00    8.19   0
   8   4   5  662.61    6.51   0
  -9  -4  -5  233.72    6.64   0
  -9  -4  -5  224.98    5.08   0
   9   4   5  220.21    7.10   0
 -10  -4  -5    8.63    4.61   0
  10   4   5   19.87    6.03   0
 -10  -4  -5   11.22    5.12   0
 -11  -4  -5  166.22    5.55   0
 -11  -4  -5  176.86    5.64   0
  11   4   5  162.61    7.90   0
 -11  -4  -5  184.40    7.24   0
 -10   5   5    9.35    7.12   0
 -10   5   5    6.22    5.41   0
 -10   5   5    0.72    5.24   0
  -9   5   5    1.13    4.67   0
  -9   5   5    5.89    6.48   0
  -9   5   5    3.27    5.99   0
  -8   5   5  134.71    5.18   0
  -8   5   5  134.98    5.43   0
  -8   5   5  144.09    5.80   0
  -7   5   5   88.15    4.84   0
  -7   5   5   95.33    5.95   0
  -7   5   5   90.75    5.09   0
  -6   5   5  105.21    5.16   0
  -6   5   5  104.99    4.85   0
  -5   5   5   71.95    5.85   0
  -5   5   5   70.88    5.08   0
  -4   5   5    7.57    4.34   0
  -4   5   5    7.56    5.28   0
   4  -5  -5    1.53    5.10   0
   3  -5  -5  156.51    5.42   0
  -3   5   5  157.41    6.60   0
  -3   5   5  148.92    5.15   0
   2  -5  -5   10.88    5.92   0
  -2   5   5   12.30    5.94   0
   1  -5  -5  831.31   10.61   0
  -1   5   5  820.94   10.87   0
   0   5   5   17.21    4.88   0
   0   5   5   20.46    4.64   0
   0  -5  -5   15.49    5.06   0
   1   5   5  938.37    9.56   0
  -1  -5  -5  938.04   10.13   0
   1   5   5  980.82    9.02   0
  -2  -5  -5  371.36    6.57   0
   2   5   5  354.25    6.51   0
  -2  -5  -5  339.53    6.38   0
   2   5   5  346.11    6.38   0
   3   5   5   82.68    4.69   0
  -3  -5  -5   79.42    4.82   0
   3   5   5   80.99    4.80   0
  -3  -5  -5   81.70    5.57   0
   4   5   5   96.61    4.89   0
   4   5   5   83.48    4.45   0
  -4  -5  -5   93.17    4.80   0
  -4  -5  -5   94.97    4.56   0
  -5  -5  -5  136.56    6.01   0
   5   5   5  124.91    4.63   0
   5   5   5  128.94    6.00   0
  -5  -5  -5  139.43    4.71   0
  -6  -5  -5  667.29    6.50   0
   6   5   5  675.19    6.62   0
   6   5   5  677.78    8.33   0
  -6  -5  -5  679.58    8.26   0
   7   5   5   24.03    4.28   0
  -7  -5  -5   18.53    4.19   0
   7   5   5   19.11    4.40   0
  -7  -5  -5   24.04    5.09   0
   8   5   5  367.89    7.53   0
  -8  -5  -5  372.04    5.66   0
   8   5   5  362.74    5.54   0
  -8  -5  -5  388.30    7.48   0
   9   5   5   63.50    4.57   0
  -9  -5  -5   78.20    4.63   0
   9   5   5   74.58    6.36   0
  -9  -5  -5   68.06    5.79   0
 -10  -5  -5  172.73    5.28   0
  10   5   5  189.43    7.62   0
 -10  -5  -5  190.08    7.20   0
  11   5   5    1.27    6.50   0
 -11  -5  -5    1.49    4.73   0
 -11  -5  -5    5.17    6.33   0
  -9   6   5   30.14    6.24   0
  -9   6   5   35.68    5.22   0
  -9   6   5   34.37    6.86   0
  -8   6   5  147.84    6.39   0
  -8   6   5  140.42    6.61   0
  -8   6   5  148.71    7.16   0
  -7   6   5  288.20    6.03   0
  -7   6   5  285.80    6.93   0
  -7   6   5  295.09    5.72   0
  -6   6   5    2.34    4.42   0
  -6   6   5    6.51    4.58   0
   5  -6  -5    9.23    4.99   0
  -5   6   5    1.51    5.35   0
  -5   6   5    3.50    4.53   0
  -4   6   5  310.95    6.18   0
   4  -6  -5  338.49    6.02   0
  -4   6   5  338.20    5.91   0
  -3   6   5   93.08    5.20   0
   3  -6  -5   95.16    4.93   0
  -3   6   5   99.89    4.92   0
  -2   6   5   86.80    4.94   0
  -2   6   5   83.56    5.18   0
   2  -6  -5   76.69    4.97   0
   1  -6  -5   37.61    5.78   0
  -1   6   5   42.33    4.89   0
   0  -6  -5  463.08    7.41   0
   0   6   5  487.59    7.69   0
   0   6   5  499.78    6.78   0
   1   6   5 2423.38   12.76   0
  -1  -6  -5 2299.34   13.54   0
   1   6   5 2282.11   13.36   0
   2   6   5  142.07    5.11   0
  -2  -6  -5  142.18    5.06   0
   2   6   5  135.93    4.98   0
   3   6   5  454.99    6.39   0
  -3  -6  -5  464.70    7.50   0
  -3  -6  -5  448.93    6.41   0
   3   6   5  446.46    7.54   0
   4   6   5   25.44    4.18   0
  -4  -6  -5   26.29    4.65   0
  -4  -6  -5   26.31    4.18   0
   4   6   5   27.47    4.55   0
   5   6   5  226.22    5.77   0
   5   6   5  232.98    5.81   0
  -5  -6  -5  242.21    6.59   0
  -5  -6  -5  236.75    5.19   0
   6   6   5  209.52    5.06   0
  -6  -6  -5  217.94    6.25   0
   6   6   5  213.92    5.75   0
  -6  -6  -5  202.49    5.11   0
   7   6   5  166.98    4.79   0
   7   6   5  156.93    6.17   0
  -7  -6  -5  167.95    6.24   0
  -7  -6  -5  169.39    4.83   0
   8   6   5   26.73    4.25   0
  -8  -6  -5   26.27    5.42   0
   8   6   5   23.91    5.48   0
  -8  -6  -5   22.25    4.31   0
   9   6   5   -0.86    5.92   0
  -9  -6  -5   -2.12    6.50   0
   9   6   5   -4.83    4.29   0
  -9  -6  -5    5.90    4.33   0
 -10  -6  -5  297.85    6.66   0
  10   6   5  304.23    8.55   0
  10   6   5  267.16    5.69   0
 -10  -6  -5  296.83    7.72   0
  11   6   5    2.90    6.87   0
 -11  -6  -5    3.95    6.27   0
 -11  -6  -5    7.64    4.79   0
  -9   7   5   -1.14    5.01   0
  -9   7   5    2.46    5.63   0
  -9   7   5    2.81    5.20   0
  -8   7   5    9.84    5.31   0
  -8   7   5    3.68    5.03   0
  -8   7   5    6.05    5.76   0
  -7   7   5    7.26    4.83   0
  -7   7   5    6.35    4.90   0
  -6   7   5  345.82    6.36   0
  -6   7   5  328.05    5.98   0
  -5   7   5  525.62    6.53   0
   5  -7  -5  535.90    7.47   0
  -5   7   5  501.75    7.56   0
  -4   7   5  767.65    7.58   0
   4  -7  -5  798.71    7.63   0
  -4   7   5  755.81    8.56   0
   3  -7  -5  219.28    5.58   0
  -3   7   5  222.77    5.50   0
  -3   7   5  214.51    5.94   0
   2  -7  -5  100.53    5.18   0
  -2   7   5   95.38    6.30   0
  -2   7   5   93.96    4.74   0
   1  -7  -5  375.08    7.39   0
  -1   7   5  377.38    7.36   0
   0   7   5   47.91    4.69   0
   0  -7  -5   47.94    5.65   0
   1   7   5  301.26    5.90   0
  -1  -7  -5  288.13    6.03   0
   1   7   5  285.09    5.91   0
   2   7   5  558.20    7.13   0
   2   7   5  546.21    7.56   0
  -2  -7  -5  564.23    7.06   0
   3   7   5  574.85    7.19   0
  -3  -7  -5  552.76    6.71   0
   3   7   5  549.98    6.71   0
   4   7   5  756.37    7.18   0
  -4  -7  -5  784.48    8.97   0
  -4  -7  -5  748.18    7.18   0
   4   7   5  769.89    8.95   0
   5   7   5   16.58    4.30   0
   5   7   5   14.26    4.24   0
  -5  -7  -5   20.29    5.18   0
  -5  -7  -5   19.48    4.27   0
   6   7   5   50.91    5.16   0
   6   7   5   48.30    5.63   0
  -6  -7  -5   52.39    5.63   0
  -6  -7  -5   47.99    4.42   0
   7   7   5  109.04    5.38   0
   7   7   5  104.99    6.05   0
  -7  -7  -5  106.54    6.06   0
  -7  -7  -5  103.34    4.63   0
   8   7   5  260.16    5.35   0
  -8  -7  -5  282.61    7.12   0
   8   7   5  282.24    8.08   0
  -8  -7  -5  260.39    5.37   0
   9   7   5    4.35    5.69   0
   9   7   5    4.83    4.18   0
  -9  -7  -5    2.03    5.46   0
  -9  -7  -5    9.04    4.29   0
  10   7   5   67.25    7.58   0
  10   7   5   61.75    4.83   0
 -10  -7  -5   71.55    7.24   0
 -10  -7  -5   73.48    4.83   0
  11   7   5    2.38    6.99   0
  11   7   5    1.93    4.82   0
 -11  -7  -5    3.83    7.21   0
 -11  -7  -5    7.51    4.81   0
  -8   8   5  184.17    6.06   0
  -8   8   5  192.61    6.48   0
  -8   8   5  199.48    7.32   0
  -7   8   5   27.52    5.21   0
  -7   8   5   34.87    6.14   0
   6  -8  -5  454.58    6.35   0
  -6   8   5  402.86    7.34   0
  -6   8   5  419.49    6.45   0
  -5   8   5   88.42    4.82   0
   5  -8  -5   98.96    4.90   0
  -5   8   5   88.60    5.09   0
   4  -8  -5  124.28    5.03   0
  -4   8   5  114.01    5.16   0
  -4   8   5  129.95    5.12   0
   3  -8  -5  293.71    6.75   0
  -3   8   5  280.04    6.15   0
  -3   8   5  286.73    5.87   0
   2  -8  -5   47.27    4.93   0
  -2   8   5   48.17    4.67   0
  -2   8   5   51.40    4.85   0
  -1   8   5  230.36    6.19   0
  -1   8   5  220.70    6.67   0
   1  -8  -5  218.20    5.62   0
   0   8   5   22.23    4.70   0
   0  -8  -5   20.29    4.43   0
   1   8   5  176.46    6.22   0
   1   8   5  196.36    5.22   0
  -1  -8  -5  167.98    5.19   0
   2   8   5  457.13    7.32   0
  -2  -8  -5  445.23    6.39   0
   2   8   5  483.74    6.37   0
  -3  -8  -5  933.86    7.88   0
   3   8   5  943.24    7.88   0
   3   8   5  943.36    9.28   0
   4   8   5  729.16    7.13   0
   4   8   5  771.38    8.49   0
  -4  -8  -5  762.44    7.23   0
   5   8   5   69.88    4.57   0
  -5  -8  -5   78.85    4.49   0
   5   8   5   83.92    5.36   0
   6   8   5    3.74    4.19   0
   6   8   5   -0.07    5.36   0
  -6  -8  -5    3.77    5.34   0
  -6  -8  -5    1.24    4.17   0
   7   8   5   -0.26    4.09   0
   7   8   5    4.24    5.15   0
  -7  -8  -5    0.22    5.14   0
  -7  -8  -5    1.07    4.18   0
   8   8   5   13.43    4.29   0
  -8  -8  -5    3.17    4.29   0
   8   8   5   11.14    6.44   0
  -8  -8  -5   12.59    5.64   0
   9   8   5   33.73    6.97   0
   9   8   5   40.35    4.56   0
  -9  -8  -5   40.88    5.96   0
  -9  -8  -5   39.72    4.55   0
 -10  -8  -5   22.39    7.05   0
  10   8   5   18.34    4.72   0
  10   8   5   20.45    7.26   0
 -10  -8  -5   26.27    4.84   0
  11   8   5   23.01    8.10   0
  11   8   5   22.39    5.06   0
 -11  -8  -5   26.52    7.51   0
 -11  -8  -5   15.42    5.10   0
  -8   9   5   29.11    5.96   0
  -8   9   5   43.76    6.97   0
  -7   9   5   50.40    5.52   0
  -7   9   5   64.45    5.70   0
   6  -9  -5   38.86    6.43   0
  -6   9   5   40.33    6.40   0
  -6   9   5   44.27    4.94   0
  -5   9   5   80.33    5.19   0
   5  -9  -5   98.88    6.07   0
  -5   9   5   77.55    4.94   0
  -4   9   5  417.29    6.44   0
   4  -9  -5  445.47    6.29   0
  -4   9   5  397.24    7.32   0
  -3   9   5  800.23    7.44   0
   3  -9  -5  792.01    7.46   0
  -3   9   5  777.16    7.70   0
   2  -9  -5   47.38    4.68   0
  -2   9   5   45.41    4.87   0
  -2   9   5   48.30    4.80   0
  -1   9   5   42.06    4.61   0
   1  -9  -5   44.25    5.50   0
  -1   9   5   42.85    5.79   0
   0   9   5  107.68    4.54   0
   0  -9  -5   91.25    4.95   0
   0   9   5  101.80    5.13   0
   1   9   5  406.62    6.06   0
  -1  -9  -5  407.45    6.05   0
   1   9   5  441.57    6.16   0
   2   9   5   39.00    4.54   0
  -2  -9  -5   34.77    4.27   0
   2   9   5   36.38    4.19   0
   3   9   5    5.32    5.72   0
  -3  -9  -5    6.73    3.97   0
   3   9   5    3.63    4.14   0
   4   9   5  361.07    5.89   0
   4   9   5  364.93    6.94   0
  -4  -9  -5  358.44    5.91   0
   5   9   5   64.96    4.51   0
  -5  -9  -5   70.74    4.63   0
   5   9   5   67.79    5.75   0
   6   9   5  781.46    9.06   0
   6   9   5  758.56    7.08   0
  -6  -9  -5  707.11    6.89   0
   7   9   5    0.69    4.26   0
  -7  -9  -5    4.56    4.36   0
   7   9   5    1.15    5.11   0
   8   9   5  151.52    5.03   0
   8   9   5  151.45    6.77   0
  -8  -9  -5  147.73    4.98   0
   9   9   5    9.95    4.60   0
   9   9   5   12.57    7.17   0
  -9  -9  -5   11.46    4.62   0
  10   9   5   -0.29    4.61   0
  10   9   5    3.21    8.32   0
 -10  -9  -5    4.71    4.81   0
  11   9   5   -2.47    5.01   0
  11   9   5    2.10    9.24   0
 -11  -9  -5   -0.26    5.12   0
  -7  10   5   11.25    5.48   0
  -7  10   5    8.75    5.60   0
   6 -10  -5  127.59    5.52   0
  -6  10   5  116.78    6.85   0
  -6  10   5  121.74    5.75   0
   5 -10  -5    6.16    5.96   0
  -5  10   5    0.05    5.07   0
  -5  10   5    0.71    4.99   0
  -4  10   5  438.01    6.47   0
  -4  10   5  432.84    6.69   0
   4 -10  -5  433.54    7.20   0
  -3  10   5   -0.95    4.71   0
   3 -10  -5    0.34    4.36   0
  -3  10   5    2.37    4.51   0
  -2  10   5  551.31    7.56   0
   2 -10  -5  545.89    6.75   0
  -2  10   5  551.85    6.70   0
   1 -10  -5  164.04    5.18   0
  -1  10   5  166.80    5.33   0
  -1  10   5  165.25    5.36   0
   0 -10  -5   24.97    4.42   0
   0  10   5   27.93    4.59   0
   0  10   5   29.80    4.55   0
   1  10   5  197.69    5.25   0
   1  10   5  201.96    5.91   0
   1  10   5  207.68    5.26   0
  -1 -10  -5  200.14    6.00   0
   2  10   5   22.30    4.55   0
  -2 -10  -5   18.49    4.56   0
   2  10   5   22.67    4.30   0
  -3 -10  -5 1414.33    9.61   0
   3  10   5 1498.91   10.78   0
   3  10   5 1437.70    9.07   0
   4  10   5    4.95    5.35   0
  -4 -10  -5    5.24    4.47   0
   4  10   5   11.18    4.33   0
   5  10   5  226.55    5.26   0
   5  10   5  234.65    6.78   0
  -5 -10  -5  244.56    5.30   0
   6  10   5  176.90    5.05   0
  -6 -10  -5  200.56    5.13   0
   6  10   5  183.18    6.59   0
   7  10   5   65.30    5.57   0
   7  10   5   69.57    6.22   0
  -7 -10  -5   74.50    4.72   0
   8  10   5  117.53    4.97   0
   8  10   5  124.54    7.55   0
  -8 -10  -5  121.29    4.90   0
   9  10   5   49.54    4.77   0
   9  10   5   53.22    7.50   0
  -9 -10  -5   46.95    4.86   0
  10  10   5    3.82    4.81   0
  10  10   5    0.31    9.21   0
 -10 -10  -5    7.33    4.90   0
  11  10   5    0.24    5.14   0
  11  10   5    1.93   11.63   0
 -11 -10  -5   -1.91    5.14   0
   6 -11  -5   56.17    6.68   0
  -6  11   5   56.27    5.79   0
  -6  11   5   44.31    5.57   0
  -5  11   5   53.24    5.44   0
   5 -11  -5   57.60    5.15   0
  -5  11   5   52.69    5.33   0
   4 -11  -5  184.76    6.69   0
  -4  11   5  182.17    6.03   0
  -4  11   5  174.32    5.67   0
   3 -11  -5   46.37    5.13   0
  -3  11   5   57.51    5.00   0
  -3  11   5   50.51    6.17   0
   2 -11  -5   51.82    4.60   0
  -2  11   5   53.20    5.01   0
  -2  11   5   51.59    4.80   0
  -1  11   5   57.80    4.72   0
   1 -11  -5   58.70    4.70   0
  -1  11   5   58.75    4.87   0
   0  11   5  181.96    5.33   0
   0 -11  -5  180.81    5.36   0
   0  11   5  174.96    6.24   0
  -1 -11  -5    9.59    4.50   0
   1  11   5    4.11    4.74   0
   1  11   5   11.79    4.68   0
   1  11   5    7.74    4.46   0
   2  11   5   56.09    4.78   0
  -2 -11  -5   58.32    4.58   0
   2  11   5   62.33    4.71   0
   2  11   5   57.86    4.59   0
   3  11   5  103.02    6.01   0
   3  11   5  101.18    5.98   0
  -3 -11  -5  100.27    4.96   0
   3  11   5   98.75    4.96   0
  -4 -11  -5    5.94    4.29   0
   4  11   5    1.68    4.26   0
   4  11   5   -2.80    4.63   0
   5  11   5   29.04    4.77   0
  -5 -11  -5   34.67    4.57   0
   5  11   5   35.19    4.44   0
   6  11   5   36.40    4.50   0
  -6 -11  -5   39.49    4.59   0
   6  11   5   30.00    5.72   0
   7  11   5  154.25    5.07   0
   7  11   5  163.38    6.79   0
  -7 -11  -5  162.98    5.16   0
   8  11   5  305.91    5.90   0
  -8 -11  -5  327.01    5.99   0
   8  11   5  311.72    8.92   0
  -9 -11  -5   34.11    5.82   0
   9  11   5   28.92    4.70   0
   9  11   5   28.44    8.25   0
  10  11   5  160.48    5.71   0
  10  11   5  166.51   11.86   0
 -10 -11  -5  163.52    5.71   0
   5 -12  -5    5.29    5.11   0
  -5  12   5   -4.33    6.65   0
  -5  12   5    0.59    5.19   0
   4 -12  -5  145.17    6.60   0
  -4  12   5  126.72    5.71   0
  -4  12   5  130.80    5.72   0
  -3  12   5   18.47    5.09   0
  -3  12   5   18.06    5.20   0
   3 -12  -5   27.09    4.89   0
  -2  12   5   30.03    5.04   0
   2 -12  -5   31.03    4.73   0
  -2  12   5   31.87    4.94   0
  -1  12   5   34.40    6.14   0
   1 -12  -5   47.16    5.72   0
  -1  12   5   41.35    4.92   0
   0 -12  -5  349.02    5.87   0
   0  12   5  373.30    6.35   0
   0  12   5  346.19    6.10   0
   1  12   5  288.08    5.98   0
  -1 -12  -5  280.83    5.68   0
   1  12   5  288.84    5.79   0
   1  12   5  302.69    5.94   0
   2  12   5   38.15    5.91   0
   2  12   5   31.71    4.55   0
   2  12   5   32.58    4.94   0
  -2 -12  -5   38.91    4.57   0
   3  12   5   10.45    4.46   0
  -3 -12  -5   10.89    5.77   0
   3  12   5   14.65    4.64   0
   3  12   5    9.03    4.70   0
   4  12   5   69.97    5.01   0
  -4 -12  -5   61.09    5.70   0
   4  12   5   67.65    6.08   0
   4  12   5   57.27    4.79   0
   5  12   5  591.86    8.67   0
  -5 -12  -5  588.08    6.61   0
   5  12   5  593.61    7.87   0
   5  12   5  561.13    7.39   0
   6  12   5   61.20    5.67   0
  -6 -12  -5   69.76    4.89   0
   6  12   5   71.69    6.04   0
   6  12   5   70.73    6.17   0
   7  12   5  194.68    7.92   0
   7  12   5  176.70    5.41   0
  -7 -12  -5  187.47    5.59   0
   8  12   5    4.94    4.69   0
   8  12   5    3.47    6.98   0
  -8 -12  -5    3.85    4.65   0
   8  12   5    1.07    6.17   0
   9  12   5   73.23    9.27   0
   9  12   5   71.41    5.20   0
   9  12   5   75.72    8.05   0
  -9 -12  -5   81.40    5.20   0
  10  12   5    2.30   12.46   0
  10  12   5   30.01    5.55   0
  10  12   5   10.84   12.17   0
 -10 -12  -5   27.99    5.55   0
   4 -13  -5   22.40    5.21   0
  -4  13   5   32.99    5.51   0
  -4  13   5   23.01    5.48   0
   3 -13  -5    3.60    5.10   0
  -3  13   5    1.95    5.27   0
  -3  13   5   -0.69    5.15   0
  -2  13   5   84.12    5.22   0
   2 -13  -5   83.97    5.23   0
  -2  13   5   82.57    5.26   0
   1 -13  -5    1.93    4.75   0
  -1  13   5   -2.60    5.04   0
  -1  13   5   -1.18    4.88   0
   0  13   5    3.36    5.83   0
   0 -13  -5    5.72    4.75   0
   0  13   5    8.51    4.70   0
   1  13   5    1.30    4.89   0
  -1 -13  -5   -0.26    4.82   0
   1  13   5    3.61    4.69   0
   1  13   5    6.19    4.76   0
  -2 -13  -5  225.27    6.50   0
   2  13   5  235.56    6.33   0
   2  13   5  225.52    5.54   0
   2  13   5  244.15    7.15   0
   3  13   5    9.79    4.75   0
   3  13   5   16.05    6.28   0
   3  13   5   15.53    6.13   0
  -3 -13  -5   15.29    4.80   0
   4  13   5   10.62    4.91   0
  -4 -13  -5   12.72    4.49   0
   4  13   5   10.26    5.87   0
   4  13   5   10.25    5.62   0
   5  13   5   35.76    6.18   0
  -5 -13  -5   44.80    4.75   0
   5  13   5   41.44    5.01   0
   5  13   5   34.54    4.84   0
   6  13   5    5.36    4.72   0
  -6 -13  -5   -4.87    4.83   0
   6  13   5    5.34    5.83   0
   6  13   5   -2.09    6.05   0
   7  13   5  121.67    5.49   0
   7  13   5  152.97    8.20   0
  -7 -13  -5  142.31    5.50   0
   7  13   5  135.53    6.90   0
   8  13   5    1.40    7.19   0
   8  13   5    6.72    4.99   0
  -8 -13  -5    6.00    4.99   0
   8  13   5    2.45    7.54   0
   9  13   5   52.60    9.83   0
   9  13   5   51.41    5.30   0
  -9 -13  -5   38.14    5.51   0
   9  13   5   46.26    9.19   0
  -3  14   5    5.88    5.44   0
  -3  14   5    3.44    5.60   0
   3 -14  -5   -0.82    5.39   0
  -2  14   5   13.60    5.29   0
   2 -14  -5   11.55    5.95   0
  -2  14   5   15.24    5.34   0
  -1  14   5   60.91    5.40   0
   1 -14  -5   55.92    5.30   0
  -1  14   5   53.00    5.40   0
   0  14   5    2.92    5.10   0
   0 -14  -5    2.76    5.02   0
   0  14   5   -0.03    4.98   0
   1  14   5   22.45    5.31   0
   1  14   5   22.61    6.42   0
   1  14   5   19.94    5.05   0
  -1 -14  -5   18.00    4.68   0
   2  14   5  165.26    7.16   0
   2  14   5  169.85    6.58   0
   2  14   5  169.16    6.92   0
  -2 -14  -5  152.49    5.65   0
  -3 -14  -5  240.86    5.68   0
   3  14   5  253.13    6.57   0
   3  14   5  238.79    7.32   0
   3  14   5  225.93    5.80   0
   4  14   5    1.86    5.00   0
  -4 -14  -5   -3.04    4.89   0
   4  14   5    6.35    4.92   0
   4  14   5   -0.07    6.40   0
   5  14   5    8.66    6.26   0
   5  14   5    3.07    6.31   0
  -5 -14  -5    2.57    4.91   0
   5  14   5   -2.24    4.91   0
   6  14   5   26.33    5.08   0
  -6 -14  -5   19.52    6.05   0
   6  14   5   31.28    6.51   0
   6  14   5   33.03    6.63   0
   7  14   5  159.99    5.67   0
  -7 -14  -5  146.72    5.85   0
   7  14   5  166.70    7.95   0
   7  14   5  145.57    7.73   0
   8  14   5   10.55    5.19   0
   8  14   5   11.97    7.72   0
  -8 -14  -5    5.27    6.41   0
   8  14   5   12.38    8.14   0
  -1  15   5    5.14    5.39   0
   1 -15  -5   11.96    5.37   0
  -1  15   5    7.95    5.48   0
   0 -15  -5   73.75    5.46   0
   0  15   5   76.33    5.77   0
   0  15   5   90.48    5.65   0
   1  15   5   40.00    5.41   0
   1  15   5   31.05    5.60   0
  -1 -15  -5   36.77    5.35   0
   1  15   5   26.05    5.27   0
   2  15   5    2.99    6.48   0
   2  15   5    9.77    5.33   0
  -2 -15  -5   -6.11    5.18   0
   2  15   5    6.06    5.21   0
   3  15   5   20.40    6.64   0
   3  15   5   16.76    5.25   0
  -3 -15  -5   18.06    5.15   0
   3  15   5   10.42    4.87   0
  -4 -15  -5   32.44    5.22   0
   4  15   5   42.44    5.69   0
   4  15   5   32.97    6.85   0
   4  15   5   33.44    5.30   0
   5  15   5   11.37    6.67   0
   5  15   5    7.27    6.59   0
  -5 -15  -5    4.66    5.19   0
   5  15   5   11.36    5.26   0
  -6 -15  -5   18.09    6.28   0
   6  15   5   20.78    6.89   0
   6  15   5   17.65    6.74   0
   6  15   5   18.34    5.24   0
   7  15   5    4.84    5.29   0
   7  15   5    7.32    8.18   0
  -7 -15  -5    5.88    5.41   0
   7  15   5    6.49    6.80   0
   1  16   5   -2.74    5.67   0
   1  16   5    8.80    5.79   0
   1  16   5   12.39    6.81   0
  -1 -16  -5    7.77    5.25   0
   2  16   5    5.48    5.67   0
  -2 -16  -5   12.11    5.39   0
   2  16   5   10.08    5.42   0
   2  16   5    8.79    5.56   0
   3  16   5   50.15    6.02   0
  -3 -16  -5   38.74    5.53   0
   3  16   5   47.93    6.09   0
   3  16   5   30.07    5.61   0
   4  16   5   37.81    7.28   0
   4  16   5   35.75    6.00   0
  -4 -16  -5   38.01    5.52   0
   4  16   5   40.67    5.53   0
   5  16   5  127.89    6.63   0
  -5 -16  -5  102.95    7.19   0
   5  16   5   96.68    7.71   0
   5  16   5   88.16    6.26   0
   5  13  -6    2.36    8.26   0
  -5 -13   6    1.88    5.43   0
   5  13  -6    6.70    5.38   0
   4  13  -6   78.29    7.55   0
  -4 -13   6   87.70    5.92   0
   4  13  -6   85.98    6.18   0
   3  13  -6    4.79    5.70   0
  -3 -13   6    7.63    5.27   0
   3  13  -6    5.81    5.43   0
   2  13  -6   30.96    5.87   0
   2  13  -6   34.15    5.50   0
  -2 -13   6   29.73    5.48   0
   1  13  -6   15.64    6.99   0
  -1 -13   6   19.81    6.78   0
   1  13  -6    7.10    5.64   0
   7  12  -6    6.93    5.40   0
  -7 -12   6    6.17    5.32   0
   6  12  -6  156.43   11.38   0
   6  12  -6  146.02   11.61   0
  -6 -12   6  135.59    6.12   0
   6  12  -6  138.24    6.15   0
   5  12  -6    8.40    6.46   0
  -5 -12   6    8.99    5.41   0
   5  12  -6   16.37    6.52   0
  -4 -12   6   19.46    5.18   0
   4  12  -6   11.70    5.35   0
   4  12  -6   17.43    6.62   0
   3  12  -6  123.93    7.07   0
  -3 -12   6  145.07    5.63   0
   3  12  -6  136.93    5.67   0
   2  12  -6  111.60    5.82   0
  -2 -12   6  115.04    5.62   0
   2  12  -6   98.05    6.97   0
  -1 -12   6   39.52    5.38   0
   1  12  -6   38.31    6.74   0
   1  12  -6   42.59    5.62   0
   0  12  -6   66.96    5.61   0
   0  12  -6   70.55    5.86   0
   0 -12   6   70.56    5.63   0
  -1  12  -6   34.39    5.58   0
   1 -12   6   29.76    5.40   0
  -1  12  -6   39.24    5.50   0
  -8 -11   6   44.11    5.62   0
   8  11  -6   32.47    6.63   0
   7  11  -6    7.31    5.19   0
  -7 -11   6   15.34    6.24   0
   6  11  -6    5.50   10.05   0
  -6 -11   6    6.10    6.20   0
   6  11  -6    0.79    4.99   0
   6  11  -6    3.72    9.46   0
   5  11  -6   21.67    5.07   0
   5  11  -6   17.57    7.27   0
  -5 -11   6   20.72    4.93   0
   4  11  -6   75.78    5.38   0
   4  11  -6   90.63    7.54   0
  -4 -11   6   85.48    5.39   0
  -3 -11   6    4.43    4.91   0
   3  11  -6    3.57    5.99   0
   3  11  -6    4.02    4.95   0
   2  11  -6  223.35    6.41   0
  -2 -11   6  204.47    5.85   0
   2  11  -6  209.71    5.88   0
  -1 -11   6    0.01    5.01   0
   1  11  -6    2.25    5.16   0
  -1 -11   6    2.27    4.82   0
   1  11  -6    6.54    4.98   0
   0 -11   6   13.26    5.03   0
   0 -11   6   18.90    5.20   0
   0  11  -6   22.87    6.40   0
   0  11  -6   19.89    4.95   0
   1 -11   6   27.09    6.18   0
  -1  11  -6   36.58    5.02   0
  -1  11  -6   27.20    5.36   0
   1 -11   6   22.21    5.40   0
   2 -11   6    3.55    5.18   0
  -2  11  -6    0.57    5.16   0
  -2  11  -6    5.02    6.34   0
   2 -11   6    5.42    4.99   0
   3 -11   6   -1.27    6.53   0
  -3  11  -6    4.10    5.53   0
   3 -11   6    7.85    5.49   0
  -3  11  -6    4.42    6.77   0
   9  10  -6   93.52    5.77   0
  -9 -10   6  101.35    5.90   0
   8  10  -6    9.56    5.01   0
  -8 -10   6   16.33    5.19   0
   7  10  -6   26.42    6.20   0
  -7 -10   6   20.18    5.21   0
   6  10  -6    2.53   12.14   0
  -6 -10   6   -0.13    4.53   0
   6  10  -6    2.21   11.86   0
   6  10  -6    9.80    4.72   0
   5  10  -6   65.24    7.18   0
   5  10  -6   58.96    5.02   0
  -5 -10   6   64.91    5.13   0
   4  10  -6    1.85    5.65   0
   4  10  -6   -1.10    4.73   0
  -4 -10   6    0.60    4.88   0
   3  10  -6    4.48    4.83   0
  -3 -10   6   11.24    4.53   0
   3  10  -6    2.98    4.84   0
  -2 -10   6  174.48    6.69   0
   2  10  -6  184.15    5.83   0
  -2 -10   6  164.27    5.26   0
   2  10  -6  173.02    5.54   0
  -1 -10   6  104.44    6.37   0
  -1 -10   6  103.32    6.17   0
   1  10  -6   99.11    6.40   0
   1  10  -6  102.09    5.26   0
   0 -10   6  453.62    6.33   0
   0  10  -6  454.11    6.97   0
   0 -10   6  430.55    6.83   0
   0  10  -6  422.11    6.35   0
   1 -10   6   34.28    4.94   0
  -1  10  -6   30.92    5.07   0
  -1  10  -6   33.24    6.18   0
   1 -10   6   36.84    6.05   0
   2 -10   6  185.99    5.55   0
  -2  10  -6  157.60    6.54   0
  -2  10  -6  162.97    6.69   0
   2 -10   6  149.07    6.59   0
  -3  10  -6    2.15    5.41   0
  -3  10  -6    2.69    5.08   0
   3 -10   6    0.27    4.95   0
   3 -10   6    1.30    5.12   0
   4 -10   6  159.73    5.97   0
   4 -10   6  137.62    5.88   0
  -4  10  -6  124.46    6.02   0
  -4  10  -6  129.91    5.98   0
  10   9  -6    7.03    5.23   0
 -10  -9   6    7.22    6.73   0
   9   9  -6   28.89    6.38   0
  -9  -9   6   43.20    5.43   0
   8   9  -6    9.27    4.90   0
  -8  -9   6    5.74    5.02   0
   7   9  -6   61.67    6.04   0
  -7  -9   6   70.26    5.20   0
   6   9  -6    1.03    4.45   0
  -6  -9   6    4.29    5.74   0
   5   9  -6   29.71    7.61   0
  -5  -9   6   30.24    5.84   0
   5   9  -6   21.45    4.76   0
  -4  -9   6  232.13    5.44   0
   4   9  -6  227.70    5.43   0
   4   9  -6  228.87    7.24   0
  -3  -9   6   63.88    5.90   0
   3   9  -6   70.25    5.97   0
  -3  -9   6   64.83    4.84   0
   3   9  -6   65.70    4.75   0
  -2  -9   6   69.08    4.82   0
   2   9  -6   85.50    5.94   0
   2   9  -6   76.44    4.83   0
  -2  -9   6   77.28    6.27   0
  -1  -9   6    7.43    4.82   0
   1   9  -6    2.31    6.07   0
  -1  -9   6    2.92    4.50   0
   1   9  -6    7.45    4.81   0
   0  -9   6   94.68    5.31   0
   0   9  -6   91.87    5.87   0
   0   9  -6   94.88    5.27   0
   0  -9   6   97.52    5.08   0
   1  -9   6   12.31    5.65   0
   1  -9   6   12.95    4.70   0
  -1   9  -6   12.44    4.85   0
  -1   9  -6   12.01    5.74   0
   2  -9   6    3.43    4.65   0
   2  -9   6    7.60    4.65   0
  -2   9  -6    8.28    4.60   0
  -2   9  -6    8.40    4.69   0
   3  -9   6   20.14    6.00   0
   3  -9   6   21.27    4.97   0
  -3   9  -6   17.38    4.75   0
  -3   9  -6   23.29    6.12   0
  -4   9  -6    0.55    5.05   0
   4  -9   6    8.26    5.06   0
  -4   9  -6    4.60    5.12   0
   4  -9   6    2.82    5.08   0
   5  -9   6   27.33    5.33   0
  -5   9  -6   14.84    6.52   0
  -5   9  -6   20.64    5.21   0
   5  -9   6   20.56    5.21   0
  10   8  -6   13.93    6.31   0
 -10  -8   6   15.28    5.43   0
   9   8  -6    0.02    4.80   0
  -9  -8   6    2.43    4.93   0
   8   8  -6   87.70    6.41   0
  -8  -8   6   93.04    5.23   0
   7   8  -6  522.17    6.89   0
  -7  -8   6  549.97    7.30   0
  -6  -8   6  132.55    6.20   0
   6   8  -6  122.15    5.10   0
   5   8  -6   71.82    7.68   0
  -5  -8   6   61.85    4.92   0
   5   8  -6   65.11    5.65   0
   4   8  -6  131.82    7.40   0
  -4  -8   6  131.95    6.77   0
  -4  -8   6  123.54    5.16   0
   4   8  -6  129.06    5.10   0
   3   8  -6    8.13    5.65   0
  -3  -8   6    9.54    4.37   0
  -3  -8   6    5.98    5.42   0
   3   8  -6   13.49    4.45   0
  -2  -8   6  235.43    6.95   0
   2   8  -6  236.41    5.66   0
  -2  -8   6  227.73    5.56   0
   2   8  -6  231.51    6.97   0
  -1  -8   6   25.37    4.45   0
   1   8  -6   27.20    4.63   0
   1   8  -6   29.08    5.64   0
  -1  -8   6   29.38    5.76   0
   0   8  -6  189.35    5.27   0
   0  -8   6  213.25    5.29   0
   0  -8   6  197.50    6.64   0
   0   8  -6  202.60    5.64   0
   1  -8   6   14.12    5.46   0
   1  -8   6   14.38    4.53   0
  -1   8  -6   15.40    5.78   0
  -1   8  -6   14.14    4.49   0
   2  -8   6  663.11    7.16   0
   2  -8   6  666.07    7.70   0
  -2   8  -6  633.83    6.80   0
  -2   8  -6  644.75    6.98   0
   3  -8   6    1.40    4.55   0
  -3   8  -6   -2.16    4.63   0
  -3   8  -6    4.22    4.62   0
   3  -8   6    2.25    4.60   0
  -4   8  -6  543.03    7.59   0
  -4   8  -6  588.25    6.91   0
   4  -8   6  593.66    6.89   0
   4  -8   6  567.66    6.78   0
   5  -8   6   -0.91    4.98   0
   5  -8   6    5.16    5.14   0
  -5   8  -6    4.04    5.15   0
  -5   8  -6   -0.58    4.92   0
  -6   8  -6   30.52    5.31   0
   6  -8   6   34.32    5.63   0
  -6   8  -6   31.83    5.74   0
  11   7  -6   29.23    6.82   0
 -11  -7   6   28.43    5.74   0
  10   7  -6   71.43    5.43   0
 -10  -7   6   70.43    5.55   0
   9   7  -6   41.70    6.15   0
  -9  -7   6   46.59    5.24   0
   8   7  -6   42.31    4.80   0
  -8  -7   6   40.39    4.90   0
   7   7  -6  302.90    7.10   0
  -7  -7   6  311.62    6.24   0
   6   7  -6    7.66    4.36   0
  -6  -7   6   12.36    4.61   0
  -5  -7   6   55.07    4.78   0
   5   7  -6   55.16    8.29   0
   5   7  -6   45.87    4.63   0
  -4  -7   6  216.98    6.45   0
   4   7  -6  229.24    7.08   0
   4   7  -6  218.94    6.35   0
  -4  -7   6  227.92    8.15   0
   3   7  -6  238.51    6.96   0
  -3  -7   6  215.69    5.47   0
   3   7  -6  213.81    5.40   0
  -3  -7   6  234.04    7.19   0
  -2  -7   6   21.19    4.65   0
  -2  -7   6   25.07    4.26   0
   2   7  -6   24.73    5.60   0
   2   7  -6   28.88    4.39   0
   1   7  -6    0.61    4.38   0
  -1  -7   6   -0.99    5.24   0
   1   7  -6    0.99    5.48   0
  -1  -7   6    2.20    4.60   0
   0   7  -6   -0.84    5.40   0
   0  -7   6    6.09    4.43   0
   0  -7   6    2.90    4.40   0
   0   7  -6    1.84    4.38   0
   1  -7   6   33.35    4.46   0
   1  -7   6   37.59    4.54   0
  -1   7  -6   34.07    5.69   0
  -1   7  -6   35.13    4.56   0
   2  -7   6  376.64    5.88   0
   2  -7   6  395.58    5.86   0
  -2   7  -6  360.56    6.70   0
  -2   7  -6  369.21    5.80   0
  -3   7  -6   10.85    5.65   0
   3  -7   6    9.25    4.59   0
   3  -7   6    5.64    4.54   0
  -3   7  -6    9.21    4.61   0
  -4   7  -6   87.23    5.07   0
   4  -7   6   80.40    4.81   0
   4  -7   6   88.73    6.03   0
  -4   7  -6   80.80    5.89   0
  -5   7  -6   34.34    5.08   0
  -5   7  -6   27.95    4.89   0
   5  -7   6   29.59    5.06   0
   5  -7   6   37.64    4.77   0
   6  -7   6   39.40    6.33   0
  -6   7  -6   37.98    5.03   0
  -6   7  -6   43.46    5.32   0
   7  -7   6   14.15    5.62   0
  -7   7  -6   12.81    5.25   0
  -7   7  -6   20.92    6.53   0
  11   6  -6   10.22    6.64   0
 -11  -6   6    7.23    6.63   0
  10   6  -6   13.71    5.96   0
 -10  -6   6   13.98    5.10   0
   9   6  -6   56.15    5.10   0
  -9  -6   6   55.26    4.98   0
   8   6  -6    5.00    5.61   0
  -8  -6   6    1.92    4.58   0
   7   6  -6  154.02    6.16   0
  -7  -6   6  150.19    5.45   0
   6   6  -6  115.57    5.85   0
  -6  -6   6  133.90    6.27   0
  -5  -6   6  450.53    7.26   0
   5   6  -6  482.45   13.89   0
   5   6  -6  449.08    6.54   0
   4   6  -6  204.27    7.74   0
  -4  -6   6  197.93    5.66   0
  -4  -6   6  206.74    8.19   0
   4   6  -6  190.62    6.23   0
  -3  -6   6 1039.99   11.00   0
   3   6  -6 1073.25   10.89   0
   3   6  -6 1010.98    8.57   0
  -3  -6   6  996.32    8.77   0
  -2  -6   6 2072.88   13.08   0
   2   6  -6 2226.17   13.22   0
  -2  -6   6 2114.62   11.40   0
   2   6  -6 2023.79   11.83   0
   1   6  -6   15.32    4.14   0
  -1  -6   6    9.13    5.44   0
   1   6  -6   17.24    5.58   0
  -1  -6   6   18.21    5.62   0
   0  -6   6   30.55    4.53   0
   0   6  -6   32.32    4.56   0
   0   6  -6   29.16    5.50   0
   0  -6   6   29.75    4.54   0
   1  -6   6   47.29    4.58   0
  -1   6  -6   55.55    4.24   0
  -1   6  -6   53.34    4.52   0
   1  -6   6   54.05    4.16   0
  -2   6  -6  417.30    6.01   0
   2  -6   6  428.05    6.71   0
  -2   6  -6  417.14    5.89   0
   2  -6   6  412.69    6.06   0
   3  -6   6  219.33    5.28   0
   3  -6   6  211.13    5.14   0
  -3   6  -6  203.80    5.16   0
  -3   6  -6  212.00    5.19   0
   4  -6   6  972.94    7.87   0
  -4   6  -6  929.33    7.51   0
   4  -6   6 1027.58    8.40   0
  -4   6  -6  975.20    7.67   0
  -5   6  -6   12.02    4.71   0
   5  -6   6   16.18    4.66   0
  -5   6  -6   22.24    4.52   0
   5  -6   6   14.89    4.48   0
   6  -6   6  585.30    7.10   0
  -6   6  -6  602.98    7.02   0
  -6   6  -6  563.22    7.52   0
  -7   6  -6    2.15    5.00   0
   7  -6   6    5.08    5.15   0
  -7   6  -6    5.60    5.32   0
  -8   6  -6   11.75    5.32   0
   8  -6   6    2.78    5.50   0
  -8   6  -6    8.12    5.70   0
  -8   6  -6    4.94    5.33   0
  11   5  -6   38.99    5.57   0
 -11  -5   6   21.69    5.52   0
  10   5  -6    6.82    6.07   0
 -10  -5   6    6.14    5.04   0
   9   5  -6   43.69    4.97   0
  -9  -5   6   35.63    4.79   0
   8   5  -6  432.53    6.49   0
  -8  -5   6  441.08    7.48   0
   7   5  -6  187.69    5.43   0
  -7  -5   6  196.61    6.36   0
   6   5  -6  448.09    7.17   0
  -6  -5   6  460.35    6.72   0
  -5  -5   6  302.17    6.83   0
  -5  -5   6  323.64   14.84   0
   5   5  -6  306.71    6.64   0
  -4  -5   6   77.25    7.21   0
  -4  -5   6   71.79    6.08   0
   4   5  -6   74.26    4.90   0
   4   5  -6   79.69    7.48   0
   3   5  -6  688.78    9.83   0
  -3  -5   6  616.82    8.48   0
  -3  -5   6  665.03    9.51   0
   3   5  -6  638.21    7.61   0
   2   5  -6  617.45    8.55   0
  -2  -5   6  604.31    8.60   0
  -2  -5   6  586.91    7.47   0
   2   5  -6  566.85    8.06   0
   1   5  -6  880.53    8.54   0
  -1  -5   6  843.26    8.20   0
  -1  -5   6  876.03    9.20   0
   1   5  -6  839.18    8.97   0
   0   5  -6   70.61    4.68   0
   0  -5   6   76.86    5.68   0
   0   5  -6   66.08    4.75   0
   0  -5   6   76.77    4.50   0
  -1   5  -6  271.28    5.50   0
   1  -5   6  292.29    6.16   0
   1  -5   6  294.74    6.24   0
  -1   5  -6  284.19    6.22   0
   2  -5   6  106.66    4.35   0
   2  -5   6   99.12    4.82   0
  -2   5  -6   93.65    4.59   0
  -2   5  -6   91.06    5.57   0
  -3   5  -6  142.35    4.94   0
   3  -5   6  141.03    5.05   0
  -3   5  -6  135.05    5.09   0
   3  -5   6  134.32    5.05   0
   4  -5   6  706.93    6.95   0
   4  -5   6  721.23    6.75   0
  -4   5  -6  678.42    6.65   0
  -4   5  -6  703.72    6.88   0
   5  -5   6   69.53    4.92   0
  -5   5  -6   64.94    4.74   0
  -5   5  -6   66.43    5.82   0
   5  -5   6   67.07    5.85   0
   6  -5   6   44.24    4.97   0
  -6   5  -6   43.89    4.66   0
  -6   5  -6   39.08    4.88   0
  -7   5  -6  143.86    6.47   0
   7  -5   6  131.96    5.54   0
  -7   5  -6  138.30    5.23   0
  -8   5  -6    1.34    5.03   0
   8  -5   6    4.57    6.64   0
  -8   5  -6    6.94    5.42   0
  -8   5  -6    4.48    5.07   0
 -11  -4   6   68.49    5.70   0
  10   4  -6   87.26    6.19   0
 -10  -4   6   84.85    5.54   0
   9   4  -6   18.92    5.56   0
  -9  -4   6   17.14    4.82   0
   8   4  -6   18.72    5.43   0
  -8  -4   6   20.83    5.58   0
   7   4  -6   19.59    4.50   0
  -7  -4   6   15.71    5.43   0
   6   4  -6   12.37    4.50   0
  -6  -4   6   10.84    5.54   0
   5   4  -6  364.27    6.82   0
  -5  -4   6  372.43   15.60   0
  -5  -4   6  367.36    6.99   0
  -4  -4   6   15.90    6.95   0
   4   4  -6   15.25    4.31   0
  -4  -4   6   16.91    5.56   0
   4   4  -6   16.68    6.78   0
   3   4  -6  648.59    9.44   0
  -3  -4   6  637.17    9.44   0
   3   4  -6  603.50    7.65   0
  -3  -4   6  602.52    8.02   0
  -2  -4   6   28.53    5.64   0
   2   4  -6   26.07    5.82   0
  -2  -4   6   31.87    4.98   0
   2   4  -6   25.38    5.71   0
  -1  -4   6 1232.28   10.40   0
   1   4  -6 1259.01   10.37   0
  -1  -4   6 1228.38   10.29   0
   1   4  -6 1181.98    9.66   0
   0  -4   6 2128.23   11.71   0
   0   4  -6 2020.96   11.56   0
   0  -4   6 2106.38   12.17   0
   0   4  -6 2126.69   11.74   0
  -1   4  -6   34.01    4.44   0
  -1   4  -6   35.47    4.53   0
   1  -4   6   27.86    4.41   0
   1  -4   6   29.29    4.27   0
   2  -4   6  759.42    7.31   0
  -2   4  -6  747.35    7.33   0
   2  -4   6  782.75    7.20   0
  -2   4  -6  739.57    7.74   0
   3  -4   6  183.02    4.90   0
  -3   4  -6  165.80    5.09   0
   3  -4   6  167.47    5.98   0
  -3   4  -6  162.68    5.03   0
  -4   4  -6 1602.97    9.14   0
   4  -4   6 1658.45    9.71   0
  -4   4  -6 1525.89    9.44   0
   4  -4   6 1526.90    9.15   0
  -5   4  -6   34.67    4.39   0
  -5   4  -6   44.60    4.49   0
   5  -4   6   43.35    4.54   0
   6  -4   6  432.99    6.26   0
  -6   4  -6  457.24    6.18   0
  -6   4  -6  457.50    5.92   0
  -7   4  -6   21.13    4.61   0
   7  -4   6   13.55    5.05   0
  -7   4  -6   15.09    4.58   0
  -7   4  -6   20.76    5.84   0
  -8   4  -6  610.99    7.45   0
  -8   4  -6  590.92    7.80   0
  -8   4  -6  554.84    6.84   0
   8  -4   6  590.68    7.59   0
  -9   4  -6    5.37    5.10   0
  -9   4  -6    7.78    5.04   0
  -9   4  -6   13.88    6.64   0
   9  -4   6    5.88    5.70   0
 -11  -3   6    1.60    5.16   0
 -10  -3   6  281.57    7.50   0
   9   3  -6   30.29    5.48   0
  -9  -3   6   31.22    5.78   0
   8   3  -6  218.78    6.38   0
  -8  -3   6  228.53    5.66   0
   7   3  -6   44.92    5.42   0
  -7  -3   6   42.85    5.58   0
   6   3  -6  309.48    6.60   0
  -6  -3   6  300.45    6.73   0
   5   3  -6   55.62    5.27   0
  -5  -3   6   54.82    8.66   0
  -5  -3   6   50.32    5.43   0
   4   3  -6  638.30   11.55   0
  -4  -3   6  612.33    8.73   0
  -4  -3   6  617.48   11.33   0
   4   3  -6  610.30    7.82   0
  -3  -3   6  989.27   10.85   0
  -3  -3   6 1051.11   12.24   0
   3   3  -6 1057.47   11.84   0
   3   3  -6 1018.68    9.94   0
   2   3  -6  557.30    9.08   0
  -2  -3   6  512.22    8.77   0
  -2  -3   6  552.17    8.82   0
   2   3  -6  505.92    8.73   0
  -1  -3   6  759.04    9.07   0
   1   3  -6  748.54    8.96   0
   1   3  -6  759.33    8.63   0
  -1  -3   6  756.91    9.71   0
   0  -3   6  153.88    4.91   0
   0   3  -6  154.42    5.16   0
   0   3  -6  149.40    5.35   0
   0  -3   6  160.05    6.19   0
   1  -3   6  997.86    8.41   0
   1  -3   6 1036.75    8.77   0
  -1   3  -6 1016.06    8.60   0
  -1   3  -6 1027.32    8.54   0
   2  -3   6  324.22    5.76   0
  -2   3  -6  335.22    6.60   0
   2  -3   6  352.62    5.72   0
  -2   3  -6  326.43    5.66   0
   3  -3   6  669.48    6.77   0
  -3   3  -6  681.44    6.84   0
  -3   3  -6  663.85    6.78   0
   3  -3   6  705.56    6.92   0
   4  -3   6  165.93    4.85   0
   4  -3   6  165.66    5.24   0
  -4   3  -6  167.95    5.02   0
  -4   3  -6  162.44    4.86   0
  -5   3  -6   36.99    4.33   0
  -5   3  -6   37.74    4.57   0
   5  -3   6   43.33    4.47   0
  -6   3  -6   31.56    4.66   0
  -6   3  -6   37.55    4.51   0
   6  -3   6   38.46    5.71   0
   7  -3   6  181.20    5.42   0
  -7   3  -6  166.25    5.91   0
  -7   3  -6  170.13    5.20   0
  -7   3  -6  173.39    5.06   0
   8  -3   6    0.44    4.85   0
  -8   3  -6   10.19    4.72   0
  -8   3  -6    8.70    4.67   0
  -8   3  -6   14.67    4.74   0
  -9   3  -6  139.55    6.66   0
  -9   3  -6  146.87    6.60   0
   9  -3   6  137.65    6.16   0
  -9   3  -6  124.80    5.81   0
 -11  -2   6   -3.01    6.06   0
 -11  -2   6    2.49   10.13   0
 -11  -2   6   -0.64   10.33   0
 -11  -2   6   -1.06    5.14   0
 -10  -2   6    3.88    8.92   0
 -10  -2   6    1.08    8.85   0
 -10  -2   6    2.69    4.85   0
  -9  -2   6   44.11    8.35   0
  -9  -2   6   42.66    8.32   0
  -9  -2   6   44.71    4.82   0
  -8  -2   6  281.54    6.79   0
  -8  -2   6  269.60   10.10   0
   8   2  -6  271.30    5.87   0
  -8  -2   6  298.59    9.68   0
  -7  -2   6  202.79    9.14   0
  -7  -2   6  208.51    8.73   0
   7   2  -6  196.18    6.20   0
  -7  -2   6  194.36    6.32   0
   6   2  -6  377.96    6.33   0
  -6  -2   6  385.89   11.14   0
  -6  -2   6  381.25    6.65   0
  -6  -2   6  400.35   10.70   0
  -5  -2   6   39.72    6.37   0
   5   2  -6   39.49    5.17   0
  -5  -2   6   39.60    5.35   0
   4   2  -6   68.56    5.70   0
  -4  -2   6   65.19    6.02   0
  -4  -2   6   66.84    6.46   0
  -3  -2   6  385.99    8.61   0
   3   2  -6  400.10    8.54   0
  -3  -2   6  370.41    8.65   0
   3   2  -6  379.90    8.18   0
  -2  -2   6   40.86    5.86   0
   2   2  -6   42.65    6.14   0
  -2  -2   6   37.41    6.71   0
   2   2  -6   39.80    6.19   0
   1   2  -6  145.00    5.52   0
  -1  -2   6  138.99    7.05   0
   1   2  -6  132.29    6.08   0
  -1  -2   6  138.62    5.40   0
   0  -2   6  295.53    6.74   0
   0   2  -6  283.84    7.42   0
   0   2  -6  302.33    6.70   0
   0  -2   6  300.85    5.97   0
   1  -2   6  226.24    6.21   0
  -1   2  -6  230.04    5.50   0
  -1   2  -6  211.21    5.46   0
   1  -2   6  223.05    5.45   0
   2  -2   6 1409.39    9.38   0
   2  -2   6 1393.66   10.13   0
  -2   2  -6 1392.01    9.63   0
  -2   2  -6 1351.26    9.84   0
   3  -2   6  262.06    5.39   0
   3  -2   6  283.07    5.50   0
  -3   2  -6  262.06    5.44   0
  -3   2  -6  268.01    5.43   0
  -4   2  -6  239.30    5.25   0
  -4   2  -6  250.70    5.19   0
   4  -2   6  244.82    5.45   0
  -5   2  -6   42.53    4.62   0
   5  -2   6   46.89    4.54   0
  -5   2  -6   43.26    4.51   0
  -6   2  -6 2023.61    9.72   0
  -6   2  -6 1989.76    9.65   0
  -6   2  -6 2042.25    9.91   0
   6  -2   6 1945.08   10.15   0
  -7   2  -6   76.80    4.60   0
  -7   2  -6   77.45    4.63   0
   7  -2   6   79.32    5.78   0
  -7   2  -6   81.35    4.61   0
   8  -2   6  199.36    6.56   0
  -8   2  -6  206.87    5.23   0
  -8   2  -6  212.86    6.36   0
  -8   2  -6  207.25    5.29   0
  -9   2  -6   59.48    5.01   0
   9  -2   6   71.79    6.59   0
  -9   2  -6   64.33    6.07   0
  -9   2  -6   65.70    5.03   0
 -10   2  -6  136.86    5.55   0
 -10   2  -6  103.22    5.66   0
 -10   2  -6  110.89    6.02   0
  10  -2   6  107.46    7.57   0
 -11  -1   6   16.78    5.23   0
 -11  -1   6   11.58    8.15   0
 -11  -1   6   16.93    7.41   0
 -11  -1   6   12.65    6.42   0
 -10  -1   6  187.63    5.72   0
 -10  -1   6  169.59    8.06   0
 -10  -1   6  173.72    8.35   0
 -10  -1   6  158.66    6.67   0
  -9  -1   6  269.50    8.53   0
  -9  -1   6  286.56    6.00   0
  -9  -1   6  276.81    8.56   0
  -9  -1   6  273.89    5.97   0
  -8  -1   6  463.51    9.54   0
  -8  -1   6  450.52    9.65   0
  -8  -1   6  448.72    7.32   0
  -7  -1   6   28.51    5.27   0
  -7  -1   6   27.38    6.14   0
  -7  -1   6   30.01    6.63   0
   6   1  -6 1093.65    9.98   0
  -6  -1   6 1175.11   12.86   0
  -6  -1   6 1140.53   13.81   0
  -6  -1   6 1113.95   10.14   0
   5   1  -6    8.31    5.07   0
  -5  -1   6    2.73    4.90   0
  -5  -1   6    3.93    4.95   0
   4   1  -6  630.45    9.84   0
  -4  -1   6  633.44    9.45   0
  -4  -1   6  657.14   10.26   0
  -3  -1   6   66.98    5.94   0
   3   1  -6   61.40    5.93   0
  -3  -1   6   64.38    7.25   0
   3   1  -6   61.81    5.84   0
   2   1  -6   54.35    6.22   0
  -2  -1   6   53.40    5.89   0
  -2  -1   6   48.22    7.70   0
   2   1  -6   49.62    6.23   0
  -1  -1   6  572.51    7.85   0
  -1  -1   6  556.16   10.30   0
   1   1  -6  538.14   11.02   0
   1   1  -6  580.36    8.01   0
   0   1  -6  276.17    6.34   0
   0  -1   6  276.87    7.13   0
   0  -1   6  270.26    6.18   0
   0   1  -6  265.88    8.10   0
  -1   1  -6 4723.01   17.45   0
   1  -1   6 4865.11   19.62   0
  -1   1  -6 4668.05   18.98   0
   1  -1   6 4682.95   16.98   0
  -2   1  -6  918.23    8.33   0
  -2   1  -6  902.31    8.23   0
   2  -1   6  968.93    8.47   0
   2  -1   6  900.62    8.26   0
  -3   1  -6  871.23    7.79   0
  -3   1  -6  870.06    7.80   0
   3  -1   6  847.17    7.71   0
   4  -1   6    6.25    4.18   0
  -4   1  -6    6.25    4.10   0
  -4   1  -6    2.97    5.02   0
  -5   1  -6    3.28    4.12   0
   5  -1   6    5.99    4.04   0
  -5   1  -6    2.76    4.12   0
  -5   1  -6    6.78    4.29   0
  -6   1  -6  913.31    7.23   0
  -6   1  -6  943.84    7.52   0
   6  -1   6  947.92    8.34   0
  -6   1  -6  991.12    8.05   0
  -7   1  -6   15.01    4.31   0
  -7   1  -6   22.86    4.30   0
   7  -1   6   26.90    4.56   0
  -7   1  -6   30.57    5.35   0
  -8   1  -6  218.66    5.29   0
  -8   1  -6  212.57    5.23   0
  -8   1  -6  197.16    5.11   0
   8  -1   6  199.00    5.50   0
  -9   1  -6   68.99    5.11   0
   9  -1   6   78.20    6.53   0
  -9   1  -6   87.62    4.92   0
  -9   1  -6   83.18    4.87   0
 -10   1  -6   19.96    5.00   0
 -10   1  -6   20.01    4.98   0
 -10   1  -6   21.81    5.05   0
  10  -1   6   16.94    5.48   0
 -11   0   6   20.15    6.40   0
 -11   0   6   14.41    6.55   0
 -11   0   6   14.26    6.32   0
 -11   0   6   14.31    7.57   0
 -10   0   6  122.24    5.53   0
 -10   0   6  128.11    5.57   0
 -10   0   6  122.07    7.68   0
 -10   0   6  120.77    6.68   0
  -9   0   6   27.61    5.79   0
  -9   0   6   31.09    4.66   0
  -9   0   6   31.27    5.54   0
  -9   0   6   29.74    6.65   0
  -8   0   6   23.46    5.73   0
  -8   0   6   22.72    5.43   0
  -8   0   6   26.05    6.70   0
  -8   0   6   23.62    4.47   0
  -7   0   6   12.71    4.92   0
  -7   0   6   14.61    5.61   0
  -7   0   6   10.82    4.17   0
  -7   0   6   11.36    6.13   0
  -6   0   6  363.30    7.14   0
  -6   0   6  385.61    8.60   0
  -6   0   6  393.88    7.86   0
  -5   0   6  299.83    7.35   0
  -5   0   6  288.58    7.06   0
   4   0  -6  152.31    6.45   0
  -4   0   6  159.47    6.47   0
  -4   0   6  150.01    6.44   0
   3   0  -6  374.62    8.44   0
   3   0  -6  359.89    9.49   0
  -3   0   6  377.73    7.47   0
  -3   0   6  358.80   10.16   0
   2   0  -6  149.20    9.09   0
   2   0  -6  150.29    6.66   0
  -2   0   6  144.31   10.15   0
  -2   0   6  153.92    6.01   0
  -1   0   6  704.12    8.69   0
  -1   0   6  700.23   13.83   0
   1   0  -6  662.77   14.55   0
   1   0  -6  719.56    8.80   0
   0   0   6  164.43    8.40   0
   0   0   6  150.39    5.87   0
   0   0  -6  151.74    7.76   0
   0   0  -6  150.80    5.94   0
  -1   0  -6 3168.20   14.72   0
   1   0   6 3005.84   14.77   0
  -1   0  -6 3157.70   17.22   0
   2   0   6  378.80    6.40   0
  -2   0  -6  392.96    6.46   0
  -2   0  -6  409.79    6.71   0
  -3   0  -6    8.26    4.15   0
  -3   0  -6    4.91    3.97   0
  -3   0  -6    6.27    3.98   0
   3   0   6    2.58    5.18   0
  -4   0  -6  295.84    5.53   0
  -4   0  -6  279.92    5.52   0
  -4   0  -6  271.26    5.32   0
   4   0   6  277.34    5.59   0
   5   0   6  612.35    6.64   0
  -5   0  -6  654.65    6.74   0
  -5   0  -6  584.65    6.42   0
  -5   0  -6  613.65    6.58   0
  -6   0  -6  485.08    6.65   0
   6   0   6  498.95    6.30   0
  -6   0  -6  474.87    6.01   0
  -6   0  -6  513.89    6.17   0
   7   0   6    3.14    4.38   0
  -7   0  -6    4.55    4.08   0
  -7   0  -6    0.82    4.13   0
  -7   0  -6    0.94    4.34   0
  -8   0  -6  672.20    6.60   0
  -8   0  -6  640.55    6.52   0
  -8   0  -6  670.50    6.88   0
   8   0   6  668.51    7.18   0
   9   0   6  162.46    5.86   0
  -9   0  -6  159.27    5.11   0
  -9   0  -6  177.83    5.15   0
  -9   0  -6  176.68    6.41   0
 -10   0  -6   51.23    5.07   0
 -10   0  -6   41.99    6.30   0
  10   0   6   53.06    6.72   0
 -10   0  -6   59.99    4.97   0
 -11   0  -6   30.85    5.21   0
 -11   0  -6   37.22    5.29   0
 -11   0  -6   24.25    5.77   0
  11   0   6   24.67    6.16   0
 -11   1   6   -4.53    5.24   0
 -11   1   6    3.19    6.75   0
 -11   1   6    2.95    6.41   0
 -11   1   6    1.82    5.20   0
 -10   1   6   39.82    6.39   0
 -10   1   6   45.78    6.05   0
 -10   1   6   44.55    6.32   0
 -10   1   6   43.54    5.10   0
  -9   1   6   23.42    5.49   0
  -9   1   6   21.76    5.82   0
  -9   1   6   22.83    5.59   0
  -9   1   6   26.75    5.84   0
  -8   1   6  323.83    7.10   0
  -8   1   6  289.76    5.82   0
  -8   1   6  300.42    7.35   0
  -8   1   6  312.57    5.99   0
  -7   1   6  956.13    9.68   0
  -7   1   6  910.54    9.26   0
  -7   1   6  992.71    9.40   0
  -7   1   6  984.42    9.79   0
  -6   1   6 1141.09   10.19   0
  -6   1   6 1225.00   10.42   0
  -6   1   6 1198.98   10.60   0
  -6   1   6 1151.83   11.14   0
  -5   1   6  579.63    8.54   0
  -5   1   6  613.11    8.53   0
  -5   1   6  586.50    8.77   0
  -5   1   6  632.59    8.92   0
  -4   1   6 2890.17   18.58   0
  -4   1   6 2631.21   18.20   0
  -4   1   6 2774.61   15.67   0
  -3   1   6  794.41   13.27   0
  -3   1   6  846.58   13.97   0
  -3   1   6  819.16    9.74   0
  -2   1   6  338.21    6.78   0
   2  -1  -6  342.33    7.63   0
   1  -1  -6  291.15    6.91   0
  -1   1   6  276.01    7.78   0
   0   1   6   37.53    5.07   0
   0  -1  -6   39.56    7.47   0
   0  -1  -6   38.64    7.77   0
   0  -1  -6   38.22    5.21   0
  -1  -1  -6 1341.21   13.06   0
   1   1   6 1350.04   10.43   0
  -1  -1  -6 1425.69   13.44   0
  -1  -1  -6 1379.49   10.59   0
  -2  -1  -6   69.42    5.71   0
  -2  -1  -6   66.94    5.65   0
  -2  -1  -6   79.52    4.82   0
   2   1   6   73.58    4.75   0
  -3  -1  -6 2498.75   12.60   0
  -3  -1  -6 2647.71   12.63   0
  -3  -1  -6 2728.69   13.09   0
   3   1   6 2557.06   12.55   0
  -4  -1  -6 1000.86    8.00   0
  -4  -1  -6  946.36    8.07   0
  -4  -1  -6  900.18    7.77   0
   4   1   6  948.14    8.04   0
  -5  -1  -6 1673.17    9.80   0
  -5  -1  -6 1754.91   10.08   0
  -5  -1  -6 1882.21    9.75   0
   5   1   6 1727.52   10.05   0
   6   1   6   29.61    4.30   0
  -6  -1  -6   30.13    4.14   0
  -6  -1  -6   29.35    4.38   0
  -6  -1  -6   23.62    5.20   0
  -7  -1  -6   97.67    4.77   0
  -7  -1  -6   82.11    4.39   0
  -7  -1  -6   97.07    4.65   0
   7   1   6   87.10    4.72   0
  -8  -1  -6  681.40    6.66   0
  -8  -1  -6  669.40    6.96   0
  -8  -1  -6  704.67    6.75   0
   8   1   6  651.82    8.23   0
  -9  -1  -6   17.59    4.36   0
  -9  -1  -6   21.14    4.64   0
  -9  -1  -6   17.70    4.47   0
   9   1   6   22.43    4.90   0
  10   1   6  175.90    6.25   0
 -10  -1  -6  172.67    5.45   0
 -10  -1  -6  165.19    5.78   0
 -10  -1  -6  168.66    5.44   0
 -11  -1  -6    5.76    5.11   0
 -11  -1  -6   -1.69    5.37   0
 -11  -1  -6    8.39    4.86   0
  11   1   6    3.18    5.88   0
 -11   2   6  131.56    7.42   0
 -11   2   6  170.42    7.75   0
 -11   2   6  167.32    6.33   0
 -11   2   6  157.97    7.90   0
 -10   2   6   69.11    6.22   0
 -10   2   6   67.68    6.62   0
 -10   2   6   74.29    5.36   0
  -9   2   6  192.33    5.52   0
  -9   2   6  187.75    6.88   0
  -9   2   6  196.63    5.61   0
  -8   2   6   11.21    5.44   0
  -8   2   6   14.09    5.25   0
  -8   2   6   10.88    4.76   0
  -7   2   6   29.96    6.08   0
  -7   2   6   27.37    5.29   0
  -7   2   6   32.57    5.37   0
  -6   2   6  111.00    5.57   0
  -6   2   6  114.59    6.19   0
  -6   2   6  111.93    5.81   0
  -5   2   6   71.15    4.95   0
  -5   2   6   68.72    5.43   0
  -5   2   6   73.00    5.61   0
  -5   2   6   76.33    5.54   0
  -4   2   6  227.21    7.66   0
  -4   2   6  245.99    7.95   0
  -4   2   6  240.23    6.67   0
  -3   2   6 2282.43   19.59   0
  -3   2   6 2358.09   20.15   0
  -3   2   6 2336.76   13.75   0
  -2   2   6    1.72    8.61   0
  -2   2   6    1.96    9.51   0
  -2   2   6    2.10    4.43   0
   1  -2  -6   53.98    5.37   0
  -1   2   6   56.13    5.35   0
   0  -2  -6   93.76    9.04   0
   0   2   6   93.57    8.72   0
   0  -2  -6   99.09    5.58   0
   0   2   6   99.01    5.46   0
   1   2   6 1733.02   11.65   0
  -1  -2  -6 1674.12   14.80   0
   1   2   6 1662.92   14.75   0
  -1  -2  -6 1733.28   11.66   0
  -2  -2  -6    2.13    4.35   0
   2   2   6    6.36    4.40   0
   2   2   6    0.24    5.15   0
  -2  -2  -6    2.44    4.50   0
  -3  -2  -6  154.70    4.93   0
   3   2   6  155.11    5.13   0
  -3  -2  -6  160.47    5.18   0
  -4  -2  -6 3341.13   14.51   0
  -4  -2  -6 3300.06   13.54   0
   4   2   6 3316.43   14.39   0
  -5  -2  -6  210.46    5.95   0
  -5  -2  -6  202.41    4.91   0
   5   2   6  207.78    6.18   0
  -6  -2  -6   41.03    4.37   0
  -6  -2  -6   39.08    4.18   0
   6   2   6   39.85    4.65   0
  -7  -2  -6  878.91    7.22   0
  -7  -2  -6  932.68    8.48   0
   7   2   6  919.66    8.66   0
  -7  -2  -6  993.37    7.47   0
  -8  -2  -6  411.58    5.78   0
  -8  -2  -6  410.47    6.98   0
  -8  -2  -6  436.23    5.91   0
   8   2   6  412.23    6.45   0
  -9  -2  -6    7.47    4.28   0
  -9  -2  -6    5.26    5.73   0
  -9  -2  -6    0.53    4.37   0
   9   2   6    4.81    4.78   0
  10   2   6   90.62    6.95   0
 -10  -2  -6   93.75    5.00   0
 -10  -2  -6   99.24    5.41   0
 -10  -2  -6   87.81    5.10   0
 -11  -2  -6    2.64    6.11   0
 -11  -2  -6    5.33    5.18   0
  11   2   6    7.00    5.73   0
 -11  -2  -6   10.76    5.11   0
 -10   3   6   27.53    6.31   0
 -10   3   6   33.17    5.22   0
 -10   3   6   26.03    6.73   0
  -9   3   6   12.64    4.55   0
  -9   3   6   11.68    4.57   0
  -9   3   6   13.52    5.41   0
  -8   3   6  110.55    5.71   0
  -8   3   6  105.18    5.93   0
  -8   3   6   99.35    6.36   0
  -7   3   6   35.47    5.03   0
  -7   3   6   39.08    5.47   0
  -7   3   6   43.56    4.79   0
  -6   3   6  915.10    9.13   0
  -6   3   6  990.10    9.49   0
  -6   3   6  947.58    9.40   0
  -5   3   6  136.91    5.63   0
  -5   3   6  150.52    5.96   0
  -5   3   6  141.30    5.03   0
  -4   3   6 1483.05   12.49   0
  -4   3   6 1539.03   12.82   0
  -3   3   6  349.63    8.29   0
  -3   3   6  355.55    6.10   0
  -2   3   6 3259.47   14.85   0
   1  -3  -6 5972.33   20.24   0
  -1   3   6 5907.45   20.13   0
   0   3   6  425.09   10.11   0
   0  -3  -6  437.33   11.01   0
   0   3   6  441.31    7.01   0
   0  -3  -6  453.78    7.18   0
   1   3   6 1451.45   13.66   0
  -1  -3  -6 1525.19   10.95   0
   1   3   6 1519.06   10.87   0
  -1  -3  -6 1525.91   13.94   0
   2   3   6  205.66    5.59   0
  -2  -3  -6  194.11    6.52   0
   2   3   6  187.28    6.40   0
  -2  -3  -6  200.94    5.67   0
  -3  -3  -6  140.57    4.98   0
   3   3   6  148.22    5.01   0
   3   3   6  144.44    4.90   0
  -3  -3  -6  149.47    5.05   0
  -4  -3  -6   55.02    4.35   0
   4   3   6   61.16    5.25   0
   4   3   6   55.07    5.25   0
  -4  -3  -6   55.94    4.27   0
  -5  -3  -6 1526.22   10.37   0
  -5  -3  -6 1450.94    9.02   0
   5   3   6 1501.41    9.87   0
   5   3   6 1474.85    9.08   0
  -6  -3  -6    3.93    4.39   0
  -6  -3  -6    5.58    3.97   0
   6   3   6   10.44    4.47   0
   7   3   6  634.13    7.19   0
  -7  -3  -6  629.15    7.76   0
  -7  -3  -6  600.23    6.34   0
  -8  -3  -6   86.30    5.73   0
  -8  -3  -6   84.26    4.63   0
   8   3   6   92.83    4.96   0
  -9  -3  -6   18.30    5.24   0
  -9  -3  -6    9.30    4.28   0
  -9  -3  -6   12.21    5.45   0
   9   3   6    7.48    6.01   0
 -10  -3  -6   13.26    4.81   0
 -10  -3  -6   21.06    4.59   0
 -10  -3  -6   26.56    4.52   0
  10   3   6   16.83    5.41   0
 -11  -3  -6    2.98    6.41   0
 -11  -3  -6    6.65    4.83   0
  11   3   6   11.88    6.92   0
 -11  -3  -6    0.74    4.82   0
 -10   4   6   22.47    5.31   0
 -10   4   6   18.08    6.98   0
 -10   4   6   16.76    5.46   0
  -9   4   6  371.65    6.65   0
  -9   4   6  388.14    6.79   0
  -9   4   6  360.28    8.10   0
  -8   4   6   85.37    4.92   0
  -8   4   6   94.44    5.86   0
  -8   4   6   95.19    6.80   0
  -7   4   6  183.71    6.65   0
  -7   4   6  191.46    5.41   0
  -7   4   6  188.07    6.13   0
  -6   4   6  159.75    5.33   0
  -6   4   6  149.07    6.34   0
  -6   4   6  155.77    5.95   0
  -5   4   6  826.95    9.02   0
  -5   4   6  864.39    9.10   0
  -5   4   6  854.95    8.82   0
  -4   4   6  506.54    6.94   0
  -4   4   6  501.11    8.14   0
   3  -4  -6   22.43    5.44   0
  -3   4   6   24.36    5.72   0
   2  -4  -6    2.16    6.19   0
  -2   4   6    2.65    4.36   0
  -2   4   6    3.51    5.93   0
  -1   4   6 1483.38   10.45   0
   1  -4  -6 1415.78   15.02   0
  -1   4   6 1458.29   15.03   0
   0  -4  -6 2969.15   14.27   0
   0   4   6 2942.15   14.30   0
   0  -4  -6 2869.83   19.77   0
   0   4   6 2878.97   19.32   0
   1   4   6  331.77    7.95   0
  -1  -4  -6  355.82    6.49   0
  -1  -4  -6  340.28    8.21   0
   1   4   6  359.09    6.39   0
   2   4   6  494.75    7.25   0
  -2  -4  -6  503.36    7.43   0
  -2  -4  -6  545.47    7.18   0
   2   4   6  521.46    6.98   0
  -3  -4  -6  670.04    7.44   0
   3   4   6  698.72    7.71   0
   3   4   6  690.22    7.48   0
  -3  -4  -6  726.65    7.70   0
  -4  -4  -6   57.79    4.45   0
   4   4   6   54.93    4.38   0
   4   4   6   62.99    4.38   0
  -4  -4  -6   57.21    5.39   0
  -5  -4  -6    4.12    4.89   0
   5   4   6    2.45    4.03   0
   5   4   6    4.77    5.02   0
  -5  -4  -6    6.95    5.10   0
  -6  -4  -6 3448.57   12.73   0
   6   4   6 3394.76   12.76   0
   6   4   6 3486.33   14.63   0
  -6  -4  -6 3584.01   14.58   0
  -7  -4  -6   50.40    4.30   0
   7   4   6   45.78    4.24   0
   7   4   6   55.31    4.77   0
  -7  -4  -6   51.36    4.55   0
  -8  -4  -6    7.29    4.16   0
   8   4   6    2.03    4.59   0
  -8  -4  -6    0.21    4.37   0
  -9  -4  -6  298.59    5.41   0
   9   4   6  307.25    7.34   0
  -9  -4  -6  303.32    6.05   0
 -10  -4  -6  251.61    5.54   0
  10   4   6  270.60    7.53   0
 -10  -4  -6  261.76    6.96   0
 -11  -4  -6   14.13    4.92   0
  11   4   6   16.19    6.83   0
 -11  -4  -6   10.42    4.91   0
 -11  -4  -6   16.59    5.26   0
 -10   5   6    6.29    6.49   0
 -10   5   6   10.76    5.85   0
 -10   5   6    4.63    5.59   0
  -9   5   6    1.88    6.43   0
  -9   5   6    9.31    4.60   0
  -9   5   6    7.75    6.11   0
  -8   5   6   11.48    5.86   0
  -8   5   6    8.30    5.91   0
  -8   5   6   15.34    5.02   0
  -7   5   6    1.82    4.72   0
  -7   5   6    2.07    4.35   0
  -7   5   6    4.65    4.43   0
  -6   5   6  307.08    6.67   0
  -6   5   6  312.37    6.14   0
  -6   5   6  308.20    7.11   0
  -5   5   6   13.58    4.41   0
  -5   5   6   14.33    4.38   0
  -4   5   6  757.53    8.27   0
   4  -5  -6  823.05    8.33   0
  -4   5   6  780.05    7.58   0
  -3   5   6  302.29    7.54   0
   3  -5  -6  312.93    7.23   0
  -2   5   6 1066.96    8.65   0
   2  -5  -6 1022.87   10.49   0
  -2   5   6  979.39   11.38   0
  -1   5   6  479.34    6.89   0
   1  -5  -6  416.68    8.86   0
  -1   5   6  451.87    8.99   0
   0  -5  -6 2905.63   17.51   0
   0   5   6 3027.28   13.82   0
   0   5   6 2987.25   17.46   0
   1   5   6  761.50    7.81   0
  -1  -5  -6  720.12    9.33   0
  -1  -5  -6  767.37    7.88   0
   1   5   6  692.13    9.09   0
   2   5   6  394.71    6.48   0
  -2  -5  -6  416.52    6.42   0
   2   5   6  426.15    6.59   0
  -2  -5  -6  402.59    6.74   0
   3   5   6 4513.50   16.54   0
  -3  -5  -6 4828.36   17.28   0
  -3  -5  -6 4506.77   16.51   0
   3   5   6 4621.68   17.13   0
  -4  -5  -6  199.33    5.87   0
   4   5   6  191.84    5.31   0
   4   5   6  196.89    5.12   0
  -4  -5  -6  201.63    5.44   0
  -5  -5  -6   13.02    3.97   0
   5   5   6   11.49    4.07   0
   5   5   6   12.91    4.28   0
  -5  -5  -6   10.26    5.20   0
  -6  -5  -6   12.75    4.17   0
   6   5   6   20.69    4.18   0
   6   5   6   21.00    4.39   0
  -6  -5  -6   22.16    5.09   0
  -7  -5  -6  140.81    4.74   0
   7   5   6  138.32    4.63   0
   7   5   6  141.81    6.11   0
  -7  -5  -6  147.37    6.07   0
   8   5   6  168.20    6.61   0
  -8  -5  -6  151.42    4.85   0
  -8  -5  -6  173.83    5.33   0
   8   5   6  164.69    4.90   0
  -9  -5  -6   20.33    4.32   0
   9   5   6   20.46    4.92   0
  -9  -5  -6   20.50    5.52   0
 -10  -5  -6    0.05    4.60   0
  10   5   6    0.65    6.07   0
 -10  -5  -6    0.16    5.58   0
 -11  -5  -6   13.67    5.00   0
 -11  -5  -6    8.50    6.18   0
  11   5   6   12.70    6.76   0
  -9   6   6   96.71    6.80   0
  -9   6   6  100.46    6.98   0
  -9   6   6  107.42    5.97   0
  -8   6   6   11.16    5.75   0
  -8   6   6   10.36    6.05   0
  -8   6   6    8.07    5.15   0
  -7   6   6  575.24    6.91   0
  -7   6   6  572.62    8.07   0
  -7   6   6  554.82    7.16   0
  -6   6   6   55.68    4.96   0
  -6   6   6   62.25    5.94   0
  -5   6   6   27.51    4.60   0
  -5   6   6   23.28    5.67   0
   5  -6  -6   31.18    5.56   0
   4  -6  -6  597.38    7.71   0
  -4   6   6  543.96    7.74   0
  -4   6   6  556.46    6.52   0
   3  -6  -6  753.27    8.16   0
  -3   6   6  739.62    7.29   0
  -3   6   6  721.46    9.13   0
   2  -6  -6 1728.48   12.12   0
  -2   6   6 1695.45   12.77   0
   1  -6  -6    1.76    5.81   0
  -1   6   6    1.16    4.57   0
  -1   6   6   -0.16    5.95   0
   0   6   6   22.81    5.86   0
   0   6   6   24.91    4.47   0
   0  -6  -6   18.72    5.61   0
   1   6   6  122.58    4.96   0
  -1  -6  -6  108.72    6.18   0
   1   6   6  109.67    5.08   0
  -2  -6  -6 1516.59   10.52   0
  -2  -6  -6 1570.55   10.26   0
   2   6   6 1558.78   10.30   0
   2   6   6 1480.95   10.41   0
   3   6   6  146.78    4.86   0
  -3  -6  -6  147.34    5.08   0
   3   6   6  145.28    5.12   0
  -3  -6  -6  147.56    4.93   0
   4   6   6    0.16    4.03   0
   4   6   6    0.47    4.02   0
  -4  -6  -6    2.54    4.12   0
  -4  -6  -6    3.59    4.04   0
   5   6   6  247.98    5.23   0
   5   6   6  257.23    6.44   0
  -5  -6  -6  254.52    5.62   0
  -5  -6  -6  248.98    5.96   0
   6   6   6    8.89    4.02   0
  -6  -6  -6    6.36    5.09   0
   6   6   6    6.46    5.07   0
  -6  -6  -6    6.72    4.03   0
   7   6   6   15.60    4.25   0
   7   6   6   22.95    4.45   0
  -7  -6  -6   25.32    4.53   0
  -7  -6  -6   25.96    5.06   0
  -8  -6  -6  593.08    6.41   0
  -8  -6  -6  589.97    8.09   0
   8   6   6  591.84    7.54   0
   8   6   6  597.84    6.46   0
  -9  -6  -6  140.48    4.85   0
   9   6   6  140.53    6.70   0
   9   6   6  127.94    4.86   0
  -9  -6  -6  136.28    6.43   0
 -10  -6  -6  215.30    5.57   0
  10   6   6  223.42    7.46   0
 -10  -6  -6  224.42    7.15   0
 -11  -6  -6    6.76    7.12   0
  11   6   6    7.34    6.47   0
 -11  -6  -6    1.98    4.91   0
  -9   7   6    4.62    6.39   0
  -9   7   6   -0.52    6.74   0
  -9   7   6    3.94    5.38   0
  -8   7   6  110.06    7.04   0
  -8   7   6  104.11    6.84   0
  -8   7   6  118.59    6.53   0
  -7   7   6   29.37    6.22   0
  -7   7   6   32.29    5.73   0
  -6   7   6   47.62    5.82   0
  -6   7   6   52.38    6.08   0
  -5   7   6   -0.08    5.63   0
   5  -7  -6   -1.16    4.44   0
  -5   7   6    2.48    4.37   0
  -4   7   6  100.96    5.02   0
   4  -7  -6  114.25    5.75   0
  -4   7   6  104.63    5.30   0
  -3   7   6   70.54    4.87   0
   3  -7  -6   68.53    5.84   0
  -3   7   6   69.32    4.90   0
   2  -7  -6 1044.41    9.19   0
  -2   7   6 1024.42    9.33   0
  -1   7   6   83.17    4.67   0
   1  -7  -6   80.49    5.05   0
  -1   7   6   83.36    5.27   0
   0   7   6  395.88    6.17   0
   0  -7  -6  384.91    6.60   0
   0   7   6  375.11    7.09   0
  -1  -7  -6  540.22    7.85   0
   1   7   6  587.55    6.98   0
   1   7   6  571.26    7.22   0
   2   7   6 1062.63    8.67   0
  -2  -7  -6 1006.92    9.14   0
   2   7   6  997.17    8.55   0
   3   7   6  299.47    5.53   0
   3   7   6  322.39    5.92   0
  -3  -7  -6  305.24    5.71   0
   4   7   6  853.07    8.98   0
  -4  -7  -6  876.09    8.29   0
   4   7   6  850.41    7.43   0
  -4  -7  -6  838.12    7.41   0
   5   7   6 1909.71   12.14   0
   5   7   6 1896.74    9.93   0
  -5  -7  -6 1948.83   12.03   0
  -5  -7  -6 1895.38    9.96   0
   6   7   6  215.56    5.13   0
   6   7   6  214.84    6.45   0
  -6  -7  -6  222.83    5.22   0
  -6  -7  -6  232.48    5.68   0
   7   7   6  145.84    4.79   0
   7   7   6  140.31    6.37   0
  -7  -7  -6  154.51    6.15   0
  -7  -7  -6  141.12    4.74   0
   8   7   6  145.09    4.95   0
  -8  -7  -6  145.47    6.08   0
   8   7   6  136.16    6.11   0
  -8  -7  -6  145.41    4.88   0
   9   7   6  279.48    7.51   0
   9   7   6  276.04    5.41   0
  -9  -7  -6  295.69    7.27   0
  -9  -7  -6  295.84    5.51   0
  10   7   6  132.73    5.13   0
  10   7   6  138.18    7.09   0
 -10  -7  -6  152.51    6.87   0
 -10  -7  -6  148.91    5.20   0
 -11  -7  -6    4.48    6.31   0
  11   7   6    4.25    6.85   0
 -11  -7  -6   -1.21    4.96   0
  -8   8   6   37.76    5.69   0
  -8   8   6   36.91    6.22   0
  -8   8   6   41.16    5.55   0
  -7   8   6  226.74    5.93   0
  -7   8   6  199.39    6.03   0
  -6   8   6   27.98    4.94   0
  -6   8   6   19.64    5.09   0
  -5   8   6  312.97    6.32   0
  -5   8   6  299.16    6.88   0
   5  -8  -6  335.98    6.20   0
   4  -8  -6   29.40    4.65   0
  -4   8   6   28.27    4.71   0
  -4   8   6   26.44    5.67   0
  -3   8   6    8.38    4.66   0
   3  -8  -6    4.55    4.49   0
  -3   8   6    6.79    5.57   0
   2  -8  -6    3.56    5.72   0
  -2   8   6    9.23    4.74   0
  -2   8   6    9.18    4.40   0
   1  -8  -6   29.14    4.77   0
  -1   8   6   24.83    4.88   0
   0   8   6  144.51    5.06   0
   0   8   6  145.18    5.35   0
   0  -8  -6  138.67    6.31   0
   1   8   6   18.38    4.27   0
   1   8   6   17.80    4.45   0
  -1  -8  -6   19.20    4.44   0
   2   8   6 1333.46    9.38   0
   2   8   6 1306.32    9.67   0
  -2  -8  -6 1280.72    9.29   0
   3   8   6    7.90    4.59   0
  -3  -8  -6   11.39    4.16   0
   3   8   6   12.41    4.15   0
   4   8   6  167.48    4.73   0
   4   8   6  164.91    6.23   0
  -4  -8  -6  155.72    4.71   0
   5   8   6   16.55    4.27   0
  -5  -8  -6   18.05    4.14   0
  -5  -8  -6   20.12    5.19   0
   5   8   6   20.63    4.45   0
  -6  -8  -6  154.66    6.19   0
   6   8   6  137.70    4.79   0
   6   8   6  146.51    6.19   0
  -6  -8  -6  154.27    4.79   0
   7   8   6  182.52    4.89   0
   7   8   6  188.47    6.33   0
  -7  -8  -6  187.27    6.46   0
  -7  -8  -6  178.42    4.97   0
   8   8   6   29.44    4.32   0
  -8  -8  -6   31.84    5.61   0
   8   8   6   27.17    5.59   0
  -8  -8  -6   29.06    5.46   0
   9   8   6  146.38    5.12   0
  -9  -8  -6  181.06    7.49   0
   9   8   6  166.09    7.01   0
  -9  -8  -6  159.59    5.17   0
 -10  -8  -6   11.57    5.98   0
 -10  -8  -6   13.10    4.65   0
  10   8   6   11.46    6.11   0
  10   8   6    7.68    4.66   0
  11   8   6  104.58    5.49   0
 -11  -8  -6  112.42    7.32   0
  11   8   6  121.48    8.72   0
 -11  -8  -6  114.62    5.52   0
  -8   9   6   42.64    6.79   0
  -8   9   6   51.92    5.89   0
  -8   9   6   43.32    5.92   0
  -7   9   6    9.61    5.22   0
  -7   9   6    5.86    6.27   0
  -6   9   6  316.46    6.36   0
   6  -9  -6  322.78    7.22   0
  -6   9   6  322.44    6.24   0
  -5   9   6   16.06    4.86   0
   5  -9  -6   22.39    5.85   0
  -5   9   6   11.68    5.08   0
  -4   9   6  134.22    5.26   0
   4  -9  -6  130.74    6.01   0
  -4   9   6  123.38    6.31   0
   3  -9  -6  136.16    5.05   0
  -3   9   6  138.88    5.27   0
  -3   9   6  131.21    5.17   0
   2  -9  -6  198.94    5.51   0
  -2   9   6  199.30    5.68   0
  -2   9   6  196.73    5.38   0
  -1   9   6   12.42    4.59   0
   1  -9  -6   14.51    4.80   0
  -1   9   6    7.75    4.93   0
   0   9   6   19.30    4.51   0
   0  -9  -6   22.23    5.55   0
   0   9   6   22.32    5.82   0
  -1  -9  -6   31.73    4.51   0
   1   9   6   38.21    4.38   0
   1   9   6   33.56    4.71   0
  -2  -9  -6  343.73    5.87   0
   2   9   6  368.56    6.89   0
   2   9   6  351.37    5.99   0
   3   9   6  605.26    7.30   0
  -3  -9  -6  598.26    6.63   0
   3   9   6  589.02    6.49   0
   4   9   6  556.83    6.48   0
   4   9   6  572.88    7.93   0
  -4  -9  -6  572.16    6.78   0
   5   9   6  192.46    5.18   0
  -5  -9  -6  186.31    5.08   0
   5   9   6  196.30    6.35   0
   6   9   6  206.70    6.41   0
   6   9   6  200.36    5.10   0
  -6  -9  -6  205.29    4.99   0
   7   9   6   75.77    4.56   0
   7   9   6   78.56    5.82   0
  -7  -9  -6   80.23    4.65   0
  -8  -9  -6   70.75    5.95   0
   8   9   6   66.30    4.61   0
   8   9   6   64.11    5.94   0
  -8  -9  -6   70.02    4.64   0
   9   9   6  240.90    5.55   0
   9   9   6  234.46    8.36   0
  -9  -9  -6  232.36    5.62   0
  -9  -9  -6  248.30    7.53   0
  10   9   6   71.98    8.01   0
  10   9   6   61.91    5.08   0
 -10  -9  -6   68.92    7.69   0
 -10  -9  -6   60.57    5.08   0
  11   9   6   74.40    5.54   0
  11   9   6   83.46    9.26   0
 -11  -9  -6   76.37    8.72   0
 -11  -9  -6   78.17    5.60   0
  -7  10   6  238.21    6.59   0
  -7  10   6  222.50    6.60   0
   6 -10  -6    1.55    4.79   0
  -6  10   6    0.06    5.07   0
  -6  10   6    9.00    5.12   0
  -5  10   6   97.45    5.17   0
   5 -10  -6  111.28    5.39   0
  -5  10   6  103.08    6.59   0
  -4  10   6  206.44    5.63   0
   4 -10  -6  195.83    5.62   0
  -4  10   6  195.49    6.84   0
   3 -10  -6   63.06    4.96   0
  -3  10   6   68.75    5.10   0
  -3  10   6   75.78    5.09   0
   2 -10  -6    4.45    5.42   0
  -2  10   6    6.34    4.74   0
  -2  10   6    7.43    4.68   0
   1 -10  -6   75.56    5.68   0
  -1  10   6   89.49    4.92   0
  -1  10   6   89.07    4.95   0
   0  10   6  128.64    5.04   0
   0  10   6  129.71    4.96   0
   0  10   6  118.22    6.06   0
   0 -10  -6  121.69    5.02   0
   1  10   6   20.66    4.21   0
  -1 -10  -6   19.69    4.33   0
   1  10   6   25.61    4.39   0
   2  10   6  119.30    4.95   0
   2  10   6  108.75    4.83   0
  -2 -10  -6   99.27    5.69   0
   3  10   6   95.44    6.14   0
  -3 -10  -6   89.87    4.66   0
   3  10   6   97.33    4.86   0
   4  10   6 1126.51    9.94   0
  -4 -10  -6 1149.72    8.12   0
   4  10   6 1118.48    7.99   0
   5  10   6    4.43    5.03   0
   5  10   6   -3.29    5.53   0
  -5 -10  -6   -2.21    4.25   0
   6  10   6    7.79    4.22   0
  -6 -10  -6   10.30    4.34   0
   6  10   6    8.09    5.30   0
   7  10   6   12.69    4.40   0
   7  10   6   13.80    5.64   0
  -7 -10  -6    9.26    4.46   0
   8  10   6   39.34    6.08   0
   8  10   6   40.71    4.57   0
  -8 -10  -6   37.84    4.68   0
   9  10   6   26.45    4.69   0
   9  10   6   29.30    7.15   0
  -9 -10  -6   25.89    4.76   0
[truncated: 517,598 more chars]
