# Supplementary material for: Crystal structure of bis­(pyridine-4-carbo­thio­amide-κN 1)bis­(thio­cyanato-κN)cobalt(II) methanol monosolvate
Source: Acta Crystallogr E Crystallogr Commun. 2017 Oct 31;73(Pt 11):1786–9. doi: 10.1107/S2056989017015055 (PMC5683514; doi:10.1107/S2056989017015055)
Supplement: Supplementary file 2 [file e-73-01786-Isup2.hkl]

data_I                                                                          
_shelx_title ' Co(NCS)2(C6H6N2S)4 at 200 K in P-1 (TN772)'                      
_shelx_refln_list_code          4                                               
_shelx_F_calc_maximum      151.60                                               
_exptl_crystal_F_000       782.00                                               
_reflns_d_resolution_high  0.7570                                               
                                                                                
loop_                                                                           
 _space_group_symop_operation_xyz                                               
 'x, y, z'                                                                      
 '-x, -y, -z'                                                                   
                                                                                
_cell_length_a     9.3136                                                       
_cell_length_b    12.4532                                                       
_cell_length_c    16.1799                                                       
_cell_angle_alpha  70.584                                                       
_cell_angle_beta   89.453                                                       
_cell_angle_gamma  74.996                                                       
                                                                                
_shelx_F_squared_multiplier     1.000                                           
                                                                                
loop_                                                                           
 _refln_index_h                                                                 
 _refln_index_k                                                                 
 _refln_index_l                                                                 
 _refln_F_squared_calc                                                          
 _refln_F_squared_meas                                                          
 _refln_F_squared_sigma                                                         
 _refln_observed_status                                                         
   1   0   0        116.71        124.81        12.24 o                         
   2   0   0         88.54        102.09        10.86 o                         
   3   0   0        768.42        798.11        10.99 o                         
   4   0   0       3413.80       3261.87        29.47 o                         
   5   0   0        724.95        600.10         8.52 o                         
   6   0   0        327.35        356.26        11.34 o                         
   7   0   0       1266.24       1350.83        23.42 o                         
   8   0   0        292.71        285.55         6.18 o                         
   9   0   0        285.35        285.85         6.24 o                         
  10   0   0          6.93         13.36         6.43 o                         
  11   0   0         36.41         39.83         7.17 o                         
 -11   1   0         19.93         25.91         7.76 o                         
 -10   1   0        362.99        334.13         7.58 o                         
  -9   1   0         32.90         32.77         5.62 o                         
  -8   1   0          1.82         11.45         5.32 o                         
  -7   1   0       1517.19       1560.41        18.68 o                         
  -6   1   0         54.33         44.64         5.32 o                         
  -5   1   0       2724.53       2442.20        30.50 o                         
  -4   1   0       3755.63       4022.48        72.75 o                         
  -3   1   0       2294.78       2260.91        60.98 o                         
  -2   1   0       1861.28       2120.68        38.05 o                         
  -1   1   0          1.40          5.00         9.87 o                         
   0   1   0        916.43       1051.15        19.76 o                         
   1   1   0         57.82        104.07        15.21 o                         
   2   1   0       9144.92       9328.72        96.53 o                         
   3   1   0         14.32         11.60         6.73 o                         
   4   1   0       4206.99       4195.15        23.25 o                         
   5   1   0        682.42        665.36         9.45 o                         
   6   1   0         55.39         89.49         6.90 o                         
   7   1   0       1896.14       1828.29        22.95 o                         
   8   1   0        401.94        404.73         7.05 o                         
   9   1   0        523.92        533.14         9.58 o                         
  10   1   0          2.30          4.23         6.10 o                         
  11   1   0        486.46        503.09         8.47 o                         
  12   1   0        195.19        164.17        15.94 o                         
 -11   2   0        146.66        131.17        11.44 o                         
 -10   2   0         45.25         55.40         6.62 o                         
  -9   2   0        194.72        192.54         6.39 o                         
  -8   2   0         44.53         47.73         5.32 o                         
  -7   2   0        330.50        308.38         5.97 o                         
  -6   2   0       1140.88       1126.01        15.64 o                         
  -5   2   0        348.03        366.02         6.35 o                         
  -4   2   0        120.13        159.76         6.34 o                         
  -3   2   0          2.55         18.04         5.85 o                         
  -2   2   0       1139.01       1142.80        10.98 o                         
  -1   2   0         27.71         44.11         8.43 o                         
   0   2   0         63.05         47.73         9.96 o                         
   1   2   0         18.91         31.71        13.77 o                         
   3   2   0        232.44        232.63         8.15 o                         
   4   2   0       6709.98       6251.04        51.37 o                         
   5   2   0         30.68         33.75         5.38 o                         
   6   2   0       2403.45       2359.07        23.72 o                         
   7   2   0          9.03          7.84         5.12 o                         
   8   2   0         14.25         17.39         6.34 o                         
   9   2   0       1112.25       1187.69        14.42 o                         
  10   2   0         54.54         60.49         6.93 o                         
  11   2   0        397.05        400.37        16.28 o                         
  12   2   0          2.18         15.30         8.18 o                         
 -10   3   0         30.69         26.03         6.68 o                         
  -9   3   0        133.66        153.88         6.95 o                         
  -8   3   0         73.43         71.22         5.59 o                         
  -7   3   0        137.99        134.88         5.29 o                         
  -6   3   0        245.34        252.25         5.72 o                         
  -5   3   0       3436.51       3486.22        28.03 o                         
  -4   3   0        489.38        517.58         7.80 o                         
  -3   3   0        281.76        243.43         5.90 o                         
  -2   3   0       3374.76       3428.19        18.46 o                         
  -1   3   0       6758.46       6941.00        43.50 o                         
   0   3   0       3711.97       3906.24        48.14 o                         
   1   3   0        438.36        434.49        11.51 o                         
   2   3   0      19177.11      19642.46        66.13 o                         
   3   3   0        151.47        144.39         7.76 o                         
   4   3   0       3643.54       3570.68        46.67 o                         
   5   3   0        244.82        221.48         6.52 o                         
   6   3   0       2646.51       2689.77        39.47 o                         
   7   3   0         35.73         28.68         5.39 o                         
   8   3   0         55.48         57.45         5.62 o                         
   9   3   0        350.21        368.98        10.35 o                         
  10   3   0         82.52         85.38         8.32 o                         
  11   3   0        338.19        353.51        16.04 o                         
  12   3   0         22.82         22.11         7.66 o                         
 -10   4   0         20.36         12.14         6.97 o                         
  -9   4   0        476.03        492.62         7.70 o                         
  -8   4   0          3.91         10.87         5.56 o                         
  -7   4   0         48.78         64.91         6.46 o                         
  -6   4   0          2.94          9.25         6.55 o                         
  -5   4   0         93.00         88.78         4.91 o                         
  -4   4   0        667.54        657.14         6.85 o                         
  -3   4   0         16.12         16.35         5.51 o                         
  -2   4   0       4864.11       4731.49        23.02 o                         
  -1   4   0          3.66         13.14         5.67 o                         
   0   4   0        221.59        205.83         7.17 o                         
   1   4   0          9.98         12.86         8.05 o                         
   2   4   0      14912.10      14107.58       154.26 o                         
   3   4   0        169.95        162.76         7.59 o                         
   4   4   0       1856.66       1765.77        12.66 o                         
   5   4   0         30.42         29.31         6.41 o                         
   6   4   0       1655.86       1569.53        17.71 o                         
   7   4   0        145.14        161.00         6.44 o                         
   8   4   0        392.56        409.77         6.95 o                         
   9   4   0          1.72          6.08         6.20 o                         
  10   4   0        315.40        343.35        10.13 o                         
  11   4   0        161.72        170.18        13.97 o                         
  12   4   0          5.66          0.35         7.73 o                         
 -10   5   0         96.18         81.95         7.84 o                         
  -9   5   0         68.09         70.64         6.95 o                         
  -8   5   0        225.94        219.96         7.17 o                         
  -7   5   0       1162.22       1189.85         9.23 o                         
  -6   5   0        211.68        205.58         6.68 o                         
  -5   5   0       1778.61       1814.78        24.76 o                         
  -4   5   0        693.95        683.37        15.58 o                         
  -3   5   0       5484.47       5303.30        44.20 o                         
  -2   5   0        290.99        299.05         6.21 o                         
  -1   5   0        610.88        592.03        12.72 o                         
   0   5   0       1508.23       1498.05        25.79 o                         
   1   5   0         61.16         56.78         7.00 o                         
   2   5   0         75.78         74.63         7.01 o                         
   3   5   0         57.55         55.17         6.24 o                         
   4   5   0       1158.19       1113.96         9.68 o                         
   5   5   0          8.24         10.06         6.45 o                         
   6   5   0        498.84        506.59         8.60 o                         
   7   5   0         32.84         37.71         7.22 o                         
   8   5   0        158.69        156.80         6.81 o                         
   9   5   0         44.59         43.79         6.60 o                         
  10   5   0        144.11        157.96         7.96 o                         
  11   5   0         30.94         28.61        10.18 o                         
  12   5   0         26.46         29.45        14.50 o                         
  -9   6   0          1.37         10.39         6.85 o                         
  -8   6   0         11.55         26.37         6.57 o                         
  -7   6   0         64.34         63.04         8.96 o                         
  -6   6   0         67.12         77.36         7.12 o                         
  -5   6   0        441.64        450.93        11.51 o                         
  -4   6   0        509.90        524.41         8.14 o                         
  -3   6   0       1376.15       1337.94        13.53 o                         
  -2   6   0        411.52        388.77         6.26 o                         
  -1   6   0        446.33        422.66         6.55 o                         
   0   6   0       4025.42       3801.73        21.84 o                         
   1   6   0       1007.88       1001.75        12.88 o                         
   2   6   0        281.47        197.65         7.54 o                         
   3   6   0        277.08        268.26         7.33 o                         
   4   6   0      16947.26      16745.27       100.97 o                         
   5   6   0        236.73        233.61         7.08 o                         
   6   6   0        166.39        155.80        10.30 o                         
   7   6   0          0.04          3.77         7.82 o                         
   8   6   0        661.92        657.35         8.63 o                         
   9   6   0        386.08        384.81        15.09 o                         
  10   6   0         47.85         62.10         9.19 o                         
  11   6   0          5.16         13.99         7.82 o                         
  12   6   0        154.18        142.71        12.58 o                         
  -9   7   0         17.67          6.62         7.34 o                         
  -8   7   0        341.20        303.73         9.22 o                         
  -7   7   0         47.79         65.60         7.99 o                         
  -6   7   0        123.44        123.94         6.88 o                         
  -5   7   0        198.42        200.30         5.84 o                         
  -4   7   0        123.84        122.19         5.34 o                         
  -3   7   0       8402.65       8321.62        71.31 o                         
  -2   7   0         45.55         51.88         5.15 o                         
  -1   7   0       6041.47       5676.46        60.56 o                         
   0   7   0        245.56        214.57         7.21 o                         
   1   7   0       1240.35       1167.88        30.52 o                         
   2   7   0          3.25         -5.47         6.32 o                         
   3   7   0        328.61        381.38         8.99 o                         
   4   7   0          2.07          7.84         5.93 o                         
   5   7   0          0.21          1.25         6.11 o                         
   6   7   0          2.15          1.67         6.83 o                         
   7   7   0         60.27         71.69         8.12 o                         
   8   7   0       1405.68       1410.46        33.97 o                         
   9   7   0          3.57          4.08        13.60 o                         
  10   7   0         72.94         66.26         8.46 o                         
  11   7   0         24.26         37.80         8.24 o                         
  12   7   0         70.64         41.12         8.88 o                         
  -8   8   0        181.37        177.39        14.56 o                         
  -7   8   0         39.63         41.21         8.23 o                         
  -6   8   0        109.94        131.88         6.64 o                         
  -5   8   0        928.23        971.30        29.53 o                         
  -4   8   0        537.64        547.66        18.47 o                         
  -3   8   0        210.57        219.36        11.03 o                         
  -2   8   0        977.12        950.63        12.41 o                         
  -1   8   0        682.94        634.83         8.64 o                         
   0   8   0        779.38        762.51        14.16 o                         
   1   8   0       3503.05       3470.72        37.07 o                         
   2   8   0       2075.40       2041.90        37.90 o                         
   3   8   0          1.86          6.25         6.22 o                         
   4   8   0        307.77        257.32         6.72 o                         
   5   8   0         73.41         77.39         6.39 o                         
   6   8   0       2611.74       2639.34        24.69 o                         
   7   8   0          4.34         10.28         7.49 o                         
   8   8   0        150.63        145.11        10.17 o                         
   9   8   0         47.95         59.08         7.57 o                         
  10   8   0         87.15         79.04         8.73 o                         
  11   8   0         47.16         49.78         9.21 o                         
  -7   9   0         16.27         12.00         8.81 o                         
  -6   9   0        313.35        328.09         8.50 o                         
  -5   9   0        140.72        169.22         7.16 o                         
  -4   9   0         29.74         35.74         8.42 o                         
  -3   9   0          4.35         11.92         6.73 o                         
  -2   9   0        272.46        265.94         7.73 o                         
  -1   9   0       1772.08       1677.32        32.93 o                         
   0   9   0          3.45          4.10         5.94 o                         
   1   9   0       4682.67       4657.62        23.80 o                         
   2   9   0        124.66        111.62         6.99 o                         
   3   9   0       2215.10       2172.94        30.98 o                         
   4   9   0        118.22        131.45         6.81 o                         
   5   9   0        458.62        483.21         7.36 o                         
   6   9   0          1.41          4.61         6.21 o                         
   7   9   0          5.81         10.79         8.36 o                         
   8   9   0        345.35        349.06        15.10 o                         
   9   9   0          1.55          2.50         7.45 o                         
  10   9   0        355.46        350.80        26.81 o                         
  11   9   0          1.53         -1.85         9.17 o                         
  -6  10   0        104.90        107.88         7.40 o                         
  -5  10   0        104.80        111.76        10.81 o                         
  -4  10   0        521.12        552.23        23.20 o                         
  -3  10   0        709.13        726.62         7.84 o                         
  -2  10   0        252.01        255.57         6.77 o                         
  -1  10   0        457.21        462.78        10.34 o                         
   0  10   0        239.04        239.27         6.70 o                         
   1  10   0        208.42        227.66         7.13 o                         
   2  10   0        467.40        500.65         7.77 o                         
   3  10   0       2340.92       2404.05        16.94 o                         
   4  10   0        217.62        203.50         7.30 o                         
   5  10   0        185.33        199.55         6.85 o                         
   6  10   0        302.02        310.05         7.15 o                         
   7  10   0          0.32          2.99         7.43 o                         
   8  10   0        418.58        428.59        12.28 o                         
   9  10   0         63.81         66.59        13.83 o                         
  10  10   0         40.95         48.63         8.06 o                         
  11  10   0        104.28         81.67        10.94 o                         
  -5  11   0         11.24         10.90         7.05 o                         
  -4  11   0        348.42        305.27         9.92 o                         
  -3  11   0        515.29        551.90         8.21 o                         
  -2  11   0         24.45         36.80         6.02 o                         
  -1  11   0        109.00        117.97         9.38 o                         
   0  11   0        537.31        563.26        14.32 o                         
   1  11   0        141.16        152.74         6.46 o                         
   2  11   0        199.29        192.93         6.76 o                         
   3  11   0        642.59        656.13        19.43 o                         
   4  11   0          2.70          3.29         5.91 o                         
   5  11   0        885.54        910.65         8.15 o                         
   6  11   0        170.63        183.07         7.35 o                         
   7  11   0         53.85         58.14         7.62 o                         
   8  11   0          7.76          4.82         7.77 o                         
   9  11   0          3.19          0.55         8.11 o                         
  10  11   0        168.23        164.60         9.25 o                         
  -4  12   0        296.06        273.32        15.04 o                         
  -3  12   0         24.12         24.56         6.84 o                         
  -2  12   0        162.92        167.49         7.31 o                         
  -1  12   0         67.23         70.76         6.92 o                         
   0  12   0          8.46         11.52         6.28 o                         
   1  12   0          2.48          9.02         6.16 o                         
   2  12   0         33.36         37.64         6.72 o                         
   3  12   0         18.29         23.48         6.66 o                         
   4  12   0          0.09          1.15         5.99 o                         
   5  12   0        395.91        408.17         7.15 o                         
   6  12   0         95.30         96.18         7.16 o                         
   7  12   0        424.30        457.64        11.10 o                         
   8  12   0         28.97         19.64        11.59 o                         
   9  12   0         20.98         25.36         9.29 o                         
  10  12   0         58.56         34.74         9.76 o                         
  -3  13   0         93.51         86.03        10.61 o                         
  -2  13   0          8.25          9.47         6.88 o                         
  -1  13   0        288.82        282.64         7.78 o                         
   0  13   0         25.70         25.67         7.10 o                         
   1  13   0        446.71        457.08         8.55 o                         
   2  13   0         88.41        102.54         6.90 o                         
   3  13   0         46.32         52.68         7.11 o                         
   4  13   0        211.66        206.92         7.51 o                         
   5  13   0         38.83         44.80         6.46 o                         
   6  13   0         85.64         79.29         7.73 o                         
   7  13   0        195.34        187.03         7.82 o                         
   8  13   0          9.25         17.12         8.31 o                         
   9  13   0         97.03         85.23         9.40 o                         
  -2  14   0        238.55        183.66         8.13 o                         
  -1  14   0          1.65          3.44         6.98 o                         
   0  14   0         86.91         83.10         7.20 o                         
   1  14   0          3.10         14.37         6.82 o                         
   2  14   0         50.10         56.86         7.44 o                         
   3  14   0          2.42          6.45         6.96 o                         
   4  14   0          8.68          8.69         6.53 o                         
   5  14   0        323.22        323.06        14.15 o                         
   6  14   0         27.12         26.00         6.72 o                         
   7  14   0          0.85          6.08         7.60 o                         
   8  14   0          9.41         13.08         8.63 o                         
   1  15   0         96.57         70.22         8.59 o                         
   2  15   0         22.60         21.78         7.47 o                         
   3  15   0          1.97          0.48         7.56 o                         
   4  15   0          2.68          1.74         6.53 o                         
   5  15   0        216.74        185.03        16.49 o                         
   6  15   0         11.29          7.57         7.43 o                         
  -5 -15   1         14.16         12.61         7.36 o                         
  -4 -15   1         11.59         13.45         6.93 o                         
  -3 -15   1         62.73         57.72         8.58 o                         
  -2 -15   1         14.60         14.68         7.94 o                         
  -7 -14   1          5.96          6.08         7.98 o                         
  -6 -14   1        125.19        116.43         7.48 o                         
  -5 -14   1         23.99         31.05         7.05 o                         
  -4 -14   1          8.14          6.19         7.85 o                         
  -3 -14   1         35.00         38.75         6.96 o                         
  -2 -14   1          2.48          5.85         6.82 o                         
  -1 -14   1        137.08        143.04        10.96 o                         
   0 -14   1         40.77         42.66         7.62 o                         
   1 -14   1        880.39        724.44        18.60 o                         
  -8 -13   1         13.67         20.15         8.23 o                         
  -7 -13   1         48.26         48.58         8.12 o                         
  -6 -13   1        336.83        341.61        11.12 o                         
  -5 -13   1         39.26         34.87         6.67 o                         
  -4 -13   1        738.47        796.70        20.67 o                         
  -3 -13   1         35.76         47.17         6.92 o                         
  -2 -13   1        360.02        395.70         7.60 o                         
  -1 -13   1         98.57        103.05         7.88 o                         
   0 -13   1         39.80         43.77         7.09 o                         
   1 -13   1         27.87         23.30         7.23 o                         
   2 -13   1        184.85        171.79         8.94 o                         
   3 -13   1        156.53        127.84         9.90 o                         
  -9 -12   1         34.73         35.87         8.83 o                         
  -8 -12   1         20.11         22.56         8.21 o                         
  -7 -12   1        117.81        110.01        11.32 o                         
  -6 -12   1        479.54        448.56        10.35 o                         
  -5 -12   1          1.78         10.67         5.93 o                         
  -4 -12   1         90.22         89.11         6.98 o                         
  -3 -12   1         41.00         34.23         6.84 o                         
  -2 -12   1         94.37         91.43         6.58 o                         
  -1 -12   1         64.06         72.65         6.93 o                         
   0 -12   1        106.31        121.65         9.35 o                         
   1 -12   1        376.96        382.37        12.22 o                         
   2 -12   1         32.66         31.14         6.66 o                         
   3 -12   1        465.08        516.57        17.27 o                         
   4 -12   1         48.60         33.45         7.60 o                         
 -10 -11   1         26.02         23.25         9.59 o                         
  -9 -11   1         16.13         21.04         8.07 o                         
  -8 -11   1         21.08         29.56         9.52 o                         
  -7 -11   1         14.53         19.40         7.53 o                         
  -6 -11   1          1.51          7.17         6.79 o                         
  -5 -11   1         59.44         60.20         6.03 o                         
  -4 -11   1        473.60        485.39        14.52 o                         
  -3 -11   1        225.41        226.01         7.59 o                         
  -2 -11   1       1002.31       1092.13        11.64 o                         
  -1 -11   1         13.90         15.04         6.32 o                         
   0 -11   1        284.80        292.63        12.54 o                         
   1 -11   1          3.48         11.38         6.22 o                         
   2 -11   1         27.83         30.30         6.42 o                         
   3 -11   1         73.47         74.59         6.54 o                         
   4 -11   1        134.17        144.10         7.14 o                         
   5 -11   1        426.86        396.06        16.81 o                         
 -11 -10   1         82.35         58.34         9.09 o                         
 -10 -10   1          5.62         14.18         8.93 o                         
  -9 -10   1        369.70        379.08        13.38 o                         
  -8 -10   1        227.01        231.86        19.84 o                         
  -7 -10   1        172.32        171.31        10.65 o                         
  -6 -10   1        152.84        160.93         6.80 o                         
  -5 -10   1        130.07        126.84         6.73 o                         
  -4 -10   1          3.18         10.02         6.32 o                         
  -3 -10   1         28.05         30.70         6.98 o                         
  -2 -10   1         82.54         85.30         7.21 o                         
  -1 -10   1        478.80        484.73        12.21 o                         
   0 -10   1          0.96          5.45         5.96 o                         
   1 -10   1         21.74         17.87         6.05 o                         
   2 -10   1         31.16         29.70         6.20 o                         
   3 -10   1       1357.58       1355.04        20.05 o                         
   4 -10   1          0.37          2.44         6.46 o                         
   5 -10   1        197.18        209.54         9.23 o                         
   6 -10   1         45.32         46.12        12.46 o                         
 -11  -9   1        738.93        546.58        43.22 o                         
 -10  -9   1         87.10         80.31        11.95 o                         
  -9  -9   1         49.19         65.00         8.41 o                         
  -8  -9   1          0.86         -3.47         8.25 o                         
  -7  -9   1         71.83         66.59        11.80 o                         
  -6  -9   1        695.34        698.77        23.69 o                         
  -5  -9   1        402.08        408.33        10.98 o                         
  -4  -9   1          9.30         18.08         6.57 o                         
  -3  -9   1         87.14         97.49         6.89 o                         
  -2  -9   1       2442.30       2478.68        11.41 o                         
  -1  -9   1         58.68         56.90         8.32 o                         
   0  -9   1        730.32        718.31        11.93 o                         
   1  -9   1         22.25         30.66         6.43 o                         
   2  -9   1        125.03        130.01         7.30 o                         
   3  -9   1         49.66         49.51         6.64 o                         
   4  -9   1         32.77         40.60         6.25 o                         
   5  -9   1         39.98         49.88         7.05 o                         
   6  -9   1          0.40          7.83         6.57 o                         
   7  -9   1        236.28        204.13        19.81 o                         
 -11  -8   1        294.07        291.14        15.86 o                         
 -10  -8   1        223.11        205.20         8.47 o                         
  -9  -8   1       1412.60       1345.25        40.42 o                         
  -8  -8   1        150.37        158.90         7.63 o                         
  -7  -8   1          3.16         17.00         6.93 o                         
  -6  -8   1        255.68        266.34         8.36 o                         
  -5  -8   1         39.85         36.28         6.18 o                         
  -4  -8   1       1436.47       1409.62        13.16 o                         
  -3  -8   1         79.33         71.01         6.39 o                         
  -2  -8   1          9.32         21.67         6.27 o                         
  -1  -8   1        583.80        558.03         8.17 o                         
   0  -8   1         16.41         16.83         6.26 o                         
   1  -8   1       2173.22       2107.45        34.51 o                         
   2  -8   1         93.23         94.13         5.58 o                         
   3  -8   1         71.45         69.95         5.25 o                         
   4  -8   1         12.37         22.71         5.32 o                         
   5  -8   1        921.73        962.92        16.77 o                         
   6  -8   1          0.11          0.01         6.28 o                         
   7  -8   1         13.15         17.18         8.33 o                         
   8  -8   1          0.02          4.92        10.60 o                         
 -12  -7   1         27.84         21.10         8.76 o                         
 -11  -7   1         26.78         31.77         8.30 o                         
 -10  -7   1        159.79        175.71         8.24 o                         
  -9  -7   1       2872.98       3019.67        59.13 o                         
  -8  -7   1          7.82         12.20         7.42 o                         
  -7  -7   1        806.31        801.33        12.27 o                         
  -6  -7   1         96.46        100.56         6.90 o                         
  -5  -7   1         40.41         57.05         6.65 o                         
  -4  -7   1        903.03        821.62        10.65 o                         
  -3  -7   1        200.53        211.49         7.01 o                         
  -2  -7   1       3599.52       3364.13        92.53 o                         
  -1  -7   1         12.50         15.70         6.18 o                         
   0  -7   1       3685.06       3720.19        59.14 o                         
   1  -7   1        217.77        221.94         5.57 o                         
   2  -7   1        784.53        738.12         6.85 o                         
   3  -7   1        628.70        635.25         8.46 o                         
   4  -7   1        212.59        205.29         5.56 o                         
   5  -7   1        211.44        213.55         7.49 o                         
   6  -7   1          0.39          6.13         5.25 o                         
   7  -7   1        167.59        163.21         9.15 o                         
   8  -7   1         17.55         18.09         8.54 o                         
 -12  -6   1        123.17         77.57        12.67 o                         
 -11  -6   1          2.75          4.49         7.65 o                         
 -10  -6   1        120.96        132.37         8.36 o                         
  -9  -6   1        268.34        269.46        14.04 o                         
  -8  -6   1        805.04        872.95        10.17 o                         
  -7  -6   1       2427.84       2441.18        12.94 o                         
  -6  -6   1        106.95        111.79         6.63 o                         
  -5  -6   1       2087.22       2175.39        13.31 o                         
  -4  -6   1        254.54        256.31         7.16 o                         
  -3  -6   1        949.47        834.17         9.67 o                         
  -2  -6   1       1001.59        771.45        13.34 o                         
  -1  -6   1          0.38          1.40         5.68 o                         
   0  -6   1        107.03        112.02         5.67 o                         
   1  -6   1        443.61        469.47         6.46 o                         
   2  -6   1       1428.11       1443.07        12.57 o                         
   3  -6   1       2072.32       2000.43        23.91 o                         
   4  -6   1       1218.42       1218.17        11.51 o                         
   5  -6   1          1.91          0.87         5.26 o                         
   6  -6   1          2.80          8.74         6.13 o                         
   7  -6   1        259.26        281.88         6.91 o                         
   8  -6   1         23.30         34.00         7.13 o                         
   9  -6   1          2.93          4.91         7.39 o                         
 -12  -5   1          1.36          2.74        14.71 o                         
 -11  -5   1         68.76         72.79         7.87 o                         
 -10  -5   1        186.48        186.97         7.91 o                         
  -9  -5   1         14.34         14.95         6.76 o                         
  -8  -5   1         41.07         48.60         7.54 o                         
  -7  -5   1        718.09        754.10         8.93 o                         
  -6  -5   1        731.37        708.56         9.34 o                         
  -5  -5   1       3184.60       3051.94        16.27 o                         
  -4  -5   1         19.72         32.32         6.41 o                         
  -3  -5   1        352.71        365.22        13.99 o                         
  -2  -5   1        181.63        241.90         7.93 o                         
  -1  -5   1        206.67        186.55         6.21 o                         
   0  -5   1       7221.56       6397.23        67.46 o                         
   1  -5   1          4.20          7.06         5.88 o                         
   2  -5   1       6622.18       6566.46        35.67 o                         
   3  -5   1        309.96        305.95         6.11 o                         
   4  -5   1         57.51         49.40         5.71 o                         
   5  -5   1        538.90        542.13        10.42 o                         
   6  -5   1         46.02         47.76         6.67 o                         
   7  -5   1        178.75        192.74         6.65 o                         
   8  -5   1         99.77         99.77         5.96 o                         
   9  -5   1        287.15        285.46         7.35 o                         
  10  -5   1         44.27         34.00         7.60 o                         
 -12  -4   1          0.59          5.50        10.62 o                         
 -11  -4   1         19.30         16.49         9.76 o                         
 -10  -4   1        179.12        193.13         7.32 o                         
  -9  -4   1         23.63         25.26         6.44 o                         
  -8  -4   1        303.30        318.23         7.93 o                         
  -7  -4   1          2.80          3.73         6.21 o                         
  -6  -4   1        106.09         99.74         6.92 o                         
  -5  -4   1        581.46        503.14         8.82 o                         
  -4  -4   1        129.06        121.41         7.55 o                         
  -3  -4   1      10079.20      10027.56        33.33 o                         
  -2  -4   1        343.25        343.24         9.33 o                         
  -1  -4   1         99.51         85.28         6.90 o                         
   0  -4   1       1947.49       2062.58        20.78 o                         
   1  -4   1        123.20        110.22         6.14 o                         
   2  -4   1       3264.67       3115.95        34.52 o                         
   3  -4   1         22.66         14.06         5.34 o                         
   4  -4   1       1971.32       1970.85        17.23 o                         
   5  -4   1          3.52          9.08         5.10 o                         
   6  -4   1       2316.48       2293.71        22.55 o                         
   7  -4   1        733.14        711.31         7.16 o                         
   8  -4   1          2.33         -0.13         5.78 o                         
   9  -4   1         84.40        100.59         5.96 o                         
  10  -4   1          9.47         10.66         7.46 o                         
 -12  -3   1          6.90          7.84         8.12 o                         
 -11  -3   1        165.34        162.90         9.82 o                         
 -10  -3   1          0.70          1.09         8.88 o                         
  -9  -3   1         16.12         22.73         8.08 o                         
  -8  -3   1       1378.93       1394.91        22.06 o                         
  -7  -3   1          2.94          5.21         6.27 o                         
  -6  -3   1          7.14          6.68         6.02 o                         
  -5  -3   1        149.79        137.43         8.38 o                         
  -4  -3   1       1254.35       1136.02        18.89 o                         
  -3  -3   1       2459.66       2392.50        16.66 o                         
  -2  -3   1       1283.71       1229.54        13.90 o                         
  -1  -3   1       3867.55       3929.76        19.99 o                         
   0  -3   1       3728.28       3767.95        33.64 o                         
   1  -3   1       3744.48       3708.63        15.48 o                         
   2  -3   1       8165.85       7759.70        38.31 o                         
   3  -3   1         27.88         19.46         5.19 o                         
   4  -3   1        821.43        773.59         7.11 o                         
   5  -3   1         74.28         92.03         6.33 o                         
   6  -3   1        228.29        233.97         6.22 o                         
   7  -3   1        300.30        285.60         7.49 o                         
   8  -3   1          1.05          3.81         5.14 o                         
   9  -3   1        429.71        429.01         6.46 o                         
  10  -3   1         67.93         63.81         7.40 o                         
 -12  -2   1        136.68        119.07        12.21 o                         
 -11  -2   1          1.08          2.73         6.98 o                         
 -10  -2   1         96.73        102.24         7.40 o                         
  -9  -2   1        205.98        217.58         8.56 o                         
  -8  -2   1        323.30        308.13         9.83 o                         
  -7  -2   1         49.62         50.30         6.08 o                         
  -6  -2   1         79.71         88.07         6.27 o                         
  -5  -2   1       1345.20       1367.46         9.61 o                         
  -4  -2   1        114.67        115.12         6.73 o                         
  -3  -2   1          8.90          8.24         8.30 o                         
  -2  -2   1         30.51         48.27        11.33 o                         
  -1  -2   1       3260.66       3255.64        31.75 o                         
   0  -2   1       1044.79       1038.09        12.70 o                         
   1  -2   1        426.19        425.01         9.12 o                         
   2  -2   1       1726.24       1686.19        11.82 o                         
   3  -2   1          0.60          8.95         5.49 o                         
   4  -2   1       1269.83       1136.85        15.37 o                         
   5  -2   1        357.85        337.97        12.49 o                         
   6  -2   1       4597.65       4676.48        70.72 o                         
   7  -2   1        816.78        780.39         7.22 o                         
   8  -2   1       1554.62       1575.00         8.26 o                         
   9  -2   1        347.88        349.06        10.28 o                         
  10  -2   1         33.42         38.26         6.27 o                         
  11  -2   1         50.47         39.41         8.10 o                         
 -12  -1   1        120.87         88.20         8.50 o                         
 -11  -1   1          3.89         11.09         6.99 o                         
 -10  -1   1        849.62        897.93         8.71 o                         
  -9  -1   1        647.30        657.10         8.15 o                         
  -8  -1   1         21.78         16.30         7.81 o                         
  -7  -1   1        385.89        365.90         7.72 o                         
  -6  -1   1       3148.82       3003.74        14.36 o                         
  -5  -1   1       1437.47       1362.11         9.46 o                         
  -4  -1   1       2105.34       2050.18        14.41 o                         
  -3  -1   1        203.37        180.72         8.84 o                         
  -2  -1   1        722.18        737.30        14.73 o                         
  -1  -1   1       3730.84       3850.38        34.27 o                         
   0  -1   1       1233.11       1358.34        17.42 o                         
   1  -1   1          2.72          5.79         8.49 o                         
   2  -1   1       1974.26       2034.79        34.31 o                         
   3  -1   1        891.87        859.48        10.37 o                         
   4  -1   1        186.15        193.22         5.52 o                         
   5  -1   1         33.81         15.09         5.15 o                         
   6  -1   1        126.89        120.79         5.25 o                         
   7  -1   1         98.85        122.19         5.84 o                         
   8  -1   1        236.00        244.74         6.19 o                         
   9  -1   1         13.57         18.28         5.77 o                         
  10  -1   1         83.99        104.90         6.45 o                         
  11  -1   1         78.47         67.75         8.69 o                         
 -11   0   1          8.77         12.83         6.94 o                         
 -10   0   1       1002.18        974.90        29.41 o                         
  -9   0   1        163.35        175.22         7.04 o                         
  -8   0   1        128.30        129.74         6.43 o                         
  -7   0   1        655.77        673.94         8.49 o                         
  -6   0   1       3192.94       3323.37        88.76 o                         
  -5   0   1        818.96        745.18         9.22 o                         
  -4   0   1        627.67        661.06         9.70 o                         
  -3   0   1        391.38        394.53         9.63 o                         
  -2   0   1        304.93        278.07         9.53 o                         
  -1   0   1       6457.40       7058.56        55.37 o                         
   1   0   1       5950.77       6490.34        42.71 o                         
   2   0   1          9.84          5.84         8.92 o                         
   3   0   1         12.67         19.96         7.94 o                         
   4   0   1        468.82        466.61         8.00 o                         
   5   0   1        167.39        127.63         7.27 o                         
   6   0   1       1147.53       1171.77        21.71 o                         
   7   0   1         22.77         23.49         4.92 o                         
   8   0   1       1410.41       1431.35        27.22 o                         
   9   0   1        556.61        533.16        14.84 o                         
  10   0   1        625.37        658.96        15.17 o                         
  11   0   1         45.23         43.87         7.18 o                         
 -11   1   1         65.84         60.60         9.61 o                         
 -10   1   1        305.83        340.87         7.16 o                         
  -9   1   1         11.47          8.01         6.16 o                         
  -8   1   1       2085.28       2052.68        67.07 o                         
  -7   1   1        699.76        709.73        10.29 o                         
  -6   1   1       2708.39       2680.90        64.17 o                         
  -5   1   1       1020.53        916.11        20.49 o                         
  -4   1   1        267.68        208.60         6.10 o                         
  -3   1   1       1164.27       1120.40        19.99 o                         
  -2   1   1       4037.69       4110.62        88.90 o                         
  -1   1   1       3399.99       3677.53        40.65 o                         
   0   1   1          8.44         27.76        16.27 o                         
   1   1   1       2814.58       2918.72        56.77 o                         
   2   1   1        626.23        621.41        10.73 o                         
   3   1   1       2065.23       1954.11        25.09 o                         
   4   1   1        248.78        212.63         6.20 o                         
   5   1   1        244.58        242.70         7.47 o                         
   6   1   1        401.82        379.63         7.15 o                         
   7   1   1        260.52        260.46         6.96 o                         
   8   1   1        193.26        206.54         5.85 o                         
   9   1   1        206.96        230.25         6.21 o                         
  10   1   1         60.04         66.83         6.13 o                         
  11   1   1         53.81         53.29         7.53 o                         
 -11   2   1        279.50        262.45        14.07 o                         
 -10   2   1        161.39        183.23         7.78 o                         
  -9   2   1         53.87         60.16         6.40 o                         
  -8   2   1        896.76        876.53        14.78 o                         
  -7   2   1        565.34        564.02         8.20 o                         
  -6   2   1        659.83        627.91         8.09 o                         
  -5   2   1        610.60        581.95        11.75 o                         
  -4   2   1       4549.19       4766.93        36.02 o                         
  -3   2   1        842.58        804.62         9.32 o                         
  -2   2   1        126.04        154.47         7.73 o                         
  -1   2   1       1727.06       1995.23        17.26 o                         
   0   2   1        165.05        173.54        16.64 o                         
   1   2   1       3002.74       3074.51        34.05 o                         
   2   2   1        335.28        365.19         9.67 o                         
   3   2   1        206.49        189.87         7.70 o                         
   4   2   1       5094.06       5162.23        16.58 o                         
   5   2   1          0.75          5.22         5.63 o                         
   6   2   1        495.71        430.21         7.00 o                         
   7   2   1        110.26        113.14         6.74 o                         
   8   2   1         75.81         91.73         6.68 o                         
   9   2   1        137.78        145.49         7.15 o                         
  10   2   1        350.84        359.04        18.54 o                         
  11   2   1          0.71          5.55         6.80 o                         
  12   2   1         23.15         22.71         7.47 o                         
 -11   3   1         11.24         15.84         7.81 o                         
 -10   3   1          5.03          6.84         6.95 o                         
  -9   3   1         16.96         18.57         7.40 o                         
  -8   3   1        390.54        449.70         7.34 o                         
  -7   3   1         42.66         43.13         5.31 o                         
  -6   3   1       4246.38       4066.29        25.48 o                         
  -5   3   1        253.32        257.39         7.02 o                         
  -4   3   1      11155.38      10894.18       164.58 o                         
  -3   3   1         16.51          7.54         5.19 o                         
  -2   3   1         78.55         65.05         6.92 o                         
  -1   3   1       8194.33       8178.60        46.05 o                         
   0   3   1        161.11        176.47        10.44 o                         
   1   3   1       3810.80       3698.37        24.15 o                         
   2   3   1        410.86        419.68        10.13 o                         
   3   3   1        184.79        180.33         7.41 o                         
   4   3   1        123.47        106.68         6.15 o                         
   5   3   1       1686.61       1716.01        14.28 o                         
   6   3   1       3142.32       3135.96        23.65 o                         
   7   3   1        270.85        261.22         6.16 o                         
   8   3   1        445.85        431.03         8.33 o                         
   9   3   1         30.85         29.46         7.07 o                         
  10   3   1         16.51         24.13         8.41 o                         
  11   3   1         99.54        109.97         8.46 o                         
  12   3   1         69.59         61.72         8.49 o                         
 -10   4   1         67.60         74.74         7.58 o                         
  -9   4   1        262.87        282.85         8.74 o                         
  -8   4   1         13.98         20.96         6.02 o                         
  -7   4   1        588.23        612.05        10.08 o                         
  -6   4   1        291.76        322.47         6.69 o                         
  -5   4   1        619.72        611.87         7.35 o                         
  -4   4   1         52.68         57.18         5.33 o                         
  -3   4   1         23.00         28.47         5.38 o                         
  -2   4   1        134.31        114.26         5.74 o                         
  -1   4   1       1349.56       1285.77        29.43 o                         
   0   4   1        165.16        163.83         8.46 o                         
   1   4   1         27.24         30.53         9.39 o                         
   2   4   1         83.93        104.29         8.46 o                         
   3   4   1       7838.45       7692.94        95.51 o                         
   4   4   1       1126.77       1150.52         9.79 o                         
   5   4   1         58.69         58.83         6.01 o                         
   6   4   1       2543.14       2539.02        37.13 o                         
   7   4   1        139.81        145.52         5.88 o                         
   8   4   1       2328.91       2341.83        25.18 o                         
   9   4   1          6.82         10.16         5.80 o                         
  10   4   1        570.04        591.86         9.56 o                         
  11   4   1         55.71         50.70         9.30 o                         
  12   4   1          4.15          7.64         8.93 o                         
 -10   5   1         16.92         19.93         8.70 o                         
  -9   5   1          7.90         10.94         6.64 o                         
  -8   5   1         43.14         51.89         6.27 o                         
  -7   5   1          5.99         16.27         9.48 o                         
  -6   5   1       1008.84       1037.05        13.69 o                         
  -5   5   1        112.87        106.06         5.11 o                         
  -4   5   1       2862.43       2798.26        40.19 o                         
  -3   5   1         17.88         20.60         5.61 o                         
  -2   5   1      16912.75      16568.20        95.02 o                         
  -1   5   1         70.62         62.13         6.24 o                         
   0   5   1        404.87        339.92        12.06 o                         
   1   5   1       1011.63        897.80        10.19 o                         
   2   5   1        433.97        398.53         9.79 o                         
   3   5   1       7981.63       8041.56        97.06 o                         
   4   5   1        139.24        143.02         7.44 o                         
   5   5   1       3612.94       3514.21        26.84 o                         
   6   5   1       1144.56       1146.17        15.92 o                         
   7   5   1        135.11        145.75         6.64 o                         
   8   5   1       1437.27       1491.03        19.39 o                         
   9   5   1         43.47         55.93         6.03 o                         
  10   5   1        224.97        232.89         9.23 o                         
  11   5   1         78.13         99.49        10.01 o                         
  12   5   1         71.68         73.13        12.56 o                         
  -9   6   1        407.45        372.94         9.37 o                         
  -8   6   1         92.13        102.37         6.44 o                         
  -7   6   1        280.53        299.28        13.45 o                         
  -6   6   1          7.90         13.30         7.93 o                         
  -5   6   1       1321.96       1293.76        33.18 o                         
  -4   6   1         70.42         74.87         6.53 o                         
  -3   6   1          1.07          1.90         5.73 o                         
  -2   6   1          1.95          5.52         6.29 o                         
  -1   6   1          0.99         11.33         5.96 o                         
   0   6   1        341.97        278.76         7.57 o                         
   1   6   1        470.61        540.21        17.85 o                         
   2   6   1        576.49        598.34        10.99 o                         
   3   6   1          3.66          6.60         6.54 o                         
   4   6   1        438.33        422.89         8.79 o                         
   5   6   1       4914.81       4943.91        38.18 o                         
   6   6   1        669.74        654.53        16.72 o                         
   7   6   1        307.03        314.78         7.61 o                         
   8   6   1         36.52         38.64         6.09 o                         
   9   6   1        116.08        122.55         7.82 o                         
  10   6   1       1216.96       1219.09        35.26 o                         
  11   6   1          3.86          4.20         8.46 o                         
  12   6   1        446.99        354.00        14.21 o                         
  -9   7   1         19.36         21.24         7.58 o                         
  -8   7   1        253.56        258.00         7.37 o                         
  -7   7   1         87.73         95.19         8.06 o                         
  -6   7   1        155.97        185.14         7.78 o                         
  -5   7   1          3.42          4.09         6.14 o                         
  -4   7   1       1613.28       1569.51        20.71 o                         
  -3   7   1        288.83        279.94         6.92 o                         
  -2   7   1       5222.05       5053.75        52.84 o                         
  -1   7   1          4.62          7.18         5.97 o                         
   0   7   1       2471.25       2346.51        39.35 o                         
   1   7   1        120.87        116.50         6.53 o                         
   2   7   1       1297.96       1245.29        17.80 o                         
   3   7   1        769.19        674.97        13.00 o                         
   4   7   1        380.88        400.02         8.50 o                         
   5   7   1        388.99        424.70         7.40 o                         
   6   7   1        708.62        715.31        12.89 o                         
   7   7   1       2807.76       2897.21        30.09 o                         
   8   7   1        467.49        513.60         8.18 o                         
   9   7   1        389.63        393.76         8.30 o                         
  10   7   1          0.39         14.68         8.10 o                         
  11   7   1         15.73          9.09         7.90 o                         
  12   7   1        100.53         79.28        15.35 o                         
  -8   8   1          0.28          3.11         8.65 o                         
  -7   8   1        670.07        664.21        12.29 o                         
  -6   8   1         63.22         65.30         6.85 o                         
  -5   8   1          8.60          6.54         6.10 o                         
  -4   8   1         12.87         19.47         5.81 o                         
  -3   8   1       1560.15       1527.06        11.56 o                         
  -2   8   1        167.29        165.75         6.63 o                         
  -1   8   1        253.49        224.12         6.88 o                         
   0   8   1          8.13         18.81         6.30 o                         
   1   8   1         86.86        103.19         6.73 o                         
   2   8   1        633.65        621.47        10.37 o                         
   3   8   1         62.17         71.17         6.38 o                         
   4   8   1         16.16         14.08         5.57 o                         
   5   8   1        732.45        720.85         9.75 o                         
   6   8   1         94.54        108.62         6.34 o                         
   7   8   1        628.38        640.03        13.78 o                         
   8   8   1        799.41        812.07        31.45 o                         
   9   8   1        629.61        656.22         9.69 o                         
  10   8   1        147.63        137.64        15.02 o                         
  11   8   1        130.21        138.26        14.73 o                         
  -7   9   1         19.53         16.85         8.77 o                         
  -6   9   1        436.59        438.48         7.99 o                         
  -5   9   1        739.59        777.62        25.21 o                         
  -4   9   1        583.78        628.41        13.28 o                         
  -3   9   1         32.02         34.32         5.94 o                         
  -2   9   1       1062.68       1038.60         8.48 o                         
  -1   9   1        107.90        119.66         6.33 o                         
   0   9   1       2567.22       2517.57        44.60 o                         
   1   9   1        360.45        352.68         9.74 o                         
   2   9   1         72.93         72.15         6.59 o                         
   3   9   1       1246.92       1257.29        20.89 o                         
   4   9   1        469.91        476.45         6.90 o                         
   5   9   1        295.66        298.48         6.51 o                         
   6   9   1         72.60         81.55         6.25 o                         
   7   9   1          1.04          3.41         6.53 o                         
   8   9   1        219.71        222.23        18.20 o                         
   9   9   1        316.10        303.67        15.96 o                         
  10   9   1         11.18         -0.26         8.03 o                         
  11   9   1        129.57        124.16         8.91 o                         
  -7  10   1        482.77        380.82        40.97 o                         
  -6  10   1          7.59          4.46         7.42 o                         
  -5  10   1        815.28        840.74         8.59 o                         
  -4  10   1        114.29        107.27         6.59 o                         
  -3  10   1          0.76         10.37         6.14 o                         
  -2  10   1          5.33         17.46         5.60 o                         
  -1  10   1        386.68        375.36         6.93 o                         
   0  10   1        344.66        359.71         9.47 o                         
   1  10   1        113.61        116.87         6.42 o                         
   2  10   1        364.88        341.31        10.39 o                         
   3  10   1        221.59        208.88         6.75 o                         
   4  10   1          1.09          4.29         5.65 o                         
   5  10   1         16.43         12.62         5.70 o                         
   6  10   1         11.96         12.39         6.00 o                         
   7  10   1         45.02         49.83         6.72 o                         
   8  10   1         12.28         19.05        13.09 o                         
   9  10   1         39.81         54.44         7.69 o                         
  10  10   1        186.09        167.21         9.35 o                         
  11  10   1         80.09         77.29         9.08 o                         
  -6  11   1         32.75         40.86         7.56 o                         
  -5  11   1        116.60        101.79         9.65 o                         
  -4  11   1        843.17        846.72         8.91 o                         
  -3  11   1        175.51        180.62         6.71 o                         
  -2  11   1        551.32        573.22         8.14 o                         
  -1  11   1          0.21          5.83         6.30 o                         
   0  11   1        967.15       1005.58         8.48 o                         
   1  11   1          7.33         13.67         6.52 o                         
   2  11   1       1467.96       1484.43         9.66 o                         
   3  11   1        384.04        374.78         7.47 o                         
   4  11   1         75.64         79.77         6.06 o                         
   5  11   1        991.49        994.30        27.70 o                         
   6  11   1         89.51         98.93         6.52 o                         
   7  11   1        725.94        756.89        12.47 o                         
   8  11   1         52.23         65.59        10.37 o                         
   9  11   1          0.63          2.82         7.77 o                         
  10  11   1         68.86         68.54         8.57 o                         
  -5  12   1        925.36        774.08        41.35 o                         
  -4  12   1          3.86          3.05         6.94 o                         
  -3  12   1        650.25        675.79        18.53 o                         
  -2  12   1          4.54          6.55         6.77 o                         
  -1  12   1        200.37        193.56         8.72 o                         
   0  12   1        460.08        474.27         8.88 o                         
   1  12   1          0.45          1.05         6.59 o                         
   2  12   1         31.55         57.51         6.69 o                         
   3  12   1        145.65        135.68         6.69 o                         
   4  12   1        312.24        323.06         6.70 o                         
   5  12   1         24.18         23.48         6.49 o                         
   6  12   1          5.35         10.32         6.75 o                         
   7  12   1         92.75         90.82         7.32 o                         
   8  12   1          6.30          3.17         7.80 o                         
   9  12   1        188.73        191.80        10.83 o                         
  10  12   1         41.68         30.93         8.99 o                         
  -3  13   1         32.44         35.47         7.08 o                         
  -2  13   1        189.75        184.99         7.36 o                         
  -1  13   1        105.59        117.92         6.88 o                         
   0  13   1        308.33        333.33        12.57 o                         
   1  13   1          0.78          1.66         6.50 o                         
   2  13   1        808.87        893.10        10.71 o                         
   3  13   1          0.41          4.68         7.01 o                         
   4  13   1        467.84        485.63         7.32 o                         
   5  13   1         40.01         38.16         6.47 o                         
   6  13   1        142.63        147.55         6.79 o                         
   7  13   1        492.69        474.23        13.85 o                         
   8  13   1          0.48         -4.91         9.16 o                         
   9  13   1        123.22        101.92         8.79 o                         
  -2  14   1          0.62          8.03         7.43 o                         
  -1  14   1        142.91        140.27         7.53 o                         
   0  14   1          0.25          4.10         6.79 o                         
   1  14   1        442.72        428.79         7.89 o                         
   2  14   1         77.66         80.28         7.68 o                         
   3  14   1          1.27          6.35         6.70 o                         
   4  14   1        219.56        239.90         7.35 o                         
   5  14   1        121.53         97.21         6.79 o                         
   6  14   1        457.19        453.40         8.11 o                         
   7  14   1         33.33         26.08         7.21 o                         
   8  14   1          0.55         -2.73         8.83 o                         
   0  15   1         77.35         72.08         8.21 o                         
   1  15   1        106.18        105.94         7.83 o                         
   2  15   1          0.43          4.43         6.95 o                         
   3  15   1          1.57          6.44         6.19 o                         
   4  15   1        189.48        187.47         7.62 o                         
   5  15   1          8.54          9.49         6.93 o                         
   6  15   1        198.68        163.60        13.43 o                         
  -7 -14   2         59.18         38.15        11.62 o                         
  -6 -14   2          6.96          8.01         7.41 o                         
  -5 -14   2         15.54         14.20         6.84 o                         
  -4 -14   2          6.97          6.09         7.42 o                         
  -3 -14   2         12.82          9.43         6.95 o                         
  -2 -14   2          0.65         10.96         7.07 o                         
  -1 -14   2         18.33         18.99         7.08 o                         
   0 -14   2         71.26         69.41         9.00 o                         
  -8 -13   2          7.47         12.69         9.55 o                         
  -7 -13   2         45.01         45.66        11.16 o                         
  -6 -13   2         66.54         63.51         7.05 o                         
  -5 -13   2        615.26        624.53        19.84 o                         
  -4 -13   2        205.47        210.68        11.42 o                         
  -3 -13   2         51.96         38.00         6.77 o                         
  -2 -13   2        187.20        198.56         7.15 o                         
  -1 -13   2        321.54        327.60        12.84 o                         
   0 -13   2          0.93          6.95         7.21 o                         
   1 -13   2         35.23         30.32         7.07 o                         
   2 -13   2        176.42        149.05        10.91 o                         
  -9 -12   2        197.33        179.46        26.46 o                         
  -8 -12   2         54.94         55.97         8.42 o                         
  -7 -12   2        381.20        362.37        16.87 o                         
  -6 -12   2         82.38         94.18         7.44 o                         
  -5 -12   2        284.86        324.47        11.19 o                         
  -4 -12   2        150.53        142.17         7.01 o                         
  -3 -12   2        122.04        118.84         7.02 o                         
  -2 -12   2        475.94        492.13         8.05 o                         
  -1 -12   2          2.16          6.89         7.84 o                         
   0 -12   2         43.56         51.01         6.59 o                         
   1 -12   2          4.31          9.63         6.96 o                         
   2 -12   2          6.78          4.35         6.79 o                         
   3 -12   2         91.63         93.14         7.29 o                         
   4 -12   2          0.98         -4.04         7.34 o                         
 -10 -11   2         97.69         65.30         8.97 o                         
  -9 -11   2         35.77         38.31         8.60 o                         
  -8 -11   2          2.54          7.44         8.78 o                         
  -7 -11   2        819.38        825.31        10.29 o                         
  -6 -11   2         10.12         17.60         6.93 o                         
  -5 -11   2        526.98        533.07        14.38 o                         
  -4 -11   2         35.55         27.86         6.87 o                         
  -3 -11   2       1886.82       1977.43        46.38 o                         
  -2 -11   2        621.59        639.09        13.10 o                         
  -1 -11   2        127.22        144.13         6.50 o                         
   0 -11   2        261.45        274.65         9.62 o                         
   1 -11   2        497.31        511.77        21.48 o                         
   2 -11   2        546.91        560.55        13.32 o                         
   3 -11   2        107.99        102.88         6.95 o                         
   4 -11   2        303.68        332.15        24.94 o                         
   5 -11   2         35.36         31.35         7.70 o                         
 -10 -10   2        230.39        193.65         9.41 o                         
  -9 -10   2         79.04         69.29        10.34 o                         
  -8 -10   2         96.80         97.14        10.48 o                         
  -7 -10   2        181.85        178.91         8.41 o                         
  -6 -10   2        132.32        132.53         7.33 o                         
  -5 -10   2        446.00        439.86        11.69 o                         
  -4 -10   2         92.38        109.98         7.21 o                         
  -3 -10   2        353.01        363.66         7.36 o                         
  -2 -10   2        111.63        107.39         6.75 o                         
  -1 -10   2         36.97         42.38         6.66 o                         
   0 -10   2        366.28        388.77         7.10 o                         
   1 -10   2         24.12         31.60         6.01 o                         
   2 -10   2        138.58        148.38         7.19 o                         
   3 -10   2          1.27         -1.99         6.75 o                         
   4 -10   2         85.18         95.49         7.10 o                         
   5 -10   2        286.10        276.40        11.95 o                         
   6 -10   2         42.24         36.77         7.26 o                         
 -11  -9   2         23.81         22.78         8.69 o                         
 -10  -9   2        343.79        330.84         9.22 o                         
  -9  -9   2          6.15         10.84         7.75 o                         
  -8  -9   2        104.43        112.91         8.39 o                         
  -7  -9   2         32.12         57.48        12.01 o                         
  -6  -9   2         12.71         19.73         6.87 o                         
  -5  -9   2        164.88        162.45         6.46 o                         
  -4  -9   2        295.56        292.21         7.58 o                         
  -3  -9   2       2239.70       2154.45        51.90 o                         
  -2  -9   2         30.92         36.76         6.53 o                         
  -1  -9   2       4117.60       4052.78        54.89 o                         
   0  -9   2       1083.12       1086.44         8.81 o                         
   1  -9   2        138.09        130.91         5.52 o                         
   2  -9   2          4.09         11.82         5.17 o                         
   3  -9   2        235.94        237.45         5.80 o                         
   4  -9   2       3378.42       3396.67        45.46 o                         
   5  -9   2         12.93         20.82         6.18 o                         
   6  -9   2        757.18        778.31        38.73 o                         
   7  -9   2          3.25          2.29         8.71 o                         
 -11  -8   2         37.19         37.74         8.55 o                         
 -10  -8   2         23.77         31.98         9.34 o                         
  -9  -8   2        118.07        126.54         7.84 o                         
  -8  -8   2       1591.08       1620.94        82.83 o                         
  -7  -8   2         28.09         48.30        15.06 o                         
  -6  -8   2        587.77        585.64        19.45 o                         
  -5  -8   2        356.90        340.98         7.01 o                         
  -4  -8   2        258.26        243.94         7.38 o                         
  -3  -8   2        737.78        711.78        11.47 o                         
  -2  -8   2         26.97         34.03         6.82 o                         
  -1  -8   2        160.51        154.44         6.07 o                         
   0  -8   2         14.57          9.86         5.72 o                         
   1  -8   2        574.92        571.70         7.84 o                         
   2  -8   2         37.47         41.46         5.44 o                         
   3  -8   2        140.92        139.80         5.44 o                         
   4  -8   2         80.80         92.16         5.48 o                         
   5  -8   2          1.51         15.86         5.64 o                         
   6  -8   2         18.40         22.11         5.63 o                         
   7  -8   2        287.73        286.18        15.64 o                         
   8  -8   2         45.77         33.76         9.41 o                         
 -11  -7   2         43.54         40.06         8.17 o                         
 -10  -7   2         28.63         23.30         7.52 o                         
  -9  -7   2          2.39         -3.81         7.81 o                         
  -8  -7   2         56.21         61.16         7.73 o                         
  -7  -7   2        255.66        270.74        10.18 o                         
  -6  -7   2        226.34        212.50         7.48 o                         
  -5  -7   2         13.44         22.58         6.12 o                         
  -4  -7   2         31.59         44.80         6.79 o                         
  -3  -7   2         32.67         43.66         6.36 o                         
  -2  -7   2        228.12        221.07         7.53 o                         
  -1  -7   2       4114.07       3986.68        28.96 o                         
   0  -7   2         44.22         47.99         5.32 o                         
   1  -7   2       1764.12       1699.15         9.48 o                         
   2  -7   2        845.49        868.25        11.81 o                         
   3  -7   2       1717.25       1720.81        17.78 o                         
   4  -7   2        163.09        156.84         5.34 o                         
   5  -7   2         42.28         41.40         7.19 o                         
   6  -7   2        907.96        937.50         7.39 o                         
   7  -7   2        355.89        341.14         7.78 o                         
   8  -7   2       1542.80       1432.01        65.70 o                         
 -12  -6   2        118.90        126.65         9.11 o                         
 -11  -6   2          2.57          8.17         8.02 o                         
 -10  -6   2        178.27        176.54         8.91 o                         
  -9  -6   2         51.76         49.98         7.29 o                         
  -8  -6   2        432.40        435.20        10.10 o                         
  -7  -6   2        255.54        267.01        16.76 o                         
  -6  -6   2       2337.71       2446.75        40.36 o                         
  -5  -6   2        602.60        589.31        13.90 o                         
  -4  -6   2        937.42        834.89        13.64 o                         
  -3  -6   2        391.70        465.76         8.42 o                         
  -2  -6   2       1502.01       1519.90        16.29 o                         
  -1  -6   2         34.39         38.17         5.84 o                         
   0  -6   2         11.26         23.56         5.62 o                         
   1  -6   2        100.66        121.76         5.54 o                         
   2  -6   2          6.12          9.49         5.30 o                         
   3  -6   2       3859.00       3888.00        43.51 o                         
   4  -6   2        515.69        498.50         6.53 o                         
   5  -6   2         59.26         60.90         5.47 o                         
   6  -6   2        124.89        132.10         9.70 o                         
   7  -6   2         71.09         81.94         6.71 o                         
   8  -6   2         12.34         17.34         6.02 o                         
   9  -6   2        137.81        144.15        15.15 o                         
 -12  -5   2        208.08        176.34        13.48 o                         
 -11  -5   2          0.42          8.18         9.80 o                         
 -10  -5   2        112.18        108.75         8.68 o                         
  -9  -5   2         36.32         50.21         7.62 o                         
  -8  -5   2       1535.21       1558.68        11.95 o                         
  -7  -5   2         14.94         22.64         7.12 o                         
  -6  -5   2       1631.91       1551.77        15.67 o                         
  -5  -5   2       1484.10       1482.77        20.17 o                         
  -4  -5   2         15.15         16.01         7.07 o                         
  -3  -5   2       3568.39       3398.60        55.46 o                         
  -2  -5   2         59.23         63.22         6.11 o                         
  -1  -5   2       2083.42       2129.40        21.40 o                         
   0  -5   2         74.04         82.45         5.63 o                         
   1  -5   2       2740.40       2556.73        22.53 o                         
   2  -5   2       1779.50       1695.65        12.64 o                         
   3  -5   2        571.69        570.03         6.45 o                         
   4  -5   2        186.06        181.86         5.56 o                         
   5  -5   2       1712.62       1741.51        29.31 o                         
   6  -5   2        775.04        759.88        11.73 o                         
   7  -5   2          0.33          6.44         6.15 o                         
   8  -5   2         74.78         84.42         6.10 o                         
   9  -5   2        306.25        278.49        10.24 o                         
 -12  -4   2          4.92         17.60        14.64 o                         
 -11  -4   2          0.94          3.21        10.67 o                         
 -10  -4   2        169.93        166.42         7.85 o                         
  -9  -4   2         63.56         54.57         7.46 o                         
  -8  -4   2       2148.14       2152.33        13.26 o                         
  -7  -4   2        152.35        149.12         7.15 o                         
  -6  -4   2       2450.07       2467.86       115.37 o                         
  -5  -4   2        550.17        507.31         9.32 o                         
  -4  -4   2       7528.08       7476.16       132.58 o                         
  -3  -4   2       3854.71       3835.73        34.48 o                         
  -2  -4   2        102.92        152.37         6.99 o                         
  -1  -4   2        732.17        647.32        10.11 o                         
   0  -4   2        292.85        276.56         6.94 o                         
   1  -4   2          4.64         15.13         5.29 o                         
   2  -4   2        627.06        675.75         9.40 o                         
   3  -4   2         32.63         66.33         5.37 o                         
   4  -4   2          0.54          2.81         5.27 o                         
   5  -4   2       1141.12       1200.79        24.77 o                         
   6  -4   2        355.91        334.44         6.88 o                         
   7  -4   2        369.33        364.15        12.12 o                         
   8  -4   2          8.98         23.49         5.70 o                         
   9  -4   2        112.87         93.76         6.13 o                         
  10  -4   2         62.99         55.03         6.35 o                         
 -12  -3   2        102.16         92.30         8.39 o                         
 -11  -3   2        123.05        122.07         9.76 o                         
 -10  -3   2        107.60        118.18         9.77 o                         
  -9  -3   2        302.57        304.02         7.23 o                         
  -8  -3   2          7.74         14.51         6.77 o                         
  -7  -3   2        125.60        121.93         6.76 o                         
  -6  -3   2       3324.63       3412.25        43.36 o                         
  -5  -3   2        163.25        161.63         7.78 o                         
  -4  -3   2       1341.68       1316.06        12.08 o                         
  -3  -3   2       3137.70       3002.50        43.36 o                         
  -2  -3   2        810.16        813.57        11.15 o                         
  -1  -3   2      14500.59      14349.01       109.94 o                         
   0  -3   2        622.93        643.27        10.65 o                         
   1  -3   2       1175.58       1050.53         9.48 o                         
   2  -3   2         16.93         15.30         5.50 o                         
   3  -3   2        924.08        898.32        16.24 o                         
   4  -3   2       4538.53       4506.72        44.20 o                         
   5  -3   2          3.38          6.61         5.88 o                         
   6  -3   2       1129.75       1071.95         8.67 o                         
   7  -3   2        592.08        578.16         6.27 o                         
   8  -3   2        863.69        863.32         6.89 o                         
   9  -3   2        183.13        210.52         7.67 o                         
  10  -3   2         54.86         56.03         6.20 o                         
 -12  -2   2          2.07          5.47         8.22 o                         
 -11  -2   2        326.96        322.15        11.27 o                         
 -10  -2   2          5.68         18.00         6.52 o                         
  -9  -2   2        238.68        267.13         9.11 o                         
  -8  -2   2          3.06         -0.64         7.78 o                         
  -7  -2   2        243.30        245.31         7.13 o                         
  -6  -2   2       2521.08       2292.01        16.79 o                         
  -5  -2   2        181.19        187.43         7.22 o                         
  -3  -2   2        932.87        870.14        12.32 o                         
  -2  -2   2       7852.56       7697.30        33.38 o                         
  -1  -2   2       1370.63       1238.56        13.47 o                         
   0  -2   2         89.19         81.85         8.64 o                         
   2  -2   2        201.09        198.70         6.39 o                         
   3  -2   2        135.29        118.40         5.70 o                         
   4  -2   2        182.30        226.30         6.50 o                         
   5  -2   2        641.26        612.43         7.27 o                         
   6  -2   2        223.15        196.00         5.35 o                         
   7  -2   2         60.65         64.44         5.34 o                         
   8  -2   2          4.83         12.64         5.43 o                         
   9  -2   2         81.00         82.75         5.76 o                         
  10  -2   2          0.86          0.78         5.69 o                         
  11  -2   2         33.16         20.67         6.61 o                         
 -12  -1   2         91.72         92.45        11.07 o                         
 -11  -1   2        484.74        477.17        10.29 o                         
 -10  -1   2          0.79          4.79         6.52 o                         
  -9  -1   2        520.12        533.69         7.58 o                         
  -8  -1   2        184.49        198.27         8.17 o                         
  -7  -1   2       1087.31       1093.97        20.93 o                         
  -6  -1   2        245.15        243.59         7.21 o                         
  -5  -1   2       1375.04       1397.20        11.62 o                         
  -4  -1   2       1750.91       1736.18        21.17 o                         
  -3  -1   2        823.76        795.05        13.55 o                         
  -2  -1   2       2375.76       2556.34        41.25 o                         
  -1  -1   2         11.06          6.79         9.92 o                         
   0  -1   2      22983.10      25369.98       108.08 o                         
   1  -1   2       5838.64       6359.42        81.43 o                         
   2  -1   2        100.56         84.22         6.63 o                         
   3  -1   2       3461.79       3211.03        33.81 o                         
   4  -1   2         99.57        104.89         6.38 o                         
   5  -1   2       1527.60       1563.25        21.21 o                         
   6  -1   2       1772.22       1731.83        26.78 o                         
   7  -1   2        530.98        553.95        11.70 o                         
   8  -1   2       2005.36       2071.14        32.18 o                         
   9  -1   2         24.41         26.73         5.93 o                         
  10  -1   2        109.86        102.11         6.44 o                         
  11  -1   2        209.40        179.85         8.50 o                         
 -11   0   2         42.82         49.45         7.25 o                         
 -10   0   2        104.10        128.38         7.62 o                         
  -9   0   2        123.94        129.80         6.56 o                         
  -8   0   2         14.16         21.69         5.87 o                         
  -7   0   2        430.29        441.18        17.90 o                         
  -6   0   2        571.48        529.67         9.60 o                         
  -5   0   2        247.88        273.16        12.93 o                         
  -4   0   2          8.94          2.22         8.76 o                         
  -3   0   2       6264.56       6362.75        70.40 o                         
  -1   0   2        181.29        167.93        12.66 o                         
   0   0   2       3226.97       3643.03        26.85 o                         
   1   0   2       1128.58       1129.33        27.29 o                         
   2   0   2       1558.31       1606.52        38.09 o                         
   3   0   2       1333.43       1218.80        23.10 o                         
   4   0   2         89.73         91.28         5.49 o                         
   5   0   2       2980.78       2962.13        46.25 o                         
   6   0   2        309.03        277.54         6.04 o                         
   7   0   2       2091.05       2123.78        42.72 o                         
   8   0   2          3.61          2.97         5.15 o                         
   9   0   2         14.57         16.81         5.30 o                         
  10   0   2        227.94        228.12         6.60 o                         
  11   0   2          5.69          6.05         6.31 o                         
 -11   1   2        123.20        119.40         7.64 o                         
 -10   1   2        152.09        170.21         7.70 o                         
  -9   1   2        229.13        224.21         6.92 o                         
  -8   1   2        165.25        208.50         6.70 o                         
  -7   1   2        300.42        290.11        11.46 o                         
  -6   1   2          3.44         11.27         5.58 o                         
  -5   1   2       1851.37       1691.19        63.30 o                         
  -4   1   2        854.41        846.62        15.12 o                         
  -3   1   2        271.73        296.50         9.93 o                         
  -2   1   2       3982.95       4302.98       143.83 o                         
  -1   1   2       1155.77       1172.26        25.37 o                         
   0   1   2       2470.65       2858.78        24.08 o                         
   1   1   2        828.50        862.29        13.19 o                         
   2   1   2      12681.51      13090.49        79.01 o                         
   3   1   2       6103.47       6153.12        28.36 o                         
   4   1   2        908.87        822.10        11.09 o                         
   5   1   2       2688.36       2440.67        30.70 o                         
   6   1   2        269.40        270.94         6.81 o                         
   7   1   2        949.89        934.27        13.64 o                         
   8   1   2         42.68         43.80         5.22 o                         
   9   1   2        531.88        585.29         8.97 o                         
  10   1   2        590.73        634.22         6.95 o                         
  11   1   2         11.48         21.84         6.12 o                         
 -11   2   2        145.59        119.39         8.25 o                         
 -10   2   2         25.66         40.67         6.40 o                         
  -9   2   2         47.44         52.61         6.57 o                         
  -8   2   2        192.83        235.70        10.17 o                         
  -7   2   2         40.50         36.30         6.01 o                         
  -6   2   2       1014.00       1027.97        16.44 o                         
  -5   2   2         83.72         65.16         6.15 o                         
  -4   2   2       4101.76       4114.26        95.28 o                         
  -3   2   2        174.36        199.54         9.96 o                         
  -2   2   2       3319.60       3410.81        41.80 o                         
  -1   2   2        799.67        800.84        19.46 o                         
   1   2   2        476.39        477.43        11.31 o                         
   2   2   2       1280.78       1297.68        18.72 o                         
   3   2   2       9403.05       8955.27        80.86 o                         
   4   2   2       3292.32       3219.89        16.94 o                         
   5   2   2        224.63        276.76         6.25 o                         
   6   2   2        233.91        226.73         5.74 o                         
   7   2   2       1076.68       1074.77        16.97 o                         
   8   2   2        232.03        252.49         6.89 o                         
   9   2   2        740.06        759.72        16.96 o                         
  10   2   2        106.22        102.76         6.02 o                         
  11   2   2        162.89        169.64         6.72 o                         
  12   2   2         93.55         64.25         8.27 o                         
 -11   3   2        161.11        129.44         8.69 o                         
 -10   3   2         35.10         46.23         7.24 o                         
  -9   3   2        100.25        101.89         7.42 o                         
  -8   3   2         11.39         11.95         6.23 o                         
  -7   3   2       1197.11       1129.94         9.29 o                         
  -6   3   2        878.14        863.18        15.04 o                         
  -5   3   2         55.22         50.76         7.98 o                         
  -4   3   2        133.71        127.10         8.11 o                         
  -3   3   2        949.92        937.16        16.87 o                         
  -2   3   2         26.99         30.30         7.50 o                         
  -1   3   2       1741.84       1670.63        19.40 o                         
   0   3   2       2353.70       2330.84        21.88 o                         
   1   3   2       1016.69       1023.46        12.94 o                         
   2   3   2       1773.89       1781.75        19.71 o                         
   3   3   2       2691.58       2573.36        36.28 o                         
   4   3   2       6855.28       6797.68        65.50 o                         
   5   3   2        555.41        538.71         7.06 o                         
   6   3   2        357.26        325.68         6.50 o                         
   7   3   2         89.74        100.86         5.42 o                         
   8   3   2        188.23        181.05         6.99 o                         
   9   3   2        376.38        372.17         9.77 o                         
  10   3   2         61.58         67.97         7.08 o                         
  11   3   2        335.92        341.58        10.57 o                         
  12   3   2          3.69         12.29         8.04 o                         
 -10   4   2         42.18         40.68         7.11 o                         
  -9   4   2        181.06        194.03         7.33 o                         
  -8   4   2          6.15         10.88         6.51 o                         
  -7   4   2        135.52        149.19         7.04 o                         
  -6   4   2         89.08         92.98         7.88 o                         
  -5   4   2        567.98        586.87         9.23 o                         
  -4   4   2       2867.98       2718.67        55.21 o                         
  -3   4   2        847.05        923.84        19.23 o                         
  -2   4   2       7107.61       7167.24        50.33 o                         
  -1   4   2       3494.67       3406.84        38.71 o                         
   0   4   2         42.48         61.58        10.05 o                         
   1   4   2       3501.11       3540.95        26.60 o                         
   2   4   2         69.76         74.34         7.66 o                         
   3   4   2        199.08        170.60         6.84 o                         
   4   4   2         33.59         33.92         5.72 o                         
   5   4   2       8162.97       8111.81        82.66 o                         
   6   4   2       1272.40       1269.23        11.73 o                         
   7   4   2        171.81        179.32         5.76 o                         
   8   4   2        175.32        173.76         6.42 o                         
   9   4   2        339.78        352.72         6.71 o                         
  10   4   2          3.47         14.46         8.33 o                         
  11   4   2        149.63        135.33         8.96 o                         
  12   4   2         12.17          9.23         7.48 o                         
 -10   5   2         26.05         16.79         8.13 o                         
  -9   5   2        432.96        435.96         7.86 o                         
  -8   5   2         97.65         90.56         6.67 o                         
  -7   5   2        667.21        697.36        12.41 o                         
  -6   5   2        219.23        249.46         8.74 o                         
  -5   5   2       1756.02       1741.97        42.04 o                         
  -4   5   2        201.51        182.07         6.58 o                         
  -3   5   2         42.89         43.78         6.40 o                         
  -2   5   2       2486.73       2361.17        39.22 o                         
  -1   5   2        394.57        393.33         7.89 o                         
   0   5   2       1232.07       1037.90        14.00 o                         
   1   5   2        920.99        867.87        18.84 o                         
   2   5   2        330.32        392.64         8.14 o                         
   3   5   2        337.68        327.68         7.70 o                         
   4   5   2       1714.48       1742.23        19.31 o                         
   5   5   2        396.06        398.74         6.91 o                         
   6   5   2        540.08        565.90         7.15 o                         
   7   5   2          1.75          4.81         5.61 o                         
   8   5   2         64.79         58.97         5.84 o                         
   9   5   2        327.97        333.58         6.60 o                         
  10   5   2          0.62         -0.11         5.99 o                         
  11   5   2         75.55         88.05         8.66 o                         
  12   5   2         85.96         85.41        10.53 o                         
  -9   6   2         14.61         16.73         7.64 o                         
  -8   6   2        757.79        778.07         8.62 o                         
  -7   6   2        177.66        193.66         8.81 o                         
  -6   6   2          2.38          2.36         8.52 o                         
  -5   6   2        434.07        454.11         6.99 o                         
  -4   6   2          1.59          2.53         5.51 o                         
  -3   6   2       3570.08       3485.05        23.79 o                         
  -2   6   2       4715.15       4432.26        21.91 o                         
  -1   6   2         20.40         39.28         6.12 o                         
   0   6   2        555.90        465.34         8.42 o                         
   1   6   2       3438.93       3335.93        23.04 o                         
   2   6   2       2371.61       2232.22        42.27 o                         
   3   6   2        314.21        307.10         9.65 o                         
   4   6   2        427.32        441.89         7.80 o                         
   5   6   2       1548.63       1437.62        18.89 o                         
   6   6   2        183.98        180.03         6.46 o                         
   7   6   2        655.85        642.68         8.39 o                         
   8   6   2        369.78        356.30        12.79 o                         
   9   6   2        377.85        403.70         7.10 o                         
  10   6   2         82.23         82.18         6.67 o                         
  11   6   2          2.61          5.72         7.17 o                         
  12   6   2          4.80         10.56        10.46 o                         
  -9   7   2          0.53          8.21         7.65 o                         
  -8   7   2        108.87        102.15         6.87 o                         
  -7   7   2        173.29        196.39         8.37 o                         
  -6   7   2         12.87         18.72         6.12 o                         
  -5   7   2        499.59        504.98         7.46 o                         
  -4   7   2        705.56        729.78        11.70 o                         
  -3   7   2        668.81        666.66        10.70 o                         
  -2   7   2        121.74        114.23         6.17 o                         
  -1   7   2       1004.20        945.51        18.16 o                         
   0   7   2        758.42        657.35        12.72 o                         
   1   7   2         25.13         26.54         6.53 o                         
   2   7   2       4426.62       4204.13        65.65 o                         
   3   7   2         93.89        102.62         7.43 o                         
   4   7   2       1229.00       1089.45        13.40 o                         
   5   7   2          0.07          7.44         5.68 o                         
   6   7   2        165.94        178.58         7.12 o                         
   7   7   2          0.92          2.85         6.92 o                         
   8   7   2          5.88         11.70         7.06 o                         
   9   7   2        330.85        336.84         8.85 o                         
  10   7   2          1.09          8.07         7.18 o                         
  11   7   2         14.60          9.18         7.93 o                         
  12   7   2         13.20          6.15         9.55 o                         
  -8   8   2        124.19        106.36        10.92 o                         
  -7   8   2          0.42          3.59         8.22 o                         
  -6   8   2        266.27        297.84         7.32 o                         
  -5   8   2          7.66          7.90         6.64 o                         
  -4   8   2        148.73        153.57         6.64 o                         
  -3   8   2       1677.80       1796.68        24.49 o                         
  -2   8   2         20.81         35.72         5.78 o                         
  -1   8   2       1948.96       1850.47        29.11 o                         
   0   8   2        132.40        135.62         6.31 o                         
   1   8   2        873.71        805.83        13.17 o                         
   2   8   2        116.32         93.33         6.28 o                         
   3   8   2        435.77        432.33         8.04 o                         
   4   8   2       2395.67       2379.80        41.48 o                         
   5   8   2        105.17        112.71         7.01 o                         
   6   8   2         12.83         16.44         6.34 o                         
   7   8   2       1518.75       1563.18        17.90 o                         
   8   8   2          2.53          6.55         6.93 o                         
   9   8   2          8.88          9.85         7.74 o                         
  10   8   2          2.49          3.57         7.49 o                         
  11   8   2        157.24        165.78         9.50 o                         
  -8   9   2         11.30         18.16        10.25 o                         
  -7   9   2        243.58        229.52         9.19 o                         
  -6   9   2         39.00         51.13         6.70 o                         
  -5   9   2         44.07         45.12         6.40 o                         
  -4   9   2        111.22        126.43         6.69 o                         
  -3   9   2        804.37        841.50        16.30 o                         
  -2   9   2        372.37        353.26        12.68 o                         
  -1   9   2        628.26        603.92         7.33 o                         
   0   9   2         40.51         51.93         9.21 o                         
   1   9   2       1804.37       1749.68        30.05 o                         
   2   9   2        863.73        844.51        15.04 o                         
   3   9   2          5.49         11.27         5.70 o                         
   4   9   2       2105.47       2150.59        27.25 o                         
   5   9   2         81.63         88.90         5.97 o                         
   6   9   2        997.96       1039.61        21.64 o                         
   7   9   2         25.30         28.12         7.10 o                         
   8   9   2       1296.76       1301.26        11.18 o                         
   9   9   2          0.26          8.20         7.19 o                         
  10   9   2         80.03         77.27        16.91 o                         
  11   9   2        298.58        248.27        33.37 o                         
  -7  10   2        142.10        121.65        14.82 o                         
  -6  10   2         80.73         88.47        10.19 o                         
  -5  10   2         21.71         23.96         6.96 o                         
  -4  10   2         50.80         54.17         6.48 o                         
  -3  10   2        145.98        168.12         6.91 o                         
  -2  10   2        185.02        186.99         7.79 o                         
  -1  10   2        741.35        755.98        10.32 o                         
   0  10   2         91.77        103.69         8.43 o                         
   1  10   2        625.29        611.95         8.75 o                         
   2  10   2         27.62         40.37         6.27 o                         
   3  10   2       1376.29       1428.82        36.61 o                         
   4  10   2          6.35          6.07         5.37 o                         
   5  10   2         41.42         49.63         5.60 o                         
   6  10   2        304.82        318.92         6.99 o                         
   7  10   2         71.90         72.42         6.44 o                         
   8  10   2        950.02       1001.93        10.21 o                         
   9  10   2        284.68        280.48         9.01 o                         
  10  10   2         99.93         94.20         8.88 o                         
  11  10   2          1.04          5.09         8.60 o                         
  -6  11   2          5.81          8.75         7.30 o                         
  -5  11   2        412.14        435.33         9.24 o                         
  -4  11   2          2.13         11.39         6.87 o                         
  -3  11   2          4.68          8.15         6.88 o                         
  -2  11   2         32.49         41.35         6.23 o                         
  -1  11   2          1.06          5.31         6.16 o                         
   0  11   2         20.86         21.55         5.93 o                         
   1  11   2        222.07        239.90         7.03 o                         
   2  11   2        424.67        431.41        11.42 o                         
   3  11   2        495.85        540.43         6.92 o                         
   4  11   2        190.10        201.90         6.50 o                         
   5  11   2         46.12         55.29         6.38 o                         
   6  11   2        349.56        372.38         6.98 o                         
   7  11   2         34.34         36.19         6.42 o                         
   8  11   2        317.73        325.99        12.74 o                         
   9  11   2          6.54          8.86        11.54 o                         
  10  11   2        574.60        574.10        64.33 o                         
  -5  12   2         50.45         33.89         7.94 o                         
  -4  12   2        323.90        303.61         7.66 o                         
  -3  12   2        176.49        185.65         7.18 o                         
  -2  12   2         95.83         96.46         6.44 o                         
  -1  12   2        357.48        384.25         7.87 o                         
   0  12   2         64.95         68.68         6.72 o                         
   1  12   2        505.32        542.33        11.62 o                         
   2  12   2          0.46          2.44         6.34 o                         
   3  12   2        148.12        153.81         6.31 o                         
   4  12   2        109.62        132.05         6.28 o                         
   5  12   2        212.49        236.27         9.53 o                         
   6  12   2         12.16         13.82         6.30 o                         
   7  12   2          3.18          7.18         6.58 o                         
   8  12   2          1.51         11.38         7.67 o                         
   9  12   2          2.15          1.12         9.00 o                         
  10  12   2        155.88        127.42         9.18 o                         
  -4  13   2          8.97         14.80         7.38 o                         
  -3  13   2         17.68         26.14         8.08 o                         
  -2  13   2         82.50         89.28         7.00 o                         
  -1  13   2         42.86         46.85         6.69 o                         
   0  13   2         14.07         27.99         6.83 o                         
   1  13   2         92.45        106.19         6.95 o                         
   2  13   2         10.91         14.30         6.87 o                         
   3  13   2         11.78         15.59         5.96 o                         
   4  13   2        190.00        206.78         6.77 o                         
   5  13   2         58.77         59.44         6.33 o                         
   6  13   2        157.99        182.18         6.76 o                         
   7  13   2         54.39         58.28         6.95 o                         
   8  13   2          2.82          4.31         8.19 o                         
   9  13   2         17.57         20.71         9.10 o                         
  -2  14   2         55.02         58.59         7.23 o                         
  -1  14   2        428.54        399.69        12.74 o                         
   0  14   2          3.86          0.80         6.77 o                         
   1  14   2        753.55        768.20        15.03 o                         
   2  14   2         10.09         20.80         7.33 o                         
   3  14   2         28.78         33.48         6.58 o                         
   4  14   2         88.78         85.11         6.31 o                         
   5  14   2         83.74         80.92         6.77 o                         
   6  14   2          2.49          2.42         6.60 o                         
   7  14   2          1.47          1.69         7.05 o                         
   8  14   2          0.54          4.08         7.87 o                         
   0  15   2         38.60         34.27         7.24 o                         
   1  15   2         89.39         95.28         7.58 o                         
   2  15   2          4.18          8.89         7.36 o                         
   3  15   2         33.25         25.69         6.80 o                         
   4  15   2         55.86         52.03         6.78 o                         
   5  15   2         71.07         58.41         7.39 o                         
   6  15   2        176.54        146.23         7.58 o                         
   7  15   2          0.73          3.67         7.59 o                         
  -6 -14   3          7.59          7.30         7.56 o                         
  -5 -14   3         43.88         36.56         7.04 o                         
  -4 -14   3         12.18         12.76         8.06 o                         
  -3 -14   3          0.97          6.78         7.54 o                         
  -2 -14   3         73.97         72.48         7.38 o                         
  -1 -14   3        506.89        432.62        13.14 o                         
   0 -14   3          0.03          7.47         7.32 o                         
  -8 -13   3         20.32         21.75         9.07 o                         
  -7 -13   3          0.32         15.10         8.79 o                         
  -6 -13   3        583.57        531.02        10.87 o                         
  -5 -13   3         73.58         65.44         7.14 o                         
  -4 -13   3          0.48          2.51         7.35 o                         
  -3 -13   3        123.94        125.14         7.96 o                         
  -2 -13   3        164.61        158.83         7.53 o                         
  -1 -13   3         11.97         23.59         6.93 o                         
   0 -13   3         42.55         57.78         8.08 o                         
   1 -13   3        356.73        301.87        29.83 o                         
   2 -13   3        137.92        121.01        14.91 o                         
  -9 -12   3         63.80         59.85        14.02 o                         
  -8 -12   3         43.07         36.95         8.37 o                         
  -7 -12   3         81.82         80.23        14.23 o                         
  -6 -12   3         94.07        101.56         7.21 o                         
  -5 -12   3         82.52         74.36         7.41 o                         
  -4 -12   3        178.73        167.32        11.33 o                         
  -3 -12   3         16.16         19.86         6.97 o                         
  -2 -12   3         86.10         94.02         6.57 o                         
  -1 -12   3         23.10         24.26         6.59 o                         
   0 -12   3         72.89         97.30         6.89 o                         
   1 -12   3        299.56        319.10        18.99 o                         
   2 -12   3          5.98          9.47         6.83 o                         
   3 -12   3         64.89         54.87        10.25 o                         
 -10 -11   3         26.80         25.99         8.96 o                         
  -9 -11   3        166.60        144.12         9.25 o                         
  -8 -11   3          5.35         11.73         8.22 o                         
  -7 -11   3         15.67          9.50         8.59 o                         
  -6 -11   3        136.17        146.87         7.72 o                         
  -5 -11   3        272.04        271.97         7.65 o                         
  -4 -11   3        474.03        472.22        13.89 o                         
  -3 -11   3        317.50        322.01         7.46 o                         
  -2 -11   3          0.95         -5.07         6.39 o                         
  -1 -11   3        255.43        262.79         7.07 o                         
   0 -11   3        223.38        234.46         6.77 o                         
   1 -11   3         41.93         47.25         6.48 o                         
   2 -11   3         45.90         36.87         6.72 o                         
   3 -11   3        433.92        433.64         8.22 o                         
   4 -11   3         59.17         58.82         7.03 o                         
   5 -11   3        389.32        342.82        32.23 o                         
 -10 -10   3        350.27        306.27        14.75 o                         
  -9 -10   3         16.89         18.53         8.15 o                         
  -8 -10   3         60.39         61.03         7.87 o                         
  -7 -10   3         85.23         88.36        12.34 o                         
  -6 -10   3        523.28        538.91         9.00 o                         
  -5 -10   3        374.72        359.69        11.33 o                         
  -4 -10   3         16.23         33.70         6.38 o                         
  -3 -10   3        308.51        320.31         9.18 o                         
  -2 -10   3        847.15        849.62         8.35 o                         
  -1 -10   3         80.82         74.89         6.69 o                         
   0 -10   3       1651.87       1684.70        14.91 o                         
   1 -10   3         40.39         48.40         5.41 o                         
   2 -10   3          0.34         12.83         5.37 o                         
   3 -10   3          1.63          0.62         5.52 o                         
   4 -10   3          4.09         15.38         5.63 o                         
   5 -10   3         11.37         10.34         7.45 o                         
   6 -10   3         25.54         22.44         7.45 o                         
 -11  -9   3         51.07         52.77        10.75 o                         
 -10  -9   3          0.96          3.94         8.90 o                         
  -9  -9   3        283.23        276.56         8.72 o                         
  -8  -9   3        216.14        227.43        13.38 o                         
  -7  -9   3         97.47         97.37         7.52 o                         
  -6  -9   3        629.85        676.43        27.27 o                         
  -5  -9   3         10.57         11.02         6.01 o                         
  -4  -9   3         72.05         81.05         6.51 o                         
  -3  -9   3        552.84        520.41         8.32 o                         
  -2  -9   3        348.83        333.21        12.79 o                         
  -1  -9   3        407.03        439.04         8.59 o                         
   0  -9   3        331.76        330.89         7.19 o                         
   1  -9   3        143.23        162.85         5.57 o                         
   2  -9   3          0.76         -1.89         5.21 o                         
   3  -9   3        310.05        312.84         6.03 o                         
   4  -9   3        313.26        328.02         6.27 o                         
   5  -9   3        656.62        670.16        12.75 o                         
   6  -9   3          2.95          6.51         5.91 o                         
 -11  -8   3        276.38        267.39        39.72 o                         
 -10  -8   3          3.88          6.02         8.49 o                         
  -9  -8   3         94.94         94.61         9.62 o                         
  -8  -8   3        395.33        409.07         8.56 o                         
  -7  -8   3       1086.31       1104.67        13.09 o                         
  -6  -8   3        559.56        564.17        11.69 o                         
  -5  -8   3         30.88         38.05         6.18 o                         
  -4  -8   3       1071.94       1085.57         9.60 o                         
  -3  -8   3         28.11         32.81         6.17 o                         
  -2  -8   3       1777.06       1744.93        23.92 o                         
  -1  -8   3       1931.68       1882.32        23.86 o                         
   0  -8   3       1025.36       1035.91        12.22 o                         
   1  -8   3         89.18         85.36         5.53 o                         
   2  -8   3       2580.21       2548.77        19.11 o                         
   3  -8   3        471.62        471.52         6.25 o                         
   4  -8   3         15.05         16.45         5.36 o                         
   5  -8   3        225.76        225.93         5.98 o                         
   6  -8   3          3.68          8.31         5.89 o                         
   7  -8   3         51.98         43.17         7.46 o                         
 -11  -7   3        293.18        242.25        11.18 o                         
 -10  -7   3        102.39        106.21         9.76 o                         
  -9  -7   3        112.21         91.21         7.41 o                         
  -8  -7   3         38.51         41.16         7.65 o                         
  -7  -7   3        310.67        316.22         8.25 o                         
  -6  -7   3          1.74         11.75        11.56 o                         
  -5  -7   3          0.86          2.95         6.59 o                         
  -4  -7   3       1868.39       1786.98        26.09 o                         
  -3  -7   3        538.49        542.15        19.10 o                         
  -2  -7   3        322.22        312.80         6.76 o                         
  -1  -7   3        110.67        107.80         5.76 o                         
   0  -7   3          5.68         15.15         4.99 o                         
   1  -7   3       2382.59       2346.28        22.38 o                         
   2  -7   3       1521.44       1447.81        16.39 o                         
   3  -7   3       1590.86       1666.44        21.15 o                         
   4  -7   3        153.56        161.78         5.57 o                         
   5  -7   3        546.06        575.52        12.30 o                         
   6  -7   3        242.23        256.13         9.21 o                         
   7  -7   3        378.10        367.88        17.74 o                         
   8  -7   3          4.04          9.55         8.05 o                         
 -11  -6   3         17.50         10.44         8.89 o                         
 -10  -6   3          1.56         12.29         7.44 o                         
  -9  -6   3        923.43        926.63        29.39 o                         
  -8  -6   3          3.58          9.20         7.67 o                         
  -7  -6   3        303.05        296.31         9.35 o                         
  -6  -6   3         55.24         61.51         7.07 o                         
  -5  -6   3        773.59        722.51         9.39 o                         
  -4  -6   3       1081.76        994.77        12.98 o                         
  -3  -6   3          4.90          4.03         6.22 o                         
  -2  -6   3       3431.49       3203.17        52.36 o                         
  -1  -6   3        662.36        640.13         7.37 o                         
   0  -6   3       4134.65       3902.27        39.22 o                         
   1  -6   3         11.72          7.54         5.18 o                         
   2  -6   3       3930.12       3950.17        51.85 o                         
   3  -6   3         25.02         41.09         7.35 o                         
   4  -6   3        596.71        630.31        10.54 o                         
   5  -6   3        493.16        532.68         9.95 o                         
   6  -6   3         76.73         86.19         6.51 o                         
   7  -6   3         56.46         54.76         6.48 o                         
   8  -6   3         95.66        101.26         6.19 o                         
   9  -6   3         73.82         65.54         6.48 o                         
 -12  -5   3         66.27         51.02        15.69 o                         
 -11  -5   3         28.25         26.11         7.94 o                         
 -10  -5   3          1.48         11.73         9.39 o                         
  -9  -5   3        418.46        449.87        13.67 o                         
  -8  -5   3        212.64        228.47         7.79 o                         
  -7  -5   3       1300.02       1291.89        10.81 o                         
  -6  -5   3        116.30        115.91         7.95 o                         
  -5  -5   3          1.14          1.68         6.97 o                         
  -4  -5   3        570.99        629.63        14.81 o                         
  -3  -5   3        276.82        234.42         7.32 o                         
  -2  -5   3       1367.69       1276.34        26.70 o                         
  -1  -5   3        413.60        416.29         7.65 o                         
   0  -5   3         13.54         23.71         5.57 o                         
   1  -5   3       1097.67       1062.24         7.71 o                         
   2  -5   3          1.45          7.78         5.11 o                         
   3  -5   3       1536.42       1458.77        10.36 o                         
   4  -5   3        679.32        670.44        14.28 o                         
   5  -5   3        732.11        746.58        10.64 o                         
   6  -5   3         37.62         38.23         6.24 o                         
   7  -5   3       1344.36       1364.11        22.64 o                         
   8  -5   3         75.30         81.16         5.90 o                         
   9  -5   3        274.51        258.19        13.50 o                         
 -12  -4   3         19.60         19.01        12.13 o                         
 -11  -4   3         12.33         10.58        11.44 o                         
 -10  -4   3        160.85        179.24         8.82 o                         
  -9  -4   3         77.05         79.72         7.35 o                         
  -8  -4   3        540.94        553.11         8.87 o                         
  -7  -4   3        261.44        264.86         8.57 o                         
  -6  -4   3        120.05        130.01         9.31 o                         
  -5  -4   3       3728.80       3733.87        17.34 o                         
  -4  -4   3         15.12         16.08         7.40 o                         
  -3  -4   3        456.26        420.47         7.78 o                         
  -2  -4   3       2921.96       2818.19        41.28 o                         
  -1  -4   3       2289.62       2191.85        50.19 o                         
   0  -4   3       6681.84       6095.49        60.59 o                         
   1  -4   3         97.86        123.07         5.52 o                         
   2  -4   3      10847.05      10612.40        60.58 o                         
   3  -4   3       1360.28       1349.56        14.31 o                         
   4  -4   3       5926.03       5798.21       115.24 o                         
   5  -4   3        315.01        346.09         9.80 o                         
   6  -4   3         10.39         15.08         5.81 o                         
   7  -4   3        546.70        570.66         9.62 o                         
   8  -4   3        154.33        160.27         6.43 o                         
   9  -4   3         95.54         99.49         6.03 o                         
  10  -4   3         41.63         41.08         6.71 o                         
 -12  -3   3         19.35         12.08         7.83 o                         
 -11  -3   3         88.26         81.92        10.62 o                         
 -10  -3   3        428.62        472.24        10.20 o                         
  -9  -3   3        230.32        242.94         6.82 o                         
  -8  -3   3        248.75        261.01         7.98 o                         
  -7  -3   3         58.25         62.66         7.06 o                         
  -6  -3   3          8.83         16.28         6.73 o                         
  -5  -3   3       6115.27       6079.26        21.82 o                         
  -4  -3   3        612.51        599.31        10.07 o                         
  -3  -3   3        804.36        838.65        11.55 o                         
  -2  -3   3       1898.48       1926.95        16.25 o                         
  -1  -3   3        821.63        761.94         9.40 o                         
   0  -3   3        643.60        644.26         8.30 o                         
   1  -3   3         32.40         28.99         5.87 o                         
   2  -3   3       2155.54       2180.02        19.54 o                         
   3  -3   3        673.56        726.85         6.86 o                         
   4  -3   3        474.82        534.07         9.95 o                         
   5  -3   3         96.24         94.48         5.99 o                         
   6  -3   3        120.62        122.84         6.12 o                         
   7  -3   3        164.31        169.65         5.77 o                         
   8  -3   3         96.98        100.58         5.60 o                         
   9  -3   3        861.19        852.39         9.03 o                         
  10  -3   3          1.55          4.06         6.05 o                         
 -12  -2   3         11.52         11.34         7.73 o                         
 -11  -2   3         63.56         62.12         8.15 o                         
 -10  -2   3          2.34          6.27         8.73 o                         
  -9  -2   3        243.22        243.58         8.96 o                         
  -8  -2   3         95.73         93.48         8.24 o                         
  -7  -2   3        115.11        117.37         6.79 o                         
  -6  -2   3       1419.05       1333.47        13.82 o                         
  -5  -2   3         67.18         60.44         6.18 o                         
  -4  -2   3       2737.71       2830.07        27.11 o                         
  -3  -2   3       9185.82       9023.55       143.22 o                         
  -2  -2   3          8.68         11.34         7.68 o                         
  -1  -2   3       1044.20       1015.94        13.68 o                         
   0  -2   3       5905.02       5944.02        32.67 o                         
   1  -2   3        198.04        218.20         7.13 o                         
   2  -2   3      17248.50      16935.05       490.33 o                         
   3  -2   3        320.27        289.51         6.41 o                         
   4  -2   3       4232.19       4028.91        31.55 o                         
   5  -2   3        948.61        872.43        10.66 o                         
   6  -2   3       5027.68       5010.85        67.34 o                         
   7  -2   3         26.29         31.24         5.20 o                         
   8  -2   3        107.37        108.85         5.37 o                         
   9  -2   3         24.63         29.93         5.77 o                         
  10  -2   3        107.97         98.42         8.57 o                         
 -12  -1   3        219.78        204.84        35.98 o                         
 -11  -1   3        429.24        399.54        10.53 o                         
 -10  -1   3       1049.85       1093.50        26.33 o                         
  -9  -1   3        394.53        396.20        17.48 o                         
  -8  -1   3        798.97        834.50        11.62 o                         
  -7  -1   3        564.05        557.98        11.14 o                         
  -6  -1   3          0.43          8.67         6.44 o                         
  -5  -1   3        724.69        658.35         9.32 o                         
  -4  -1   3        394.24        385.23        10.92 o                         
  -3  -1   3       2105.82       1977.60        36.95 o                         
  -2  -1   3        207.16        217.79         9.32 o                         
  -1  -1   3       1044.17       1052.89        13.84 o                         
   0  -1   3        386.31        367.87         9.76 o                         
   1  -1   3       6581.39       6794.85        60.33 o                         
   2  -1   3       8092.48       8376.62       150.45 o                         
   3  -1   3        160.58        160.85         6.53 o                         
   4  -1   3         11.14         19.08         5.78 o                         
   5  -1   3       2715.39       2666.06        51.79 o                         
   6  -1   3         18.64         26.83         5.01 o                         
   7  -1   3        204.96        209.88         5.76 o                         
   8  -1   3        339.77        348.12         7.59 o                         
   9  -1   3         48.61         59.43         5.88 o                         
  10  -1   3         55.84         57.99         6.29 o                         
  11  -1   3        296.36        261.63        14.35 o                         
 -11   0   3         38.32         45.23         7.26 o                         
 -10   0   3        179.08        207.11        11.27 o                         
  -9   0   3        124.27        147.60         7.90 o                         
  -8   0   3         25.43         38.53         7.48 o                         
  -7   0   3        619.82        636.56        22.47 o                         
  -6   0   3         27.59         24.13         8.40 o                         
  -5   0   3       1429.96       1255.42        15.18 o                         
  -4   0   3         22.61         16.77         6.66 o                         
  -3   0   3         12.42         17.54         8.33 o                         
  -2   0   3       7461.27       7684.66        85.53 o                         
  -1   0   3        946.62       1021.55        15.90 o                         
   0   0   3      10739.26      12177.22        82.87 o                         
   1   0   3       1290.21       1403.45        19.04 o                         
   2   0   3       5536.24       5548.06        97.88 o                         
   3   0   3        396.96        373.67         9.58 o                         
   4   0   3       3800.03       3700.67        91.25 o                         
   5   0   3         52.19         57.65         5.01 o                         
   6   0   3       1732.33       1696.28        31.85 o                         
   7   0   3         65.53         64.42         5.17 o                         
   8   0   3        532.43        572.70        16.47 o                         
   9   0   3          3.63         11.27         5.64 o                         
  10   0   3        151.47        170.43         6.46 o                         
  11   0   3          4.17         10.33         6.13 o                         
 -11   1   3          2.19          5.25         6.83 o                         
 -10   1   3        648.40        700.16        23.79 o                         
  -9   1   3          2.48         14.10         6.73 o                         
  -8   1   3       2219.39       2236.91        36.49 o                         
  -7   1   3        917.50        897.01        20.66 o                         
  -6   1   3        450.72        436.66        14.62 o                         
  -5   1   3       2747.63       2800.62        45.55 o                         
  -4   1   3       2236.81       2124.36        53.61 o                         
  -3   1   3      13264.79      12753.59        57.79 o                         
  -2   1   3        150.58        162.23        11.93 o                         
  -1   1   3        586.63        599.89        35.21 o                         
   0   1   3        291.60        306.20        11.86 o                         
   1   1   3          4.26         11.40         8.27 o                         
   2   1   3        431.86        424.95         8.15 o                         
   3   1   3        818.94        798.01        10.20 o                         
   4   1   3       2578.85       2552.01        20.76 o                         
   5   1   3         11.90         22.70         5.96 o                         
   6   1   3          1.68          2.86         6.28 o                         
   7   1   3       1518.11       1505.25        14.66 o                         
   8   1   3        184.34        184.65         5.64 o                         
   9   1   3         35.91         34.63         5.53 o                         
  10   1   3         39.66         42.65         6.00 o                         
  11   1   3          0.79         -0.68         5.87 o                         
 -11   2   3         60.43         55.83         7.56 o                         
 -10   2   3         24.51         25.47         6.42 o                         
  -9   2   3        256.23        267.75         7.21 o                         
  -8   2   3         35.82         43.54         6.24 o                         
  -7   2   3         31.13         42.43         6.07 o                         
  -6   2   3         11.03         12.67         6.13 o                         
  -5   2   3       2033.39       2114.45        33.54 o                         
  -4   2   3         24.89         22.68         6.33 o                         
  -3   2   3          6.86         29.83         7.85 o                         
  -2   2   3       1142.00       1160.36        31.88 o                         
   0   2   3       1493.43       1663.33        20.23 o                         
   1   2   3       1240.68       1381.59        12.80 o                         
   3   2   3        309.44        339.70         7.06 o                         
   4   2   3      11552.25      10665.14       139.54 o                         
   5   2   3        332.12        306.72         6.29 o                         
   6   2   3       2948.68       2894.79        33.98 o                         
   7   2   3          7.27         12.32         5.93 o                         
   8   2   3        103.91        105.15         6.61 o                         
   9   2   3         41.42         50.02         5.55 o                         
  10   2   3          3.15          9.15         5.96 o                         
  11   2   3        188.01        187.31         6.44 o                         
 -11   3   3          1.17          3.81         7.54 o                         
 -10   3   3         65.02         74.36         7.19 o                         
  -9   3   3        326.30        308.04         8.79 o                         
  -8   3   3       1554.65       1565.46        22.18 o                         
  -7   3   3         26.43         21.93         5.82 o                         
  -6   3   3       3155.44       3119.14        42.20 o                         
  -5   3   3        433.74        394.73        12.91 o                         
  -4   3   3        186.58        221.23         9.56 o                         
  -3   3   3       3060.76       3168.67        79.03 o                         
  -2   3   3       3388.65       3263.17        90.36 o                         
   0   3   3          8.90         12.81         8.87 o                         
   1   3   3       5915.30       6130.71        91.79 o                         
   2   3   3      13888.09      14564.50       104.81 o                         
   3   3   3       1783.56       1597.86        12.92 o                         
   4   3   3       1574.68       1679.58         9.96 o                         
   5   3   3         54.87         50.60         5.71 o                         
   6   3   3        728.42        685.78        12.76 o                         
   7   3   3         57.91         67.02         5.50 o                         
   8   3   3         15.86         15.63         6.08 o                         
   9   3   3        350.98        343.24         7.31 o                         
  10   3   3          7.07         14.55         5.65 o                         
  11   3   3        143.23        161.57         9.22 o                         
  12   3   3          8.61          9.08         7.36 o                         
 -10   4   3         21.43         17.07         6.91 o                         
  -9   4   3         18.40         33.97         7.42 o                         
  -8   4   3         10.11         14.99         6.55 o                         
  -7   4   3          0.09          1.51         6.33 o                         
  -6   4   3        237.17        247.63         8.70 o                         
  -5   4   3        125.83        137.71         8.34 o                         
  -4   4   3         14.67         12.77         5.83 o                         
  -3   4   3          8.07          6.95         5.98 o                         
  -2   4   3          1.86          6.92         6.13 o                         
  -1   4   3        180.32        136.80         9.32 o                         
   0   4   3       1826.78       1778.63        32.58 o                         
   1   4   3      14031.15      14024.76       197.92 o                         
   2   4   3        280.53        324.26         7.53 o                         
   3   4   3       2820.69       2720.89        43.42 o                         
   4   4   3       7389.89       7400.31        51.55 o                         
   5   4   3        563.53        494.79         6.95 o                         
   6   4   3       4337.75       4049.71        16.31 o                         
   7   4   3         87.75         85.34         5.81 o                         
   8   4   3       2097.44       2123.44        27.33 o                         
   9   4   3          9.53         12.72         6.74 o                         
  10   4   3        805.86        825.57        14.30 o                         
  11   4   3        207.87        226.72        12.79 o                         
  12   4   3         20.89         14.12         7.15 o                         
 -10   5   3         20.08         20.47         7.55 o                         
  -9   5   3          2.09          8.28         6.60 o                         
  -8   5   3        111.18        145.75         7.34 o                         
  -7   5   3        533.91        524.14         8.91 o                         
  -6   5   3       2438.33       2355.86        13.38 o                         
  -5   5   3         69.74         79.97         6.07 o                         
  -4   5   3       1113.67       1089.04        18.49 o                         
  -3   5   3         55.62         84.76         6.19 o                         
  -2   5   3         61.54         62.23        10.77 o                         
  -1   5   3      10511.85      10461.59       100.72 o                         
   0   5   3         41.26         31.17         9.37 o                         
   1   5   3       5621.34       5265.90        63.79 o                         
   2   5   3         20.66         25.75         7.07 o                         
   3   5   3       4757.08       4668.30        40.35 o                         
   4   5   3       3814.56       3952.28        39.95 o                         
   5   5   3       2895.52       2761.51        28.34 o                         
   6   5   3        155.20        127.14         5.76 o                         
   7   5   3        168.77        168.24         6.41 o                         
   8   5   3       1473.48       1501.34        28.24 o                         
   9   5   3         22.96         22.20         5.59 o                         
  10   5   3        837.04        854.84         8.14 o                         
  11   5   3         10.92         15.75         8.05 o                         
  12   5   3         55.48         52.04         9.87 o                         
  -9   6   3         32.71         24.10         7.33 o                         
  -8   6   3         17.86         17.01         7.33 o                         
  -7   6   3         15.05         14.72         7.72 o                         
  -6   6   3         36.16         20.39         8.03 o                         
  -5   6   3         73.18         61.43         6.03 o                         
  -4   6   3         60.68         73.62         6.28 o                         
  -3   6   3         24.25         28.67         6.81 o                         
  -2   6   3       1609.78       1458.71        19.62 o                         
  -1   6   3        588.98        631.54        12.15 o                         
   0   6   3          0.15          4.21         8.24 o                         
   1   6   3       1739.35       1560.40        13.31 o                         
   2   6   3       2251.27       2252.26        35.03 o                         
   3   6   3       3135.66       2939.15        49.14 o                         
   4   6   3       1048.63        954.32        17.01 o                         
   5   6   3       1280.86       1281.12         8.55 o                         
   6   6   3        193.43        197.15         6.00 o                         
   7   6   3        420.72        424.84         9.73 o                         
   8   6   3        154.40        155.06         6.87 o                         
   9   6   3         77.85         82.76         6.00 o                         
  10   6   3       1188.41       1186.84        34.90 o                         
  11   6   3         41.03         36.15         6.73 o                         
  12   6   3        449.89        349.69        17.54 o                         
  -9   7   3         12.59         14.19         7.66 o                         
  -8   7   3        264.32        260.77         7.62 o                         
  -7   7   3          0.32         15.28         8.09 o                         
  -6   7   3        331.78        364.61         8.31 o                         
  -5   7   3        101.51        100.66         6.46 o                         
  -4   7   3        596.83        580.17         7.44 o                         
  -3   7   3       1745.88       1727.92        13.77 o                         
  -2   7   3         73.63         69.58         6.09 o                         
  -1   7   3         30.07         16.64         6.06 o                         
   0   7   3       1442.16       1343.81        32.32 o                         
   1   7   3       4407.09       4067.00        17.92 o                         
   2   7   3          8.03          9.07         6.32 o                         
   3   7   3        225.40        209.78         6.91 o                         
   4   7   3        205.78        192.90         6.66 o                         
   5   7   3        775.25        711.86        12.50 o                         
   6   7   3        266.87        254.52         6.71 o                         
   7   7   3         74.63         71.09         5.86 o                         
   8   7   3        267.90        279.87        11.18 o                         
   9   7   3        367.34        376.54         7.14 o                         
  10   7   3        167.90        167.14         6.88 o                         
  11   7   3         24.32         20.49         7.01 o                         
  12   7   3        270.70        232.78        14.39 o                         
  -8   8   3        223.23        192.89         9.73 o                         
  -7   8   3         65.24         69.11         8.63 o                         
  -6   8   3        154.72        151.59        11.05 o                         
  -5   8   3          9.63         13.35         6.41 o                         
  -4   8   3          1.92          3.34         6.31 o                         
  -3   8   3         67.64         66.91         5.94 o                         
  -2   8   3        179.27        187.08         6.35 o                         
  -1   8   3         86.64         83.87         5.96 o                         
   0   8   3        111.27         97.04         6.30 o                         
   1   8   3        403.98        474.12        15.10 o                         
   2   8   3         19.18         17.98         6.40 o                         
   3   8   3          0.95          7.16         5.93 o                         
   4   8   3        228.37        236.62         7.68 o                         
   5   8   3        136.88        132.85         6.53 o                         
   6   8   3       1135.85       1150.16        27.63 o                         
   7   8   3        129.55        139.91         7.43 o                         
   8   8   3         77.41         73.53         6.73 o                         
   9   8   3         22.70         24.44         6.96 o                         
  10   8   3        108.39        110.84         7.59 o                         
  11   8   3          6.42          5.09         7.97 o                         
  -8   9   3        338.72        312.30        25.76 o                         
  -7   9   3         18.76          8.58         8.60 o                         
  -6   9   3        320.39        342.15         7.34 o                         
  -5   9   3         44.44         65.52         8.92 o                         
  -4   9   3       1760.39       1813.47        40.88 o                         
  -3   9   3         32.30         41.09         6.36 o                         
  -2   9   3        773.10        768.03         8.91 o                         
  -1   9   3       1702.77       1696.24        30.23 o                         
   0   9   3        712.28        730.35        16.91 o                         
   1   9   3       1758.93       1676.68        38.61 o                         
   2   9   3        897.28        827.46        17.28 o                         
   3   9   3       3952.49       3843.92        41.48 o                         
   4   9   3          4.10          2.59         5.78 o                         
   5   9   3         60.91         60.51         6.38 o                         
   6   9   3        297.01        308.22         7.09 o                         
   7   9   3        401.42        405.62         8.09 o                         
   8   9   3        289.06        297.90         7.41 o                         
   9   9   3          4.77         11.47         7.67 o                         
  10   9   3         28.35         27.86         7.79 o                         
  11   9   3         60.28         56.67         8.59 o                         
  -7  10   3         46.62         46.85         9.26 o                         
  -6  10   3         21.10         26.30         7.23 o                         
  -5  10   3         59.17         75.87         6.49 o                         
  -4  10   3       1330.40       1326.30        43.46 o                         
  -3  10   3         75.37         92.41         6.77 o                         
  -2  10   3        649.92        678.73         7.70 o                         
  -1  10   3        225.40        228.85         8.09 o                         
   0  10   3        810.19        797.22         7.78 o                         
   1  10   3        218.86        218.19         6.65 o                         
   2  10   3         22.80         33.10         6.20 o                         
   3  10   3        150.30        160.34         6.14 o                         
   4  10   3        151.76        159.94         6.12 o                         
   5  10   3        400.16        438.73         6.61 o                         
   6  10   3          4.90          8.84         6.08 o                         
   7  10   3        234.00        243.27         6.66 o                         
   8  10   3        658.80        663.58         9.21 o                         
   9  10   3         52.58         50.53         7.83 o                         
  10  10   3          0.64          8.05         7.59 o                         
  11  10   3         14.47          8.25         9.24 o                         
  -6  11   3         25.13         28.21         7.30 o                         
  -5  11   3         92.21         90.55         7.12 o                         
  -4  11   3        235.50        246.32         7.51 o                         
  -3  11   3         48.34         53.13         6.45 o                         
  -2  11   3        804.59        823.98        11.07 o                         
  -1  11   3          9.15         13.21         5.98 o                         
   0  11   3       1519.40       1557.68        39.32 o                         
   1  11   3        529.42        509.74         8.00 o                         
   2  11   3         12.62         14.69         7.16 o                         
   3  11   3       2099.36       2130.55        27.34 o                         
   4  11   3        101.30         93.29         5.90 o                         
   5  11   3        898.29        910.65        10.73 o                         
   6  11   3          0.94          7.42         6.28 o                         
   7  11   3        321.97        323.49         7.07 o                         
   8  11   3          0.09         -0.50         6.68 o                         
   9  11   3         55.16         61.05         8.44 o                         
  10  11   3         52.92         53.54         8.37 o                         
  -5  12   3         14.99          7.38         7.09 o                         
  -4  12   3          2.63          4.03         6.98 o                         
  -3  12   3         45.47         59.95         7.01 o                         
  -2  12   3        348.44        369.58         7.32 o                         
  -1  12   3         11.89         23.95         6.22 o                         
   0  12   3        603.25        640.22         8.45 o                         
   1  12   3        311.16        297.01        12.07 o                         
   2  12   3       1830.80       1902.27        23.57 o                         
   3  12   3          3.25          4.63         5.68 o                         
   4  12   3         34.49         37.24         5.95 o                         
   5  12   3         11.21         20.57         5.92 o                         
   6  12   3          9.67         12.64         5.76 o                         
   7  12   3       1536.07       1617.25        28.79 o                         
   8  12   3         16.07         21.23         7.47 o                         
   9  12   3         43.51         43.23         8.31 o                         
  10  12   3        123.98        112.13         9.89 o                         
  -4  13   3          7.22         11.53         7.65 o                         
  -3  13   3         60.28         46.92        22.31 o                         
  -2  13   3          1.44          1.04         7.13 o                         
  -1  13   3         24.14         18.57         6.57 o                         
   0  13   3         80.28         77.59         6.58 o                         
   1  13   3        109.68        120.26         7.60 o                         
   2  13   3        475.41        462.73        17.68 o                         
   3  13   3          1.14         -0.46         6.19 o                         
   4  13   3        316.60        342.49         6.66 o                         
   5  13   3        377.78        381.09         8.67 o                         
   6  13   3         28.63         42.43         6.22 o                         
   7  13   3        111.17         99.89         6.84 o                         
   8  13   3         11.76         14.01         7.18 o                         
   9  13   3        334.93        307.52        10.46 o                         
  -3  14   3          1.00         10.19         7.28 o                         
  -2  14   3          4.73         10.29         7.19 o                         
  -1  14   3         15.16         17.33         7.22 o                         
   0  14   3        134.78        140.42         7.03 o                         
   1  14   3         14.36         32.83         7.04 o                         
   2  14   3        128.47        145.50        12.26 o                         
   3  14   3         64.40         51.39         6.45 o                         
   4  14   3        179.37        184.38         6.61 o                         
   5  14   3          2.50          3.79         6.38 o                         
   6  14   3         61.76         66.65         7.07 o                         
   7  14   3          8.97          9.77         7.05 o                         
   8  14   3         11.76         14.38         7.58 o                         
  -1  15   3          7.06          9.18         7.72 o                         
   0  15   3          5.13          0.51         7.22 o                         
   1  15   3          0.54          2.61         7.30 o                         
   2  15   3         84.61         83.33         7.06 o                         
   3  15   3        119.65        113.27         6.67 o                         
   4  15   3          2.40          9.02         6.74 o                         
   5  15   3          6.52         10.92         6.73 o                         
   6  15   3        269.14        237.84         8.41 o                         
   7  15   3         21.11         17.42         7.36 o                         
   2  16   3          7.06         12.19         6.77 o                         
   3  16   3         82.18         72.18         7.03 o                         
   4  16   3        243.63        213.94        18.18 o                         
  -5 -14   4         46.84         38.39         7.55 o                         
  -4 -14   4        133.99        110.22         8.41 o                         
  -3 -14   4         11.74         15.40         7.66 o                         
  -2 -14   4          3.56         -2.81         7.64 o                         
  -7 -13   4         50.85         37.76         9.11 o                         
  -6 -13   4         55.34         62.03         8.11 o                         
  -5 -13   4        111.74        104.94         8.70 o                         
  -4 -13   4        275.28        297.34        22.47 o                         
  -3 -13   4          3.93          7.10         7.81 o                         
  -2 -13   4        221.54        223.31         7.49 o                         
  -1 -13   4         84.32         75.33         7.62 o                         
   0 -13   4        259.98        238.73        13.73 o                         
   1 -13   4          6.62          5.81         7.27 o                         
  -8 -12   4         66.90         70.38         9.08 o                         
  -7 -12   4         15.17         14.65         9.20 o                         
  -6 -12   4          5.50         11.17         7.09 o                         
  -5 -12   4         63.09         67.15         7.63 o                         
  -4 -12   4        124.72        136.76         7.36 o                         
  -3 -12   4         19.62         22.84         7.50 o                         
  -2 -12   4        133.82        132.84        10.88 o                         
  -1 -12   4         28.45         46.26         7.23 o                         
   0 -12   4        105.83        108.78         6.87 o                         
   1 -12   4         50.83         55.90         7.02 o                         
   2 -12   4         30.82         36.47         6.97 o                         
   3 -12   4        231.26        190.59         8.39 o                         
  -9 -11   4        155.71        123.76        10.11 o                         
  -8 -11   4          5.34          7.45         8.08 o                         
  -7 -11   4        148.91        145.68         8.83 o                         
  -6 -11   4          0.41          2.61         7.46 o                         
  -5 -11   4        449.51        488.99        13.87 o                         
  -4 -11   4         64.26         75.08         6.87 o                         
  -3 -11   4          0.33          7.86         6.54 o                         
  -2 -11   4        590.88        664.38        18.26 o                         
  -1 -11   4          1.38          6.83         7.08 o                         
   0 -11   4       1142.10       1222.41        26.72 o                         
   1 -11   4         70.38         74.37         6.92 o                         
   2 -11   4        460.14        481.53         6.69 o                         
   3 -11   4         23.23         28.78         6.03 o                         
   4 -11   4         83.01         87.21         7.89 o                         
 -10 -10   4         93.97         80.33        12.90 o                         
  -9 -10   4          1.69         -1.38         8.53 o                         
  -8 -10   4         15.27         18.26         7.92 o                         
  -7 -10   4        618.20        601.20        25.86 o                         
  -6 -10   4         76.21         71.03         7.96 o                         
  -5 -10   4        116.03        122.59         7.20 o                         
  -4 -10   4        121.96        123.11         8.39 o                         
  -3 -10   4        178.90        174.90         7.31 o                         
  -2 -10   4         99.03        109.66         7.39 o                         
  -1 -10   4        544.18        539.04         6.48 o                         
   0 -10   4         45.22         48.80         5.36 o                         
   1 -10   4         30.67         29.40         5.40 o                         
   2 -10   4        209.20        217.22         6.09 o                         
   3 -10   4        131.70        135.27         6.19 o                         
   4 -10   4          0.80          7.26         5.83 o                         
   5 -10   4        222.26        197.98        14.34 o                         
 -10  -9   4         14.66         16.18         8.30 o                         
  -9  -9   4          0.64          0.96         8.70 o                         
  -8  -9   4         34.38         36.91         7.76 o                         
  -7  -9   4        127.05        123.35        14.82 o                         
  -6  -9   4         23.22         28.66         7.89 o                         
  -5  -9   4        192.12        208.34         8.10 o                         
  -4  -9   4          1.99          5.98         6.99 o                         
  -3  -9   4       1243.09       1306.34        39.49 o                         
  -2  -9   4          0.53         12.09         5.74 o                         
  -1  -9   4         27.60         38.15         6.06 o                         
   0  -9   4        641.00        669.43         8.30 o                         
   1  -9   4        118.61        124.88         5.56 o                         
   2  -9   4       1048.93       1087.70        12.82 o                         
   3  -9   4         40.66         49.95         5.51 o                         
   4  -9   4        960.62        993.52        12.87 o                         
   5  -9   4          8.84         13.16         5.83 o                         
   6  -9   4          3.93          5.33         6.14 o                         
 -11  -8   4        146.14        154.23         9.41 o                         
 -10  -8   4         72.36         78.20        13.70 o                         
  -9  -8   4         45.38         52.83         7.68 o                         
  -8  -8   4        194.20        211.50        15.27 o                         
  -7  -8   4          9.73         13.50         6.95 o                         
  -6  -8   4          0.79         -4.17         8.13 o                         
  -5  -8   4        158.75        157.12         7.22 o                         
  -4  -8   4        732.28        728.12         9.47 o                         
  -3  -8   4        452.49        440.95         8.07 o                         
  -2  -8   4          8.98         15.04         6.08 o                         
  -1  -8   4        395.43        386.35         8.64 o                         
   0  -8   4         80.88         84.23         5.69 o                         
   1  -8   4        576.41        595.21         9.71 o                         
   2  -8   4          4.34          6.39         5.10 o                         
   3  -8   4        131.10        142.66         5.61 o                         
   4  -8   4        806.07        822.29        16.37 o                         
   5  -8   4        155.73        166.15         6.00 o                         
   6  -8   4          1.00         -0.65         6.04 o                         
   7  -8   4          9.77         18.53         7.16 o                         
 -11  -7   4        130.70        111.93         9.71 o                         
 -10  -7   4         49.88         42.75         8.11 o                         
  -9  -7   4        145.83        148.11         8.86 o                         
  -8  -7   4         81.41         86.94         9.21 o                         
  -7  -7   4        904.08        964.54        20.69 o                         
  -6  -7   4        216.53        221.05        12.18 o                         
  -5  -7   4        194.48        179.02         7.42 o                         
  -4  -7   4          1.97          6.51         6.23 o                         
  -3  -7   4        153.64        138.32         6.18 o                         
  -2  -7   4          6.80          9.59         5.02 o                         
  -1  -7   4        554.95        562.40         8.12 o                         
   0  -7   4        349.57        346.15         8.35 o                         
   1  -7   4        231.11        225.92         5.96 o                         
   2  -7   4        529.80        533.80         6.27 o                         
   3  -7   4         23.94         28.65         5.42 o                         
   4  -7   4       1090.24       1133.77        14.79 o                         
   5  -7   4        808.81        843.58        23.05 o                         
   6  -7   4        326.25        334.42         9.52 o                         
   7  -7   4         19.33         21.71         6.79 o                         
   8  -7   4          1.31          7.94         7.41 o                         
 -11  -6   4          3.20          2.03         8.36 o                         
 -10  -6   4         50.38         55.61         8.14 o                         
  -9  -6   4         51.43         64.79         8.47 o                         
  -8  -6   4        235.14        222.10         7.69 o                         
  -7  -6   4       1275.15       1267.55        12.96 o                         
  -6  -6   4         92.04        110.72         7.51 o                         
  -5  -6   4          1.49          6.25         7.18 o                         
  -4  -6   4         33.66         31.30         7.17 o                         
  -3  -6   4       1265.69       1299.79         9.70 o                         
  -2  -6   4       1029.16        932.11         8.15 o                         
  -1  -6   4          4.02         17.41         5.88 o                         
   0  -6   4        433.75        422.51         7.75 o                         
   1  -6   4          9.10          7.29         5.17 o                         
   2  -6   4        633.34        600.88         6.47 o                         
   3  -6   4         73.21         78.34         5.41 o                         
   4  -6   4        574.91        581.68        11.32 o                         
   5  -6   4          3.55          6.87         5.30 o                         
   6  -6   4        288.76        289.42         8.36 o                         
   7  -6   4         81.10         88.77        11.48 o                         
   8  -6   4        223.99        217.72         7.95 o                         
 -11  -5   4        257.87        270.78         9.90 o                         
 -10  -5   4        346.38        331.75         9.11 o                         
  -9  -5   4          7.50         19.32         7.44 o                         
  -8  -5   4         30.42         31.47         7.19 o                         
  -7  -5   4        468.11        475.33         8.57 o                         
  -6  -5   4        337.65        332.33         8.80 o                         
  -5  -5   4       2764.17       2684.81        21.07 o                         
  -4  -5   4        477.85        452.27        11.47 o                         
  -3  -5   4        494.87        519.31        12.59 o                         
  -2  -5   4          5.91          9.80         5.77 o                         
  -1  -5   4        279.66        268.29         6.30 o                         
   0  -5   4          9.60         40.16         5.18 o                         
   1  -5   4        697.95        730.72         6.93 o                         
   2  -5   4       2615.35       2595.64        15.65 o                         
   3  -5   4         40.89         40.10         5.31 o                         
   4  -5   4        180.01        173.63         5.53 o                         
   5  -5   4        405.01        394.48        12.90 o                         
   6  -5   4        155.51        153.49         6.45 o                         
   7  -5   4        306.94        321.70         7.06 o                         
   8  -5   4        202.78        191.68         6.19 o                         
   9  -5   4        113.03         97.97         6.37 o                         
 -12  -4   4        106.31         64.32        12.76 o                         
 -11  -4   4         15.16         25.24        11.81 o                         
 -10  -4   4        401.47        403.72        13.00 o                         
  -9  -4   4         71.76         78.56         8.82 o                         
  -8  -4   4       1284.88       1260.68        17.14 o                         
  -7  -4   4        453.30        470.22         9.14 o                         
  -6  -4   4        225.91        261.15         8.86 o                         
  -5  -4   4       1718.60       1686.83        13.19 o                         
  -4  -4   4        243.98        281.35         7.99 o                         
  -3  -4   4       3475.72       3223.81        45.34 o                         
  -2  -4   4        264.57        238.48         7.27 o                         
  -1  -4   4       6430.29       6285.92        57.85 o                         
   0  -4   4         19.34         10.43         5.33 o                         
   1  -4   4          3.22         22.51         5.31 o                         
   2  -4   4       2453.32       2311.35        20.09 o                         
   3  -4   4        119.63        106.62         5.25 o                         
   4  -4   4        920.55        898.70         6.91 o                         
   5  -4   4         71.73         78.44         6.16 o                         
   6  -4   4       1543.08       1556.51        14.88 o                         
   7  -4   4        115.88        108.30         5.93 o                         
   8  -4   4         92.76         82.81         5.90 o                         
   9  -4   4         62.65         72.35         6.25 o                         
 -12  -3   4          7.30         11.12        10.67 o                         
 -11  -3   4         24.57         24.52        14.02 o                         
 -10  -3   4        199.17        209.76        10.37 o                         
  -9  -3   4          5.66         14.21         7.58 o                         
  -8  -3   4       1393.81       1428.05        33.02 o                         
  -7  -3   4        210.70        222.81         7.81 o                         
  -6  -3   4        426.66        400.11        11.90 o                         
  -5  -3   4        422.15        440.04         9.53 o                         
  -4  -3   4       5727.13       5679.69        22.90 o                         
  -3  -3   4       1533.11       1290.75        12.11 o                         
  -2  -3   4       3568.31       3477.16        47.39 o                         
  -1  -3   4       3354.97       3156.27        42.54 o                         
   0  -3   4         56.05         51.08         6.30 o                         
   1  -3   4       9634.41       9996.57        64.97 o                         
   2  -3   4        117.92         79.65         5.58 o                         
   3  -3   4        184.76        200.95         6.35 o                         
   4  -3   4       2225.52       2146.96        38.64 o                         
   5  -3   4        117.08        114.97         6.13 o                         
   6  -3   4         42.84         48.48         6.17 o                         
   7  -3   4          1.87          9.75         5.33 o                         
   8  -3   4         91.42        102.61         5.76 o                         
   9  -3   4         48.47         57.45         6.30 o                         
  10  -3   4          2.67          1.50         6.02 o                         
 -12  -2   4         23.24         21.57         7.72 o                         
 -11  -2   4         79.42         61.56         7.13 o                         
 -10  -2   4        109.61        112.09         8.54 o                         
  -9  -2   4         42.73         38.80         7.81 o                         
  -8  -2   4        165.20        166.01         7.26 o                         
  -7  -2   4        426.34        436.43         7.53 o                         
  -6  -2   4       1235.11       1124.63        24.87 o                         
  -5  -2   4        531.73        542.81         8.35 o                         
  -4  -2   4         49.79         78.94         8.18 o                         
  -3  -2   4         13.34         22.99         6.71 o                         
  -2  -2   4         70.46         75.56         7.16 o                         
  -1  -2   4       3615.34       3356.26        37.06 o                         
   0  -2   4          3.15          6.77         6.27 o                         
   1  -2   4      18070.42      18099.71        55.68 o                         
   2  -2   4        407.76        369.49         6.14 o                         
   3  -2   4        503.69        419.45        11.93 o                         
   4  -2   4        441.96        408.96         6.94 o                         
   5  -2   4         91.76         97.17         5.75 o                         
   6  -2   4        190.41        203.19         6.09 o                         
   7  -2   4        110.36        118.34         5.30 o                         
   8  -2   4       1856.11       1942.18        30.88 o                         
   9  -2   4          0.01         -3.29         5.34 o                         
  10  -2   4          2.21          6.76         5.88 o                         
 -11  -1   4          0.62          3.92         7.81 o                         
 -10  -1   4         21.43         35.16         7.44 o                         
  -9  -1   4        266.56        260.25         8.13 o                         
  -8  -1   4         56.27         64.30         9.63 o                         
  -7  -1   4        547.89        536.60        11.42 o                         
  -6  -1   4       1448.14       1412.55        10.94 o                         
  -5  -1   4         10.51         12.82         6.43 o                         
  -4  -1   4       2992.75       2635.15        38.00 o                         
  -3  -1   4        145.18        152.37         8.75 o                         
  -2  -1   4       4072.92       4140.63        46.95 o                         
  -1  -1   4       5671.46       5866.14        85.90 o                         
   0  -1   4       7138.77       7260.31        54.00 o                         
   1  -1   4      10755.04      10869.81        52.44 o                         
   2  -1   4        527.51        563.19         7.22 o                         
   3  -1   4       4533.57       4580.81        38.14 o                         
   4  -1   4        294.27        293.92         6.58 o                         
   5  -1   4        615.26        579.02        10.09 o                         
   6  -1   4       1833.22       1788.68        17.61 o                         
   7  -1   4          0.61         11.49         5.12 o                         
   8  -1   4          3.49         16.50         5.33 o                         
   9  -1   4        488.57        529.53         6.75 o                         
  10  -1   4        145.86        149.94         6.70 o                         
  11  -1   4         84.51         67.99         6.39 o                         
 -11   0   4          0.45          2.85         8.05 o                         
 -10   0   4         64.07         65.68         8.15 o                         
  -9   0   4        430.48        442.38         8.82 o                         
  -8   0   4          4.78          9.42         5.94 o                         
  -7   0   4         46.11         52.49         6.83 o                         
  -6   0   4          5.40         11.68         7.39 o                         
  -5   0   4       1091.98       1083.34        13.30 o                         
  -4   0   4        709.68        689.34         8.67 o                         
  -3   0   4        814.11        806.35        11.59 o                         
  -2   0   4       8745.03       9077.71        38.46 o                         
  -1   0   4       6858.09       7245.89        33.90 o                         
   0   0   4       1060.52       1153.97        12.68 o                         
   1   0   4      11262.78      11650.20       124.92 o                         
   2   0   4         30.89         38.74         6.83 o                         
   3   0   4        942.08        761.61        15.38 o                         
   4   0   4        269.33        245.22         6.65 o                         
   5   0   4       1560.34       1518.43        28.30 o                         
   6   0   4         38.14         40.85         4.89 o                         
   7   0   4         50.46         62.15         6.75 o                         
   8   0   4       1388.97       1412.03        27.09 o                         
   9   0   4         23.94         24.24         5.57 o                         
  10   0   4        582.92        574.23         7.34 o                         
  11   0   4        112.57        115.65        10.16 o                         
 -11   1   4        240.63        227.73         8.00 o                         
 -10   1   4        351.78        355.14        11.46 o                         
  -9   1   4        353.48        376.50         7.30 o                         
  -8   1   4         57.21         64.07         7.17 o                         
  -7   1   4        203.29        211.76         8.27 o                         
  -6   1   4        286.80        293.86        11.15 o                         
  -5   1   4        876.05        848.43        14.33 o                         
  -4   1   4       2356.54       2382.78        52.95 o                         
  -3   1   4        594.54        605.99        26.33 o                         
  -2   1   4       4181.20       4216.80        85.83 o                         
  -1   1   4         35.83         51.69        10.35 o                         
   0   1   4        331.75        353.03        11.15 o                         
   1   1   4       2814.20       2912.12        20.32 o                         
   2   1   4        120.13        116.82         7.51 o                         
   3   1   4       4266.73       4138.76        30.66 o                         
   4   1   4        208.66        221.51         6.50 o                         
   5   1   4       3333.50       3319.05        41.45 o                         
   6   1   4        228.37        236.11         6.33 o                         
   7   1   4       1050.38       1066.59        14.84 o                         
   8   1   4          6.54         12.54         4.99 o                         
   9   1   4        358.78        371.53         6.86 o                         
  10   1   4          4.19          6.57         5.85 o                         
  11   1   4        125.85         98.71         6.83 o                         
 -11   2   4        322.15        320.87        30.39 o                         
 -10   2   4         75.14         83.63         7.25 o                         
  -9   2   4         18.40         24.67         6.45 o                         
  -8   2   4        375.75        392.58         9.38 o                         
  -7   2   4        616.08        630.41         8.25 o                         
  -6   2   4        662.79        639.97         9.11 o                         
  -5   2   4         50.26         43.87         6.16 o                         
  -4   2   4          2.89         12.02         6.71 o                         
  -3   2   4       2714.85       2821.08        28.79 o                         
  -2   2   4       1700.84       1645.69        47.04 o                         
  -1   2   4       1922.64       2010.00        51.72 o                         
   0   2   4        976.21       1001.17        12.14 o                         
   1   2   4       1944.77       2062.77        25.87 o                         
   2   2   4       7815.28       8193.46        86.03 o                         
   3   2   4        757.92        741.34         7.73 o                         
   4   2   4         26.10         30.01         5.34 o                         
   5   2   4       1258.30       1178.26        17.24 o                         
   6   2   4        348.57        343.94         7.14 o                         
   7   2   4        809.96        809.76        11.91 o                         
   8   2   4        389.32        395.63         6.22 o                         
   9   2   4         42.79         64.37         5.49 o                         
  10   2   4       1131.08       1156.20        20.48 o                         
  11   2   4          0.61          5.13         5.90 o                         
 -11   3   4        141.13        126.84        15.58 o                         
 -10   3   4         29.30         37.38         7.40 o                         
  -9   3   4        535.73        513.58         9.51 o                         
  -8   3   4        554.02        567.83        23.81 o                         
  -7   3   4        292.70        287.74         6.81 o                         
  -6   3   4       1258.17       1210.81        24.76 o                         
  -5   3   4         27.81         21.39         6.18 o                         
  -4   3   4       4661.93       4512.62        20.26 o                         
  -3   3   4        771.01        691.26        15.69 o                         
  -2   3   4       5559.47       5554.80       168.81 o                         
  -1   3   4       1061.52       1054.78        24.24 o                         
   0   3   4      16840.87      17817.77        61.55 o                         
   1   3   4       1698.02       1798.60        21.99 o                         
   2   3   4         46.95         42.95         6.30 o                         
   3   3   4        669.87        661.86         8.64 o                         
   4   3   4        549.37        595.39         8.04 o                         
   5   3   4       1753.13       1674.74        21.98 o                         
   6   3   4        235.16        225.50         6.70 o                         
   7   3   4       2050.13       2085.40        24.22 o                         
   8   3   4         16.64         16.07         6.44 o                         
   9   3   4        276.09        304.31         8.20 o                         
  10   3   4        128.75        122.47         6.09 o                         
  11   3   4          0.66         12.51         6.30 o                         
 -10   4   4         41.17         47.42         8.64 o                         
  -9   4   4        529.54        542.69         8.71 o                         
  -8   4   4         10.88         17.49         6.25 o                         
  -7   4   4       2092.67       2126.76        28.69 o                         
  -6   4   4        538.50        534.47         7.98 o                         
  -5   4   4        727.96        683.88        10.52 o                         
  -4   4   4        243.38        247.94         7.38 o                         
  -3   4   4        696.64        614.94         9.07 o                         
  -2   4   4       4135.59       4083.96        74.73 o                         
  -1   4   4        680.18        664.94        13.84 o                         
   0   4   4        944.94        870.08        12.81 o                         
   1   4   4        859.78        827.76        13.23 o                         
   2   4   4         38.36         24.63         5.92 o                         
   3   4   4        915.71        834.21         9.32 o                         
   4   4   4        535.88        528.57         7.31 o                         
   5   4   4        326.65        347.97         6.49 o                         
   6   4   4          1.59          5.58         4.82 o                         
   7   4   4         28.67         32.95         5.39 o                         
   8   4   4        507.22        523.74         6.42 o                         
   9   4   4        423.58        436.47        16.97 o                         
  10   4   4          0.79          3.55         7.68 o                         
  11   4   4        265.91        281.56         7.45 o                         
  12   4   4        113.95         90.44         7.53 o                         
 -10   5   4         28.63         32.14         7.62 o                         
  -9   5   4         11.81         16.29         7.07 o                         
  -8   5   4         81.69         93.58         6.59 o                         
  -7   5   4        317.55        289.85         7.18 o                         
  -6   5   4         41.20         48.91         7.35 o                         
  -5   5   4          2.71          4.54         6.17 o                         
  -4   5   4        865.76        785.63        25.46 o                         
  -3   5   4        305.26        307.25         7.32 o                         
  -2   5   4      13035.33      12505.03       189.93 o                         
  -1   5   4        351.01        360.76         9.66 o                         
   0   5   4      16755.15      15930.96       151.97 o                         
   1   5   4        430.52        413.22         8.60 o                         
   2   5   4       3634.88       3572.43        51.50 o                         
   3   5   4        135.74        110.33         5.53 o                         
   4   5   4       1559.81       1526.99        16.01 o                         
   5   5   4       1406.23       1343.58        12.89 o                         
   6   5   4         87.65         88.98         5.29 o                         
   7   5   4         32.09         24.24         5.77 o                         
   8   5   4        501.55        485.90         7.65 o                         
   9   5   4        933.80        960.40        12.93 o                         
  10   5   4        332.49        346.77         8.61 o                         
  11   5   4          5.97         15.58         7.79 o                         
  12   5   4        181.93        137.85        13.50 o                         
  -9   6   4        396.88        386.70        12.10 o                         
  -8   6   4          0.78         14.88         7.54 o                         
  -7   6   4        689.03        762.34        34.64 o                         
  -6   6   4        126.27        142.62         8.32 o                         
  -5   6   4       3841.79       3932.18        47.20 o                         
  -4   6   4        260.89        245.87         6.72 o                         
  -3   6   4        522.91        442.31         8.05 o                         
  -2   6   4          3.54         10.00         5.97 o                         
  -1   6   4       3877.99       3639.04        33.56 o                         
   0   6   4       2043.38       1885.94        29.31 o                         
   1   6   4       1450.64       1463.11        23.12 o                         
   2   6   4        512.95        509.52         8.29 o                         
   3   6   4          1.79          6.10         5.80 o                         
   4   6   4          3.78         12.42         5.84 o                         
   5   6   4       2693.16       2691.36        15.85 o                         
   6   6   4          1.49         11.58         5.24 o                         
   7   6   4        143.00        140.73         5.91 o                         
   8   6   4         13.70         18.38         6.04 o                         
   9   6   4         46.37         48.76         6.18 o                         
  10   6   4        257.39        275.43         6.78 o                         
  11   6   4         20.58         16.29         7.87 o                         
  12   6   4         78.06         76.93         9.16 o                         
  -9   7   4          2.11          7.66         7.57 o                         
  -8   7   4        122.74        129.82         6.92 o                         
  -7   7   4         24.30         23.48         8.04 o                         
  -6   7   4         55.87         59.97         8.40 o                         
  -5   7   4        638.75        660.04         9.80 o                         
  -4   7   4        306.61        297.38         7.30 o                         
  -3   7   4        230.95        238.56         7.91 o                         
  -2   7   4       1960.31       1842.07        20.79 o                         
  -1   7   4        231.71        214.57         8.57 o                         
   0   7   4       2364.23       2165.31        14.84 o                         
   1   7   4        246.50        223.58         7.45 o                         
   2   7   4      12216.26      11937.51       179.27 o                         
   3   7   4        214.54        231.61         6.94 o                         
   4   7   4        962.43        933.22         9.16 o                         
   5   7   4        482.30        496.41         8.21 o                         
   6   7   4         57.12         66.26         5.51 o                         
   7   7   4       2115.43       2180.56        14.00 o                         
   8   7   4         11.20         18.06         5.83 o                         
   9   7   4        456.79        475.99         7.17 o                         
  10   7   4        181.18        186.09         6.83 o                         
  11   7   4         40.53         35.50         7.52 o                         
  12   7   4        158.79        133.53        24.67 o                         
  -8   8   4          0.43         -1.79         6.97 o                         
  -7   8   4        790.43        790.85        21.43 o                         
  -6   8   4         25.14         35.91         6.27 o                         
  -5   8   4        898.16        976.64        12.32 o                         
  -4   8   4        119.63        124.35         6.26 o                         
  -3   8   4       3744.68       3699.98        33.17 o                         
  -2   8   4        504.72        463.71        11.50 o                         
  -1   8   4         13.79          8.11         6.41 o                         
   0   8   4        961.85        975.36         8.90 o                         
   1   8   4       1050.12       1063.44        14.83 o                         
   2   8   4        235.73        228.12         6.44 o                         
   3   8   4        115.81        100.28         6.81 o                         
   4   8   4       4028.70       3981.70        32.15 o                         
   5   8   4          5.95         12.84         5.96 o                         
   6   8   4        281.16        296.06         6.96 o                         
   7   8   4        104.41        111.35         6.94 o                         
   8   8   4          3.71          3.59         5.84 o                         
   9   8   4        620.74        664.49        12.65 o                         
  10   8   4         14.59         14.98         6.41 o                         
  11   8   4         82.92         74.50         7.38 o                         
  -8   9   4          2.98          7.59         9.22 o                         
  -7   9   4         91.67         94.29        14.47 o                         
  -6   9   4        283.64        312.35         7.52 o                         
  -5   9   4         64.34         66.68         6.72 o                         
  -4   9   4        539.03        585.23         8.73 o                         
  -3   9   4        286.33        291.29         6.70 o                         
  -2   9   4         16.71         22.28         6.49 o                         
  -1   9   4         89.22        113.99         7.10 o                         
   0   9   4        363.73        354.91         6.96 o                         
   1   9   4        400.57        369.77         6.75 o                         
   2   9   4       1273.53       1211.09        24.39 o                         
   3   9   4        179.42        173.12         7.06 o                         
   4   9   4       3951.45       3968.02        42.80 o                         
   5   9   4         24.51         34.97         6.67 o                         
   6   9   4        791.66        804.63        13.39 o                         
   7   9   4         42.30         51.62         6.35 o                         
   8   9   4         57.15         63.71         6.53 o                         
   9   9   4        648.20        641.46         8.55 o                         
  10   9   4         19.61         23.69         7.30 o                         
  11   9   4        458.55        385.52        22.40 o                         
  -7  10   4        428.52        341.86        14.80 o                         
  -6  10   4         85.34         91.57         6.89 o                         
  -5  10   4        850.60        900.89        13.51 o                         
  -4  10   4          8.81         18.28         6.65 o                         
  -3  10   4       2922.43       3142.67        34.37 o                         
  -2  10   4          0.95          0.33         5.88 o                         
  -1  10   4       1519.17       1507.93        15.41 o                         
   0  10   4       1174.80       1117.81        18.27 o                         
   1  10   4         62.82         70.98         6.30 o                         
   2  10   4          2.62          7.85         5.77 o                         
   3  10   4         19.51         24.73         5.54 o                         
   4  10   4          2.26          7.68         6.23 o                         
   5  10   4        896.04        871.84        13.80 o                         
   6  10   4       2023.83       2048.56        21.39 o                         
   7  10   4         26.33         23.93         7.04 o                         
   8  10   4         96.03        101.05         7.03 o                         
   9  10   4        252.70        263.58         7.93 o                         
  10  10   4         26.15         27.87         7.73 o                         
  11  10   4        103.19        102.44        11.98 o                         
  -6  11   4          0.92          4.09         7.55 o                         
  -5  11   4        350.56        340.54        11.78 o                         
  -4  11   4         18.86         24.04         7.45 o                         
  -3  11   4         91.95         94.21         7.02 o                         
  -2  11   4        232.66        250.87         6.86 o                         
  -1  11   4         10.14         17.45         6.09 o                         
   0  11   4        690.28        712.43         8.93 o                         
   1  11   4        238.60        259.56        12.58 o                         
   2  11   4          6.96         13.36         5.27 o                         
   3  11   4         21.71         24.49         5.40 o                         
   4  11   4        201.79        215.23         6.60 o                         
   5  11   4         14.86         17.68         5.40 o                         
   6  11   4        331.41        349.84         7.38 o                         
   7  11   4         35.48         37.37         5.95 o                         
   8  11   4        951.43        955.04        20.28 o                         
   9  11   4         10.85         15.14         6.86 o                         
  10  11   4         76.81         73.38         8.66 o                         
  -5  12   4        727.34        697.11        40.06 o                         
  -4  12   4        191.31        197.50         7.23 o                         
  -3  12   4       1004.19       1072.46        12.95 o                         
  -2  12   4         55.74         60.03         6.44 o                         
  -1  12   4       1088.71       1156.23        16.00 o                         
   0  12   4         50.87         46.60         6.20 o                         
   1  12   4        775.06        729.52        16.70 o                         
   2  12   4        147.23        164.72         7.63 o                         
   3  12   4        121.08        137.85         5.92 o                         
   4  12   4         17.48         24.96         5.93 o                         
   5  12   4         31.09         29.88         5.48 o                         
   6  12   4         16.34         18.63         6.20 o                         
   7  12   4         80.27         85.57         6.99 o                         
   8  12   4        203.01        204.02         7.36 o                         
   9  12   4         11.67         11.61         7.44 o                         
  10  12   4        169.23        140.73         8.85 o                         
  -4  13   4        139.37        127.60         7.70 o                         
  -3  13   4        159.80        162.81         9.14 o                         
  -2  13   4        198.49        220.01         7.33 o                         
  -1  13   4          1.03          6.76         6.40 o                         
   0  13   4         65.40         74.34         6.57 o                         
   1  13   4        199.95        217.77         6.82 o                         
   2  13   4       1385.48       1428.31        32.40 o                         
   3  13   4          1.75          3.01         6.07 o                         
   4  13   4         59.04         57.60         5.86 o                         
   5  13   4          4.06          7.04         5.85 o                         
   6  13   4        134.56        146.57         6.44 o                         
   7  13   4         79.86         70.73         6.74 o                         
   8  13   4          0.53          4.43         6.92 o                         
   9  13   4         84.09         76.35         8.63 o                         
  -3  14   4        303.71        294.67        19.86 o                         
  -2  14   4          2.08          1.81         7.21 o                         
  -1  14   4        959.00        945.89        45.34 o                         
   0  14   4          1.25          1.87         7.06 o                         
   1  14   4        437.96        491.19         8.26 o                         
   2  14   4         32.98         34.75         6.03 o                         
   3  14   4         63.13         58.75         6.57 o                         
   4  14   4         31.29         37.64         6.11 o                         
   5  14   4         18.67         18.53         6.29 o                         
   6  14   4        120.78        115.51         6.79 o                         
   7  14   4         17.27         20.38         6.80 o                         
   8  14   4          2.43          4.03         7.18 o                         
  -1  15   4          1.14          8.22         7.74 o                         
   0  15   4         92.62         81.55         7.81 o                         
   1  15   4         90.81        109.43         7.69 o                         
   2  15   4          6.80          6.19         6.14 o                         
   3  15   4        246.82        258.43        11.65 o                         
   4  15   4        314.91        291.52        10.47 o                         
   5  15   4          8.89          8.32         6.73 o                         
   6  15   4         83.19         84.55         6.95 o                         
   7  15   4          0.08          0.36         7.45 o                         
   2  16   4          4.04          7.62         6.72 o                         
   3  16   4        267.25        269.49         9.98 o                         
   4  16   4          0.39          6.45         7.50 o                         
   5  16   4         98.13         84.08         6.92 o                         
  -6 -13   5          2.45          4.90         8.19 o                         
  -5 -13   5        119.98        115.77         8.23 o                         
  -4 -13   5        168.67        154.56         8.69 o                         
  -3 -13   5        119.75        117.77         7.98 o                         
  -2 -13   5          1.87          3.75         7.35 o                         
  -1 -13   5        442.57        398.21        14.21 o                         
   0 -13   5         67.98         58.82         8.45 o                         
  -8 -12   5         10.49         15.24         8.82 o                         
  -7 -12   5        113.30        127.72        16.91 o                         
  -6 -12   5        159.41        146.90         8.01 o                         
  -5 -12   5         54.42         55.74         7.44 o                         
  -4 -12   5        155.62        162.65         7.89 o                         
  -3 -12   5         29.54         27.75         7.63 o                         
  -2 -12   5         59.67         68.29         8.68 o                         
  -1 -12   5        133.79        132.77         7.23 o                         
   0 -12   5          0.24         -2.59         6.90 o                         
   1 -12   5         32.56         32.65         6.89 o                         
   2 -12   5          2.98         14.75         7.45 o                         
  -9 -11   5         13.56         18.52         8.96 o                         
  -8 -11   5          5.14         10.63         8.75 o                         
  -7 -11   5         62.14         59.59        13.80 o                         
  -6 -11   5         35.93         41.41         8.43 o                         
  -5 -11   5         62.27         62.61         7.10 o                         
  -4 -11   5         50.95         50.67         7.01 o                         
  -3 -11   5        313.20        323.71        12.59 o                         
  -2 -11   5        211.52        239.66        10.67 o                         
  -1 -11   5        227.03        248.74        12.47 o                         
   0 -11   5        252.46        246.82         6.47 o                         
   1 -11   5        789.84        784.36        26.14 o                         
   2 -11   5         80.56         81.29         6.29 o                         
   3 -11   5        187.11        191.56         6.44 o                         
   4 -11   5         15.80         22.55         6.34 o                         
 -10 -10   5        272.18        192.11        22.02 o                         
  -9 -10   5        133.32        109.62         9.16 o                         
  -8 -10   5        114.27        107.12         8.43 o                         
  -7 -10   5        165.01        159.21         9.09 o                         
  -6 -10   5        608.43        632.80        20.43 o                         
  -5 -10   5        472.20        465.87        12.94 o                         
  -4 -10   5        312.27        329.56         7.46 o                         
  -3 -10   5         27.07         24.00         7.26 o                         
  -2 -10   5       1487.39       1546.08        10.98 o                         
  -1 -10   5          2.37          5.14         5.66 o                         
   0 -10   5          4.87          9.33         5.47 o                         
   1 -10   5          5.83         14.17         5.61 o                         
   2 -10   5         17.84         18.26         5.69 o                         
   3 -10   5         68.83         73.10         5.96 o                         
   4 -10   5         72.44         67.63         7.51 o                         
   5 -10   5         23.23         24.39         6.32 o                         
 -10  -9   5        113.31        111.96        11.00 o                         
  -9  -9   5        115.83        128.11         9.33 o                         
  -8  -9   5        519.68        535.07        21.40 o                         
  -7  -9   5        364.98        358.85        19.26 o                         
  -6  -9   5          2.04         -0.62         8.21 o                         
  -5  -9   5         99.77        103.19         7.58 o                         
  -4  -9   5          6.57          9.14         6.39 o                         
  -3  -9   5        394.76        381.28         7.54 o                         
  -2  -9   5        159.64        167.39         5.90 o                         
  -1  -9   5       1145.95       1145.49        14.67 o                         
   0  -9   5        200.41        183.03         7.91 o                         
   1  -9   5        565.56        605.07        11.46 o                         
   2  -9   5        524.73        524.39        15.56 o                         
   3  -9   5        278.28        280.02        11.14 o                         
   4  -9   5        304.81        321.91         8.49 o                         
   5  -9   5        288.45        289.24        13.79 o                         
   6  -9   5         15.49         12.64         6.40 o                         
 -11  -8   5         16.14         21.21         9.02 o                         
 -10  -8   5         11.75         12.09         8.35 o                         
  -9  -8   5          4.85         13.98         8.01 o                         
  -8  -8   5        929.34        969.13        10.98 o                         
  -7  -8   5        196.95        212.26         9.29 o                         
  -6  -8   5        779.92        787.64        11.07 o                         
  -5  -8   5          4.64          6.61         6.73 o                         
  -4  -8   5       1721.73       1719.06        25.99 o                         
  -3  -8   5        721.54        722.44        10.52 o                         
  -2  -8   5        709.56        739.05         8.48 o                         
  -1  -8   5         18.61         16.12         5.41 o                         
   0  -8   5       3197.14       3126.25        40.70 o                         
   1  -8   5         83.37         93.74         5.58 o                         
   2  -8   5         41.98         48.47         5.48 o                         
   3  -8   5        173.44        179.67         5.76 o                         
   4  -8   5         35.65         32.46         5.63 o                         
   5  -8   5         37.91         43.32         6.35 o                         
   6  -8   5         39.37         38.62         6.12 o                         
   7  -8   5          4.62          9.05         7.36 o                         
 -11  -7   5         26.80         28.77         9.41 o                         
 -10  -7   5         77.28         74.27        15.21 o                         
  -9  -7   5          0.60          8.54         7.70 o                         
  -8  -7   5         89.60         91.58         7.72 o                         
  -7  -7   5         47.25         57.13         7.65 o                         
  -6  -7   5        739.94        756.76        10.43 o                         
  -5  -7   5       1205.34       1180.70        34.14 o                         
  -4  -7   5        152.85        143.88         7.38 o                         
  -3  -7   5         82.14         88.68         5.89 o                         
  -2  -7   5         42.57         44.08         6.34 o                         
  -1  -7   5       1777.94       1759.47        12.09 o                         
   0  -7   5        821.80        795.76         7.16 o                         
   1  -7   5        804.27        790.73        15.52 o                         
   2  -7   5        973.04        962.99        12.70 o                         
   3  -7   5       1932.84       1963.92        44.37 o                         
   4  -7   5         89.82        100.98         5.55 o                         
   5  -7   5        184.84        177.49         6.14 o                         
   6  -7   5        169.03        148.67        12.72 o                         
   7  -7   5         54.71         61.35         7.06 o                         
 -11  -6   5         27.90         34.07         8.56 o                         
 -10  -6   5          3.58          8.72         8.22 o                         
  -9  -6   5          3.72          7.69         7.45 o                         
  -8  -6   5          2.38         16.80         7.47 o                         
  -7  -6   5         24.45         26.69         7.98 o                         
  -6  -6   5        459.38        452.41         9.95 o                         
  -5  -6   5         14.23         15.67         7.76 o                         
  -4  -6   5       4704.22       4690.97        93.38 o                         
  -3  -6   5          8.67         18.14         6.26 o                         
  -2  -6   5       3445.48       3243.25        44.31 o                         
  -1  -6   5         12.86          8.52         5.36 o                         
   0  -6   5        424.71        401.43         6.28 o                         
   1  -6   5         26.40         32.45         5.08 o                         
   2  -6   5        612.79        554.07         6.72 o                         
   3  -6   5        990.17       1047.85        15.77 o                         
   4  -6   5        358.09        372.85         6.96 o                         
   5  -6   5        901.30        976.09        10.42 o                         
   6  -6   5         44.61         53.28         6.51 o                         
   7  -6   5         34.67         35.79         6.72 o                         
   8  -6   5          2.11          4.64         6.33 o                         
 -11  -5   5         16.65         18.40         9.14 o                         
 -10  -5   5          7.75          8.98         8.57 o                         
  -9  -5   5        239.20        244.56         9.22 o                         
  -8  -5   5        162.60        171.02         8.50 o                         
  -7  -5   5         45.69         48.81         8.45 o                         
  -6  -5   5        401.31        370.33         8.41 o                         
  -5  -5   5          9.42         11.50         8.13 o                         
  -4  -5   5        382.88        369.41         7.56 o                         
  -3  -5   5        264.05        275.87         6.68 o                         
  -2  -5   5         75.48         82.90         6.05 o                         
  -1  -5   5        159.84        176.54         5.77 o                         
   0  -5   5         44.92         56.27         5.61 o                         
   1  -5   5       1057.07        959.36        15.63 o                         
   2  -5   5        321.27        318.41         5.68 o                         
   3  -5   5       1834.94       1837.77        26.74 o                         
   4  -5   5         29.70         27.94         4.97 o                         
   5  -5   5        749.42        786.07        11.72 o                         
   6  -5   5          2.68          3.78         6.08 o                         
   7  -5   5        869.41        825.11        11.85 o                         
   8  -5   5        146.74        133.77         6.84 o                         
   9  -5   5         62.86         63.72         7.71 o                         
 -11  -4   5         30.89         32.29        14.71 o                         
 -10  -4   5        113.43        102.72         9.14 o                         
  -9  -4   5        140.35        159.25         8.07 o                         
  -8  -4   5         68.61         72.46         8.06 o                         
  -7  -4   5          2.03          3.84         6.72 o                         
  -6  -4   5        222.13        233.16         7.99 o                         
  -5  -4   5         40.60         35.25         7.61 o                         
  -4  -4   5        286.52        246.24         8.02 o                         
  -3  -4   5          6.58          9.27         6.25 o                         
  -2  -4   5      14903.48      14025.55        46.18 o                         
  -1  -4   5       1000.86        982.19        14.17 o                         
   0  -4   5       1386.50       1210.10         8.21 o                         
   1  -4   5       1892.97       1883.45         9.28 o                         
   2  -4   5       3080.87       2926.15        35.86 o                         
   3  -4   5        468.71        507.97         5.97 o                         
   4  -4   5        264.68        271.31         6.12 o                         
   5  -4   5        373.48        366.73         6.68 o                         
   6  -4   5        253.29        252.17         6.56 o                         
   7  -4   5       1631.06       1647.43        17.99 o                         
   8  -4   5         18.85         14.86         7.35 o                         
   9  -4   5        165.45        149.45         8.30 o                         
 -11  -3   5        187.55        142.14        15.53 o                         
 -10  -3   5        136.23        144.85        14.44 o                         
  -9  -3   5        680.28        675.53        20.41 o                         
  -8  -3   5         24.20         33.46         7.88 o                         
  -7  -3   5        149.86        150.15         7.56 o                         
  -6  -3   5        645.68        614.36        10.11 o                         
  -5  -3   5        763.76        738.75        10.68 o                         
  -4  -3   5        138.31        143.32         6.81 o                         
  -3  -3   5        298.10        259.54         7.97 o                         
  -2  -3   5       1676.90       1609.37        21.22 o                         
  -1  -3   5          7.15          6.04         6.04 o                         
   0  -3   5        753.52        766.70         7.78 o                         
   1  -3   5        949.05        943.43        13.21 o                         
   2  -3   5        620.95        611.12         6.61 o                         
   3  -3   5         13.91         13.21         4.91 o                         
   4  -3   5         81.90         91.33         5.29 o                         
   5  -3   5          7.01          5.03         5.86 o                         
   6  -3   5        268.80        283.63         8.07 o                         
   7  -3   5        253.34        264.61         6.41 o                         
   8  -3   5          6.14          4.38         5.86 o                         
   9  -3   5        869.54        853.12        27.99 o                         
  10  -3   5         94.46         79.19         6.84 o                         
 -11  -2   5        259.39        262.19         8.58 o                         
 -10  -2   5        556.64        570.15        11.44 o                         
  -9  -2   5       1105.26       1102.81        53.00 o                         
  -8  -2   5        367.49        370.67         7.62 o                         
  -7  -2   5          1.25          0.37         5.98 o                         
  -6  -2   5        184.72        192.76         6.93 o                         
  -5  -2   5         37.70         35.07         6.34 o                         
  -4  -2   5       5740.34       5360.57        76.51 o                         
  -3  -2   5        106.38        122.37         6.90 o                         
  -2  -2   5        612.67        529.37         8.76 o                         
  -1  -2   5        901.39        901.54        17.77 o                         
   0  -2   5      10410.46      10124.61        66.82 o                         
   1  -2   5       4612.18       4653.74        64.26 o                         
   2  -2   5       1028.13        941.23        13.72 o                         
   3  -2   5        721.53        727.33        12.91 o                         
   4  -2   5       2171.11       2100.78        18.18 o                         
   5  -2   5         27.99         24.06         6.12 o                         
   6  -2   5         61.20         64.59         5.31 o                         
   7  -2   5        353.29        369.15         8.36 o                         
   8  -2   5        202.25        209.09         6.21 o                         
   9  -2   5        316.40        310.17         6.47 o                         
  10  -2   5          6.09          7.55         6.37 o                         
 -11  -1   5        107.71        112.95         7.76 o                         
 -10  -1   5        113.62        126.81         7.03 o                         
  -9  -1   5        919.44        996.74        20.33 o                         
  -8  -1   5          7.28          9.69         7.44 o                         
  -7  -1   5       2182.07       2155.08        24.85 o                         
  -6  -1   5        301.58        329.02         7.38 o                         
  -5  -1   5        322.77        274.48         7.32 o                         
  -4  -1   5       1257.83       1186.78        12.08 o                         
  -3  -1   5       2029.15       1899.31        29.00 o                         
  -2  -1   5        695.84        634.58         9.86 o                         
  -1  -1   5         86.81         63.78         6.82 o                         
   0  -1   5       5592.43       5678.70        61.69 o                         
   1  -1   5        917.77        858.83        10.63 o                         
   2  -1   5       3431.10       3631.22        31.51 o                         
   3  -1   5       2867.58       2698.30        12.09 o                         
   4  -1   5         76.18         76.97         5.90 o                         
   5  -1   5         91.59         85.46         4.83 o                         
   6  -1   5        339.49        335.32         6.93 o                         
   7  -1   5        266.55        273.81         5.50 o                         
   8  -1   5         83.10         82.66         5.41 o                         
   9  -1   5          3.92          3.23         5.48 o                         
  10  -1   5          3.50          2.82         6.24 o                         
 -11   0   5          6.12         10.62         7.10 o                         
 -10   0   5         61.78         62.53         7.66 o                         
  -9   0   5        136.75        161.41         7.40 o                         
  -8   0   5       1274.72       1353.97        41.04 o                         
  -7   0   5        958.12        949.35        25.47 o                         
  -6   0   5         34.87         39.84         7.19 o                         
  -5   0   5        764.74        784.77        12.33 o                         
  -4   0   5       2619.96       2499.48        41.91 o                         
  -3   0   5         81.31        109.75         8.34 o                         
  -2   0   5       7578.15       7352.85        35.60 o                         
  -1   0   5        306.31        295.15         9.37 o                         
   0   0   5      16505.92      16762.06        59.32 o                         
   1   0   5        573.12        536.02        11.29 o                         
   2   0   5       3704.42       3665.44        56.51 o                         
   3   0   5       1169.87       1113.82        20.76 o                         
   4   0   5         77.81         63.49         4.94 o                         
   5   0   5       2766.02       2640.87        36.09 o                         
   6   0   5        326.55        332.89         6.87 o                         
   7   0   5         46.78         52.79         5.16 o                         
   8   0   5         47.33         57.48         5.34 o                         
   9   0   5         55.64         59.35         5.48 o                         
  10   0   5         48.89         49.83         6.14 o                         
  11   0   5         25.19         20.56         6.52 o                         
 -11   1   5         39.45         34.20         8.10 o                         
 -10   1   5        140.74        129.95         8.42 o                         
  -9   1   5          1.94          3.54         6.46 o                         
  -8   1   5        158.11        162.91         7.21 o                         
  -7   1   5        714.01        745.45        17.82 o                         
  -6   1   5        647.52        656.68        16.83 o                         
  -5   1   5       7906.75       7937.97       197.59 o                         
  -4   1   5        555.70        545.38        11.86 o                         
  -3   1   5         11.71         13.84         7.59 o                         
  -2   1   5        334.69        382.08         9.32 o                         
  -1   1   5        587.28        562.81        11.64 o                         
   0   1   5       9913.18      10289.13        40.45 o                         
   1   1   5          9.60          7.58         6.45 o                         
   2   1   5         61.58         57.34         6.57 o                         
   3   1   5         36.56         35.26         6.40 o                         
   4   1   5       3969.94       3980.76        92.19 o                         
   5   1   5       1701.31       1601.37        26.33 o                         
   6   1   5        347.31        345.69         6.49 o                         
   7   1   5       1653.94       1636.09        15.82 o                         
   8   1   5         18.00         21.69         5.34 o                         
   9   1   5        131.35        125.71         5.84 o                         
  10   1   5         47.66         63.35         5.84 o                         
  11   1   5         46.57         31.77         6.67 o                         
 -11   2   5         25.32         25.79         8.18 o                         
 -10   2   5         81.10         81.85         8.39 o                         
  -9   2   5         67.65         69.09         7.76 o                         
  -8   2   5         43.20         51.85         6.75 o                         
  -7   2   5        146.79        155.48         7.22 o                         
  -6   2   5        283.30        287.60         7.71 o                         
  -5   2   5        224.01        204.11         7.29 o                         
  -4   2   5        959.68        921.69        14.90 o                         
  -3   2   5       2908.19       2693.89        29.35 o                         
  -2   2   5       3111.51       2959.92        53.82 o                         
  -1   2   5          5.47         20.24         7.62 o                         
   0   2   5       9740.63      10013.27        32.26 o                         
   1   2   5       1031.81       1050.52        14.02 o                         
   2   2   5       7026.82       6678.90        89.45 o                         
   3   2   5          0.40          0.64         5.49 o                         
   4   2   5       2915.01       2874.62        26.30 o                         
   5   2   5         52.18         51.96         6.46 o                         
   6   2   5       1893.91       1817.43        30.64 o                         
   7   2   5       4124.06       4084.95        13.59 o                         
   8   2   5         54.15         53.84         5.59 o                         
   9   2   5        397.86        427.40         7.09 o                         
  10   2   5        170.77        188.17         6.15 o                         
  11   2   5        420.75        422.33        18.26 o                         
 -11   3   5         33.65         24.11         8.28 o                         
 -10   3   5         92.34         81.84         7.60 o                         
  -9   3   5         52.94         60.06         6.99 o                         
  -8   3   5         81.61         82.13         6.75 o                         
  -7   3   5         81.59         80.80         6.23 o                         
  -6   3   5        378.61        380.91         7.57 o                         
  -5   3   5       1028.21       1037.35        12.16 o                         
  -4   3   5        947.86        925.20        11.67 o                         
  -3   3   5       4097.98       4027.19       137.88 o                         
  -2   3   5         38.55         37.30         8.00 o                         
  -1   3   5       1934.95       1864.03        29.40 o                         
   0   3   5        735.73        815.23        12.64 o                         
   1   3   5        216.56        214.64         7.07 o                         
   2   3   5         14.00         24.66         6.02 o                         
   3   3   5         10.29         10.69         5.37 o                         
   4   3   5       4068.99       3864.07        22.52 o                         
   5   3   5        114.81        111.28         5.44 o                         
   6   3   5       5761.06       5627.19        41.99 o                         
   7   3   5          9.37         17.87         6.32 o                         
   8   3   5        259.61        283.08         7.00 o                         
   9   3   5        646.83        657.41         8.60 o                         
  10   3   5          0.60          1.36         6.28 o                         
  11   3   5        259.10        253.27         6.70 o                         
 -10   4   5         46.98         44.19         7.86 o                         
  -9   4   5        188.17        203.88         7.97 o                         
  -8   4   5         16.47         25.75         6.57 o                         
  -7   4   5         40.58         42.87         6.86 o                         
  -6   4   5       1726.59       1662.20        29.28 o                         
  -5   4   5        334.90        326.60        10.58 o                         
  -4   4   5        142.30        153.83         6.88 o                         
  -3   4   5        873.63        964.56        26.27 o                         
  -2   4   5        146.80        157.52         9.89 o                         
  -1   4   5      14516.86      15071.26        49.16 o                         
   0   4   5        472.85        419.45         8.78 o                         
   1   4   5        462.76        409.01         7.10 o                         
   2   4   5        130.70        138.63         5.90 o                         
   3   4   5       1058.04        972.87        15.24 o                         
   4   4   5        146.54         75.34         5.36 o                         
   5   4   5        259.59        240.45         5.78 o                         
   6   4   5       1006.65       1005.06         7.99 o                         
   7   4   5        451.14        448.48         8.08 o                         
   8   4   5       1556.71       1590.52        19.50 o                         
   9   4   5        486.32        526.39         8.16 o                         
  10   4   5         23.08         30.05         7.09 o                         
  11   4   5        426.02        401.97        10.88 o                         
 -10   5   5          6.27         11.71         7.73 o                         
  -9   5   5          1.27          7.37         7.44 o                         
  -8   5   5        308.44        320.14         7.32 o                         
  -7   5   5        197.01        211.58         7.02 o                         
  -6   5   5        237.18        244.34         8.22 o                         
  -5   5   5        181.80        165.87         8.92 o                         
  -4   5   5          7.31         13.12         6.51 o                         
  -3   5   5        341.90        357.67         7.56 o                         
  -2   5   5         13.67         26.94         9.75 o                         
  -1   5   5       1910.91       1926.44        17.70 o                         
   0   5   5         29.87         42.10         6.51 o                         
   1   5   5       2253.89       2227.41        32.42 o                         
   2   5   5        749.42        821.38        13.43 o                         
   3   5   5        167.76        188.81         5.74 o                         
   4   5   5        193.17        214.05         5.76 o                         
   5   5   5        285.75        308.33         7.43 o                         
   6   5   5       1670.04       1569.73         8.47 o                         
   7   5   5         46.29         50.08         5.17 o                         
   8   5   5        867.81        863.94         9.98 o                         
   9   5   5        150.92        165.96         7.12 o                         
  10   5   5        422.09        422.55        13.73 o                         
  11   5   5          0.68          5.90         7.61 o                         
  -9   6   5         74.85         78.61         8.04 o                         
  -8   6   5        332.85        338.64         8.99 o                         
  -7   6   5        660.82        675.12         8.28 o                         
  -6   6   5          1.07         10.20         7.39 o                         
  -5   6   5          2.65         11.10         6.61 o                         
  -4   6   5        842.12        768.05        19.53 o                         
  -3   6   5        237.16        223.76         6.73 o                         
  -2   6   5        211.68        191.95         6.75 o                         
  -1   6   5         68.69         94.14         8.68 o                         
   0   6   5       1152.83       1129.05        21.62 o                         
   1   6   5       5515.54       5483.96       100.38 o                         
   2   6   5        347.01        325.74         6.78 o                         
   3   6   5       1103.36       1056.01         8.17 o                         
   4   6   5         61.01         61.27         5.08 o                         
   5   6   5        565.23        545.12         6.72 o                         
   6   6   5        445.81        488.99         6.66 o                         
   7   6   5        369.08        386.28         6.25 o                         
   8   6   5         46.72         57.87         5.53 o                         
   9   6   5          0.16         -0.69         5.81 o                         
  10   6   5        679.40        670.33        18.56 o                         
  11   6   5         12.97         11.98         7.74 o                         
  -9   7   5          3.29          3.06         7.06 o                         
  -8   7   5         18.62         15.07         7.17 o                         
  -7   7   5          1.81         15.83         8.00 o                         
  -6   7   5        786.13        782.97        20.67 o                         
  -5   7   5       1146.59       1214.62        20.71 o                         
  -4   7   5       1882.17       1806.53        28.01 o                         
  -3   7   5        524.44        509.62         7.61 o                         
  -2   7   5        247.19        224.78         7.11 o                         
  -1   7   5        887.18        875.51        12.14 o                         
   0   7   5        137.34        111.41         8.39 o                         
   1   7   5        661.83        678.69        10.84 o                         
   2   7   5       1305.88       1296.38        10.69 o                         
   3   7   5       1248.93       1300.75        16.91 o                         
   4   7   5       1877.33       1775.76        16.75 o                         
   5   7   5         34.91         41.23         5.17 o                         
   6   7   5        130.93        115.67         5.97 o                         
   7   7   5        237.15        246.01         6.31 o                         
   8   7   5        611.51        623.53        14.87 o                         
   9   7   5          5.51         12.30         5.54 o                         
  10   7   5        143.41        159.39         6.65 o                         
  11   7   5          3.43          9.45         6.55 o                         
  -8   8   5        474.41        444.94         9.08 o                         
  -7   8   5         67.48         72.12         9.23 o                         
  -6   8   5        955.28        997.69        33.51 o                         
  -5   8   5        207.09        214.59         7.80 o                         
  -4   8   5        257.81        286.34         9.35 o                         
  -3   8   5        688.40        666.46         8.36 o                         
  -2   8   5        126.03        113.93         6.46 o                         
  -1   8   5        589.57        518.65         8.21 o                         
   0   8   5         58.92         49.39         7.49 o                         
   1   8   5        461.57        422.10        18.31 o                         
   2   8   5       1097.30       1077.89        24.41 o                         
   3   8   5       2206.80       2190.22        11.13 o                         
   4   8   5       1758.66       1753.27        28.46 o                         
   5   8   5        158.48        179.84         8.51 o                         
   6   8   5          5.23          5.14         5.41 o                         
   7   8   5          2.05          2.82         5.30 o                         
   8   8   5         27.04         22.90         5.74 o                         
   9   8   5         84.65         91.68         6.10 o                         
  10   8   5         44.51         52.22         6.53 o                         
  11   8   5         46.90         50.07         6.99 o                         
  -8   9   5        109.64         85.50        17.03 o                         
  -7   9   5        159.42        134.98        16.33 o                         
  -6   9   5         91.30         97.34         7.77 o                         
  -5   9   5        204.89        197.52        14.23 o                         
  -4   9   5        969.62        984.42        29.66 o                         
  -3   9   5       1847.40       1839.81        13.66 o                         
  -2   9   5        120.32        109.45         6.42 o                         
  -1   9   5        101.10         99.85         7.01 o                         
   0   9   5        250.25        235.14         9.37 o                         
   1   9   5        986.54        974.78        25.45 o                         
   2   9   5         86.74         85.32         5.81 o                         
   3   9   5          5.00         12.18         5.96 o                         
   4   9   5        815.09        840.18         8.32 o                         
   5   9   5        135.85        157.79         6.55 o                         
   6   9   5       1733.26       1733.75        48.41 o                         
   7   9   5          0.48          5.05         6.08 o                         
   8   9   5        351.34        348.83         7.29 o                         
   9   9   5         24.13         25.94         6.90 o                         
  10   9   5          7.43          5.55         7.18 o                         
  11   9   5          0.02         -1.46         7.76 o                         
  -7  10   5         14.06         23.28         9.10 o                         
  -6  10   5        282.38        285.76         8.00 o                         
  -5  10   5          0.26          4.87         7.10 o                         
  -4  10   5        963.94       1011.78         9.09 o                         
  -3  10   5          0.54          1.41         6.07 o                         
  -2  10   5       1266.39       1278.92         9.37 o                         
  -1  10   5        406.51        384.49         7.10 o                         
   0  10   5         58.36         64.30         6.06 o                         
   1  10   5        477.38        469.86         6.48 o                         
   2  10   5         43.81         49.70         5.99 o                         
   3  10   5       3338.86       3374.72        51.68 o                         
   4  10   5         19.52         16.95         6.25 o                         
   5  10   5        531.81        547.81        10.37 o                         
   6  10   5        420.83        436.96        15.56 o                         
   7  10   5        157.68        164.14         7.24 o                         
   8  10   5        292.31        279.91         7.36 o                         
   9  10   5        114.23        114.41         7.21 o                         
  10  10   5          6.52         10.38         7.48 o                         
  11  10   5          0.52         -0.78         8.06 o                         
  -6  11   5        123.29        121.65         8.66 o                         
  -5  11   5        134.52        127.14         7.12 o                         
  -4  11   5        446.80        418.50         8.17 o                         
  -3  11   5        117.12        121.22         7.20 o                         
  -2  11   5        107.99        121.29         6.44 o                         
  -1  11   5        152.56        135.80         6.39 o                         
   0  11   5        398.73        417.88         7.52 o                         
   1  11   5         16.34         19.35         5.34 o                         
   2  11   5        132.65        136.56         5.42 o                         
   3  11   5        226.27        233.85         6.28 o                         
   4  11   5          0.24          3.99         5.88 o                         
   5  11   5         67.35         77.51         6.16 o                         
   6  11   5         69.27         84.58         6.51 o                         
   7  11   5        365.63        371.39         7.42 o                         
   8  11   5        697.88        734.37        13.78 o                         
   9  11   5         63.00         71.50         7.77 o                         
  10  11   5        401.06        377.81         8.89 o                         
  -5  12   5          0.08          2.15         7.42 o                         
  -4  12   5        323.58        310.75        11.68 o                         
  -3  12   5         43.99         51.71         7.02 o                         
  -2  12   5         63.36         72.08         6.57 o                         
  -1  12   5         87.44         97.29         7.41 o                         
   0  12   5        795.46        827.90        18.65 o                         
   1  12   5        636.03        674.70         8.44 o                         
   2  12   5         59.59         82.34         5.71 o                         
   3  12   5         19.51         26.31         5.60 o                         
   4  12   5        143.78        149.06         6.46 o                         
   5  12   5       1259.20       1357.39        15.34 o                         
   6  12   5        155.75        159.30         6.53 o                         
   7  12   5        416.82        429.36        11.40 o                         
   8  12   5          8.08          8.09         6.25 o                         
   9  12   5        181.17        177.12         7.31 o                         
  10  12   5         64.21         56.78        15.05 o                         
  -4  13   5         61.77         62.46         7.92 o                         
  -3  13   5          1.55          3.77         6.94 o                         
  -2  13   5        202.08        194.27         7.03 o                         
  -1  13   5          0.24         -1.33         6.56 o                         
   0  13   5          1.12         14.03         6.74 o                         
   1  13   5          7.93          6.35         5.57 o                         
   2  13   5        510.79        539.04         9.71 o                         
   3  13   5         25.16         32.47         6.22 o                         
   4  13   5         11.91         25.71         5.97 o                         
   5  13   5         86.17         92.94         5.94 o                         
   6  13   5          4.01          2.15         6.12 o                         
   7  13   5        304.47        317.72        12.78 o                         
   8  13   5          6.56         10.61         6.79 o                         
   9  13   5        126.36        109.03         7.72 o                         
  -3  14   5          0.04          6.55         7.35 o                         
  -2  14   5         38.72         31.45         7.39 o                         
  -1  14   5        131.80        132.01         7.20 o                         
   0  14   5          6.09          4.35         6.75 o                         
   1  14   5         34.71         47.82         6.11 o                         
   2  14   5        356.87        379.85         8.40 o                         
   3  14   5        519.34        556.52         9.82 o                         
   4  14   5          1.23          3.13         6.05 o                         
   5  14   5          1.05          6.21         6.36 o                         
   6  14   5         61.35         65.07         6.93 o                         
   7  14   5        386.30        359.94        11.54 o                         
   8  14   5         24.79         22.92         7.61 o                         
  -1  15   5         13.88         19.43         7.26 o                         
   0  15   5        193.51        187.76        11.60 o                         
   1  15   5         81.01         79.74         6.60 o                         
   2  15   5          1.95          7.28         6.37 o                         
   3  15   5         31.64         37.65         6.24 o                         
   4  15   5         88.11         83.17         6.59 o                         
   5  15   5         19.23         19.92         6.74 o                         
   6  15   5         45.28         43.37         7.18 o                         
   7  15   5         18.84         13.92         7.12 o                         
   1  16   5         22.67         14.68         6.74 o                         
   2  16   5         18.99         21.30         6.40 o                         
   3  16   5        110.53         99.25         9.82 o                         
   4  16   5        103.15         88.98         6.94 o                         
   5  16   5        283.66        247.05        17.66 o                         
  -5 -13   6          6.54          8.89         8.06 o                         
  -4 -13   6        246.68        197.52         8.65 o                         
  -3 -13   6          5.69         14.21         7.33 o                         
  -2 -13   6         91.25         73.81         7.53 o                         
  -1 -13   6         47.58         31.89         8.57 o                         
  -7 -12   6         13.37         15.22         8.81 o                         
  -6 -12   6        376.46        326.47         9.60 o                         
  -5 -12   6         18.84         25.80         8.13 o                         
  -4 -12   6         45.16         38.19         7.54 o                         
  -3 -12   6        322.83        319.39        11.83 o                         
  -2 -12   6        237.98        255.61        10.22 o                         
  -1 -12   6         94.26         93.91         7.83 o                         
   0 -12   6        186.92        161.25         7.65 o                         
   1 -12   6         82.19         81.01         7.37 o                         
  -8 -11   6         77.83         93.18        13.53 o                         
  -7 -11   6         16.60         25.47         9.33 o                         
  -6 -11   6          5.80          8.54         7.87 o                         
  -5 -11   6         40.99         47.61         7.39 o                         
  -4 -11   6        181.16        193.14         9.45 o                         
  -3 -11   6          4.79          9.38         7.00 o                         
  -2 -11   6        443.08        493.32        11.69 o                         
  -1 -11   6          6.33          6.44         5.80 o                         
   0 -11   6         38.88         43.63         6.17 o                         
   1 -11   6         73.99         69.08         6.55 o                         
   2 -11   6          0.35          8.34         6.22 o                         
   3 -11   6          0.85          9.21         6.97 o                         
  -9 -10   6        248.45        226.69         9.59 o                         
  -8 -10   6         29.46         30.14         8.38 o                         
  -7 -10   6         39.88         53.88         9.27 o                         
  -6 -10   6          1.74          9.47         7.09 o                         
  -5 -10   6        139.05        145.73         7.46 o                         
  -4 -10   6          1.98          0.85         6.77 o                         
  -3 -10   6          7.21         14.75         6.34 o                         
  -2 -10   6        405.08        403.87         7.16 o                         
  -1 -10   6        233.69        237.79         6.96 o                         
   0 -10   6        927.70       1024.15        18.49 o                         
   1 -10   6         75.56         78.46         6.36 o                         
   2 -10   6        370.32        388.82        17.05 o                         
   3 -10   6          3.13          3.69         5.96 o                         
   4 -10   6        358.35        323.85        15.54 o                         
 -10  -9   6          4.21         16.53         9.60 o                         
  -9  -9   6         79.18         89.57        16.63 o                         
  -8  -9   6         21.37         17.50         8.15 o                         
  -7  -9   6        143.80        155.46         9.98 o                         
  -6  -9   6          0.56          5.70         8.17 o                         
  -5  -9   6         63.88         61.78         7.72 o                         
  -4  -9   6        524.35        534.16         7.89 o                         
  -3  -9   6        156.65        153.53         6.13 o                         
  -2  -9   6        168.42        178.08         6.22 o                         
  -1  -9   6          6.75         11.94         5.76 o                         
   0  -9   6        197.61        220.81         6.23 o                         
   1  -9   6         19.99         28.95         6.01 o                         
   2  -9   6          7.28         16.10         5.40 o                         
   3  -9   6         36.22         47.48         6.23 o                         
   4  -9   6          7.23          9.43         5.90 o                         
   5  -9   6         54.08         50.91         6.39 o                         
 -10  -8   6         35.06         34.07         9.57 o                         
  -9  -8   6          3.81          2.81         7.99 o                         
  -8  -8   6        206.42        211.52         9.42 o                         
  -7  -8   6       1263.28       1246.27        32.34 o                         
  -6  -8   6        268.48        294.23        12.09 o                         
  -5  -8   6        149.35        151.30         7.77 o                         
  -4  -8   6        270.09        298.40         6.82 o                         
  -3  -8   6         18.18         22.15         5.67 o                         
  -2  -8   6        519.44        541.00         7.18 o                         
  -1  -8   6         49.46         63.93         5.83 o                         
   0  -8   6        476.02        468.19         9.73 o                         
   1  -8   6         31.14         33.63         5.78 o                         
   2  -8   6       1465.19       1515.38        17.00 o                         
   3  -8   6          1.37          3.32         5.35 o                         
   4  -8   6       1275.87       1338.06        23.92 o                         
   5  -8   6          1.90          4.36         5.86 o                         
   6  -8   6         82.77         74.94         7.45 o                         
 -11  -7   6         89.09         66.87        10.21 o                         
 -10  -7   6        174.37        164.93         9.02 o                         
  -9  -7   6         93.71        103.83         9.27 o                         
  -8  -7   6         82.57         96.22         7.97 o                         
  -7  -7   6        686.69        716.06        10.90 o                         
  -6  -7   6          7.67         23.12         7.36 o                         
  -5  -7   6        122.17        119.50         7.18 o                         
  -4  -7   6        498.24        517.60         8.03 o                         
  -3  -7   6        509.85        519.22        14.45 o                         
  -2  -7   6         53.44         59.10         5.40 o                         
  -1  -7   6          0.80          1.73         5.65 o                         
   0  -7   6          1.87          6.17         5.35 o                         
   1  -7   6         82.05         81.81         5.51 o                         
   2  -7   6        869.35        876.57        14.37 o                         
   3  -7   6         12.45         20.05         5.57 o                         
   4  -7   6        193.29        195.79         6.25 o                         
   5  -7   6         72.57         76.54         5.75 o                         
   6  -7   6        101.77         93.96         7.36 o                         
   7  -7   6         41.92         36.61         7.69 o                         
 -11  -6   6         11.97         20.28        10.91 o                         
 -10  -6   6         27.31         32.21         9.01 o                         
  -9  -6   6        132.63        129.48         8.28 o                         
  -8  -6   6          2.35          7.68         8.25 o                         
  -7  -6   6        363.72        353.18         9.49 o                         
  -6  -6   6        270.86        290.10        21.31 o                         
  -5  -6   6       1051.02       1055.26        19.95 o                         
  -4  -6   6        475.70        462.00         7.81 o                         
  -3  -6   6       2435.02       2388.63        35.63 o                         
  -2  -6   6       5047.14       4924.71        82.34 o                         
  -1  -6   6         25.90         34.99         5.89 o                         
   0  -6   6         72.73         71.13         5.50 o                         
   1  -6   6        116.72        123.04         5.07 o                         
   2  -6   6        984.14        973.44         7.15 o                         
   3  -6   6        501.14        492.11         6.04 o                         
   4  -6   6       2189.11       2269.89        33.78 o                         
   5  -6   6         29.64         39.77         5.33 o                         
   6  -6   6       1337.85       1361.60        21.86 o                         
   7  -6   6          5.61          9.86         6.91 o                         
   8  -6   6          7.48         16.07         6.34 o                         
 -11  -5   6         85.88         76.09        20.11 o                         
 -10  -5   6         15.61         14.99         9.01 o                         
  -9  -5   6         84.89         92.80         9.37 o                         
  -8  -5   6        974.78       1014.84        11.40 o                         
  -7  -5   6        441.06        445.43        10.37 o                         
  -6  -5   6       1049.61       1057.97        14.26 o                         
  -5  -5   6        708.17        712.74        11.94 o                         
  -4  -5   6        185.49        174.81         7.15 o                         
  -3  -5   6       1554.90       1511.66        33.20 o                         
  -2  -5   6       1456.28       1381.17        22.85 o                         
  -1  -5   6       1965.03       2002.92        24.92 o                         
   0  -5   6        187.24        168.88         5.68 o                         
   1  -5   6        681.84        663.03        10.60 o                         
   2  -5   6        205.37        229.71         7.07 o                         
   3  -5   6        336.16        321.66         5.85 o                         
   4  -5   6       1680.20       1635.76        16.17 o                         
   5  -5   6        153.15        155.84         6.11 o                         
   6  -5   6         98.25         98.93         6.48 o                         
   7  -5   6        321.89        320.07         7.62 o                         
   8  -5   6         12.39          9.92         6.32 o                         
 -11  -4   6        155.46        159.22        13.25 o                         
 -10  -4   6        219.97        199.79         9.60 o                         
  -9  -4   6         40.73         41.72         8.47 o                         
  -8  -4   6         41.68         46.03         9.05 o                         
  -7  -4   6         40.33         42.26         8.05 o                         
  -6  -4   6         26.06         27.16         8.12 o                         
  -5  -4   6        880.76        852.45        10.84 o                         
  -4  -4   6         34.79         37.34         6.48 o                         
  -3  -4   6       1442.03       1443.50        26.80 o                         
  -2  -4   6         62.04         66.29         6.40 o                         
  -1  -4   6       3000.84       2857.25        29.88 o                         
   0  -4   6       4998.47       4902.19        50.23 o                         
   1  -4   6         60.07         74.10         5.13 o                         
   2  -4   6       1790.91       1766.25        18.57 o                         
   3  -4   6        394.16        396.57         9.45 o                         
   4  -4   6       3681.87       3683.10        70.24 o                         
   5  -4   6         90.97         95.89         6.59 o                         
   6  -4   6        994.81       1046.64        17.46 o                         
   7  -4   6         38.87         41.89         5.75 o                         
   8  -4   6       1429.87       1363.58        22.06 o                         
   9  -4   6         20.76         18.45         6.42 o                         
 -11  -3   6         10.15          3.72        11.99 o                         
 -10  -3   6        647.62        654.81        17.44 o                         
  -9  -3   6         78.50         71.45         9.24 o                         
  -8  -3   6        525.14        521.70        11.34 o                         
  -7  -3   6         92.44        102.14         9.04 o                         
  -6  -3   6        737.56        709.77        10.96 o                         
  -5  -3   6        149.06        124.27         8.06 o                         
  -4  -3   6       1493.41       1436.80        11.14 o                         
  -3  -3   6       2484.33       2394.81        33.87 o                         
  -2  -3   6       1373.88       1239.80        30.70 o                         
  -1  -3   6       1818.06       1761.87        10.57 o                         
   0  -3   6        359.96        358.47         6.21 o                         
   1  -3   6       2358.05       2376.83        16.88 o                         
   2  -3   6        774.46        779.38        12.49 o                         
   3  -3   6       1561.63       1583.84        18.04 o                         
   4  -3   6        403.64        384.80         5.80 o                         
   5  -3   6         95.72         91.89         5.98 o                         
   6  -3   6         81.80         83.33         6.55 o                         
   7  -3   6        388.42        402.55         6.24 o                         
   8  -3   6         28.14         19.98         5.51 o                         
   9  -3   6        355.58        318.29         8.55 o                         
 -11  -2   6          0.13         -2.17         8.01 o                         
 -10  -2   6          0.64          5.99         8.92 o                         
  -9  -2   6         89.65        102.73         8.67 o                         
  -8  -2   6        649.32        648.00        13.17 o                         
  -7  -2   6        465.03        462.50         8.43 o                         
  -6  -2   6        912.52        891.78         9.17 o                         
  -5  -2   6         76.72         92.03         7.46 o                         
  -4  -2   6        119.48        155.67         8.10 o                         
  -3  -2   6        977.60        894.73        12.02 o                         
  -2  -2   6         82.22         93.91         7.21 o                         
  -1  -2   6        346.09        323.68         6.88 o                         
   0  -2   6        740.09        690.39         8.00 o                         
   1  -2   6        547.59        517.90         7.68 o                         
   2  -2   6       3370.87       3239.82        23.23 o                         
   3  -2   6        556.10        625.62         9.69 o                         
   4  -2   6        617.49        570.07         7.11 o                         
   5  -2   6        106.00        103.04         6.11 o                         
   6  -2   6       4744.62       4672.27        44.14 o                         
   7  -2   6        192.35        183.00         5.62 o                         
   8  -2   6        471.64        480.99         6.71 o                         
   9  -2   6        151.10        150.77         6.46 o                         
  10  -2   6        298.92        273.36        16.93 o                         
 -11  -1   6         38.23         34.26         7.58 o                         
 -10  -1   6        387.86        406.39        11.82 o                         
  -9  -1   6        598.50        646.56         8.06 o                         
  -8  -1   6        963.34       1054.57        11.58 o                         
  -7  -1   6         61.67         66.47         7.96 o                         
  -6  -1   6       2677.40       2621.35        36.35 o                         
  -5  -1   6          3.91         11.52         6.67 o                         
  -4  -1   6       1527.66       1490.48        18.21 o                         
  -3  -1   6        126.02        147.96         7.17 o                         
  -2  -1   6        153.70        120.60         7.45 o                         
  -1  -1   6       1498.45       1320.41        19.70 o                         
   0  -1   6        670.77        634.80         7.94 o                         
   1  -1   6      10834.94      11192.08        86.13 o                         
   2  -1   6       2228.42       2152.03        31.39 o                         
   3  -1   6       2143.99       2011.37        17.18 o                         
   4  -1   6          2.61         12.30         5.88 o                         
   5  -1   6          6.53         10.90         4.81 o                         
   6  -1   6       2198.53       2207.51        27.53 o                         
   7  -1   6         48.20         56.89         6.58 o                         
   8  -1   6        468.66        481.93        11.77 o                         
   9  -1   6        182.46        187.25         7.92 o                         
  10  -1   6         39.12         46.34         5.95 o                         
 -11   0   6         40.30         36.96         7.74 o                         
 -10   0   6        261.34        287.78         7.20 o                         
  -9   0   6         61.46         70.16         6.42 o                         
  -8   0   6         51.07         55.34         6.29 o                         
  -7   0   6         25.14         28.55         5.86 o                         
  -6   0   6        823.73        883.90        19.88 o                         
  -5   0   6        670.80        684.14        13.09 o                         
  -4   0   6        386.86        358.20         8.67 o                         
  -3   0   6        832.51        860.84        11.31 o                         
  -2   0   6        324.78        350.64         8.67 o                         
  -1   0   6       1682.51       1641.92        20.42 o                         
   0   0   6        379.86        356.37         7.84 o                         
   1   0   6       7252.10       7319.42       117.68 o                         
   2   0   6        901.62        916.63        17.44 o                         
   3   0   6          3.90         13.15         4.93 o                         
   4   0   6        690.02        654.23         9.99 o                         
   5   0   6       1484.22       1435.37        25.88 o                         
   6   0   6       1209.61       1148.78        17.77 o                         
   7   0   6          2.72          5.52         4.91 o                         
   8   0   6       1478.93       1542.20        15.22 o                         
   9   0   6        391.92        393.16        11.00 o                         
  10   0   6        138.73        123.86         6.80 o                         
  11   0   6         77.77         71.50         6.47 o                         
 -11   1   6          1.39          1.41         6.72 o                         
 -10   1   6         95.30        101.35         6.85 o                         
  -9   1   6         55.48         55.32         6.60 o                         
  -8   1   6        676.48        711.84        15.52 o                         
  -7   1   6       2202.59       2238.98        37.14 o                         
  -6   1   6       2666.87       2751.60        44.09 o                         
  -5   1   6       1410.88       1404.62        26.74 o                         
  -4   1   6       6345.49       6489.60       146.52 o                         
  -3   1   6       1968.65       1910.88        28.90 o                         
  -2   1   6        793.32        791.53        11.80 o                         
  -1   1   6        648.66        662.56        17.62 o                         
   0   1   6         85.67         88.97         7.00 o                         
   1   1   6       3399.74       3210.23        38.48 o                         
   2   1   6        147.96        170.56         6.02 o                         
   3   1   6       6218.06       6120.20       108.57 o                         
   4   1   6       2288.10       2213.78        35.42 o                         
   5   1   6       4243.00       4119.51        85.62 o                         
   6   1   6         57.35         66.93         5.18 o                         
   7   1   6        202.80        211.94         8.57 o                         
   8   1   6       1541.84       1582.02        21.79 o                         
   9   1   6         43.19         45.94         5.32 o                         
  10   1   6        416.34        396.46         6.63 o                         
  11   1   6         16.38          9.45         6.12 o                         
 -11   2   6        406.15        369.49        16.18 o                         
 -10   2   6        160.54        165.06         8.05 o                         
  -9   2   6        407.19        448.43         7.94 o                         
  -8   2   6         24.81         27.96         6.88 o                         
  -7   2   6         65.79         69.98         7.45 o                         
  -6   2   6        243.61        261.33         7.84 o                         
  -5   2   6        183.08        168.09         6.23 o                         
  -4   2   6        531.32        553.85        11.46 o                         
  -3   2   6       5381.91       5456.11        46.35 o                         
  -2   2   6          3.13          4.58         8.46 o                         
  -1   2   6        144.28        128.07         8.81 o                         
   0   2   6        243.90        227.00         7.71 o                         
   1   2   6       4077.04       4004.29        43.72 o                         
   2   2   6         11.24          6.72         5.31 o                         
   3   2   6        365.04        364.51         6.82 o                         
   4   2   6       8110.19       7797.60        23.83 o                         
   5   2   6        497.84        479.83         7.51 o                         
   6   2   6        101.34         92.94         5.89 o                         
   7   2   6       2200.48       2172.97        43.02 o                         
   8   2   6        940.45        973.91        13.18 o                         
   9   2   6          6.36         10.41         5.46 o                         
  10   2   6        186.44        216.58         6.37 o                         
  11   2   6         13.15         15.31         6.38 o                         
 -10   3   6         75.19         69.62         8.03 o                         
  -9   3   6         22.96         29.21         6.44 o                         
  -8   3   6        239.90        245.56         8.03 o                         
  -7   3   6         80.83         92.59         6.81 o                         
  -6   3   6       2298.76       2215.45        43.05 o                         
  -5   3   6        341.03        331.88         8.24 o                         
  -4   3   6       3729.59       3528.11        65.36 o                         
  -3   3   6        884.24        822.72        11.44 o                         
  -2   3   6       7542.38       7668.93        34.94 o                         
  -1   3   6      13780.93      14149.46        77.28 o                         
   0   3   6       1129.45       1030.61        11.72 o                         
   1   3   6       3717.82       3533.69        33.69 o                         
   2   3   6        485.22        460.85         8.47 o                         
   3   3   6        246.81        338.84         5.79 o                         
   4   3   6        138.47        131.69         5.48 o                         
   5   3   6       3447.63       3467.77        34.31 o                         
   6   3   6         10.98         15.32         5.72 o                         
   7   3   6       1444.11       1441.51        24.00 o                         
   8   3   6        195.93        204.38         6.78 o                         
   9   3   6         13.58         28.05         5.96 o                         
  10   3   6         38.10         48.86         5.88 o                         
  11   3   6          2.44         12.07         6.42 o                         
 -10   4   6         46.06         45.61         7.77 o                         
  -9   4   6        798.44        872.35        17.15 o                         
  -8   4   6        211.95        211.07         7.66 o                         
  -7   4   6        417.39        437.92         8.05 o                         
  -6   4   6        397.43        361.80         7.82 o                         
  -5   4   6       2071.30       1977.87        23.79 o                         
  -4   4   6       1199.02       1173.80        12.29 o                         
  -3   4   6         28.54         54.36         9.16 o                         
  -2   4   6          3.31          6.43         7.10 o                         
  -1   4   6       3372.71       3415.28        38.79 o                         
   0   4   6       7051.09       6890.56        55.20 o                         
   1   4   6        878.51        813.51        14.40 o                         
   2   4   6       1134.12       1204.93        23.13 o                         
   3   4   6       1486.99       1622.54        21.89 o                         
   4   4   6        103.70        135.98         5.35 o                         
   5   4   6          7.79         10.32         5.46 o                         
   6   4   6       8251.14       8140.97        76.82 o                         
   7   4   6        111.74        117.75         5.17 o                         
   8   4   6          1.39          7.59         5.85 o                         
   9   4   6        655.87        702.94         8.22 o                         
  10   4   6        600.84        603.53        11.63 o                         
  11   4   6         26.11         32.96         6.20 o                         
 -10   5   6         24.92         16.78         7.97 o                         
  -9   5   6         20.27         15.53         7.42 o                         
  -8   5   6         19.63         27.74         7.45 o                         
  -7   5   6          0.93          6.66         6.03 o                         
  -6   5   6        734.07        719.80         8.87 o                         
  -5   5   6         28.28         32.47         7.22 o                         
  -4   5   6       1869.32       1833.53        39.89 o                         
  -3   5   6        723.33        716.40        12.38 o                         
  -2   5   6       2546.14       2408.34        53.44 o                         
  -1   5   6       1121.19       1062.16        36.76 o                         
   0   5   6       7045.17       7011.86        69.59 o                         
   1   5   6       1865.77       1727.60        39.24 o                         
   2   5   6       1042.71        955.49        15.25 o                         
   3   5   6      11284.88      10903.44       146.51 o                         
   4   5   6        535.51        459.02         6.30 o                         
   5   5   6         54.68         27.98         5.01 o                         
   6   5   6         55.59         45.55         5.13 o                         
   7   5   6        314.73        328.99         6.10 o                         
   8   5   6        381.01        381.34         9.16 o                         
   9   5   6         42.39         47.46         6.50 o                         
  10   5   6          0.83          0.61         7.12 o                         
  11   5   6         23.54         27.31         7.83 o                         
  -9   6   6        264.31        237.82         8.77 o                         
  -8   6   6         22.88         22.75         7.53 o                         
  -7   6   6       1297.31       1320.55        13.99 o                         
  -6   6   6        118.67        136.13         8.85 o                         
  -5   6   6         53.55         64.44         6.99 o                         
  -4   6   6       1387.51       1316.81        34.38 o                         
  -3   6   6       1840.30       1722.59        17.51 o                         
  -2   6   6       4084.67       4001.82        38.58 o                         
  -1   6   6          0.18          2.20         7.15 o                         
   0   6   6         63.53         53.20         6.98 o                         
   1   6   6        262.90        266.88        10.39 o                         
   2   6   6       3612.55       3581.73        44.44 o                         
   3   6   6        311.11        341.29         5.81 o                         
   4   6   6          3.20          3.91         4.71 o                         
   5   6   6        634.17        585.81         6.70 o                         
   6   6   6         10.40         16.71         5.19 o                         
   7   6   6         46.11         53.15         5.28 o                         
   8   6   6       1338.61       1381.48         8.17 o                         
   9   6   6        304.76        315.97         6.42 o                         
  10   6   6        489.85        511.64         8.80 o                         
  11   6   6          5.62         11.59         7.97 o                         
  -9   7   6          5.78          6.53         8.16 o                         
  -8   7   6        271.88        259.25         9.12 o                         
  -7   7   6         74.79         72.10         9.80 o                         
  -6   7   6         91.49        116.25         9.77 o                         
  -5   7   6          0.62          1.07         6.33 o                         
  -4   7   6        290.78        247.13         8.19 o                         
  -3   7   6        164.36        161.76         6.91 o                         
  -2   7   6       2411.83       2411.54        23.30 o                         
  -1   7   6        226.64        191.54         6.68 o                         
   0   7   6       1002.19        899.42        12.24 o                         
   1   7   6       1349.88       1324.66        27.28 o                         
   2   7   6       2416.67       2386.13        45.01 o                         
   3   7   6        797.74        718.53        14.53 o                         
   4   7   6       2085.11       1988.77        13.97 o                         
   5   7   6       4479.01       4460.43        22.43 o                         
   6   7   6        489.23        515.68         8.36 o                         
   7   7   6        330.03        337.56         6.35 o                         
   8   7   6        325.15        333.90         6.29 o                         
   9   7   6        633.48        666.99        12.09 o                         
  10   7   6        332.91        332.23        10.24 o                         
  11   7   6          6.84          4.99         7.88 o                         
  -8   8   6        102.38         90.29         7.78 o                         
  -7   8   6        444.24        497.99        31.80 o                         
  -6   8   6         62.46         57.33         9.69 o                         
  -5   8   6        758.05        739.51        22.91 o                         
  -4   8   6         80.00         65.74         6.64 o                         
  -3   8   6         10.60         15.19         6.50 o                         
  -2   8   6          4.72         17.65         6.53 o                         
  -1   8   6         55.20         63.24         7.93 o                         
   0   8   6        339.33        333.26         7.39 o                         
   1   8   6         46.52         42.95         5.88 o                         
   2   8   6       3191.21       3049.44        29.40 o                         
   3   8   6         17.23         24.77         5.75 o                         
   4   8   6        375.73        377.87         7.77 o                         
   5   8   6         49.20         43.74         5.19 o                         
   6   8   6        304.31        344.29         8.30 o                         
   7   8   6        408.68        426.32         6.42 o                         
   8   8   6         71.76         68.48         5.98 o                         
   9   8   6        363.90        373.31        13.82 o                         
  10   8   6         18.15         25.29         6.06 o                         
  11   8   6        293.90        260.42         7.43 o                         
  -8   9   6        118.05        108.48         8.27 o                         
  -7   9   6          9.34         18.38         9.33 o                         
  -6   9   6        730.31        745.24         8.82 o                         
  -5   9   6         47.95         39.21         7.00 o                         
  -4   9   6        283.05        302.78         7.80 o                         
  -3   9   6        292.37        314.95         6.93 o                         
  -2   9   6        491.90        461.12         7.41 o                         
  -1   9   6         21.20         27.00         6.40 o                         
   0   9   6         48.56         48.96         6.97 o                         
   1   9   6         78.58         80.96         6.08 o                         
   2   9   6        834.48        822.31        14.76 o                         
   3   9   6       1368.89       1389.65         9.61 o                         
   4   9   6       1313.03       1318.57        11.90 o                         
   5   9   6        461.34        444.46         7.32 o                         
   6   9   6        482.70        473.97         7.25 o                         
   7   9   6        185.09        181.68         6.61 o                         
   8   9   6        149.59        158.01         6.00 o                         
   9   9   6        544.55        554.91         7.51 o                         
  10   9   6        146.16        149.32         7.01 o                         
  11   9   6        228.25        179.78         7.78 o                         
  -7  10   6        515.10        536.29        18.26 o                         
  -6  10   6          0.58          8.09         6.69 o                         
  -5  10   6        209.79        242.21         8.18 o                         
  -4  10   6        470.60        464.69         8.20 o                         
  -3  10   6        185.35        161.54         7.37 o                         
  -2  10   6         12.34         14.30         6.60 o                         
  -1  10   6        211.92        199.85         9.34 o                         
   0  10   6        297.83        291.33         6.19 o                         
   1  10   6         49.55         51.67         5.78 o                         
   2  10   6        242.11        256.96        11.95 o                         
   3  10   6        235.73        218.61         6.86 o                         
   4  10   6       2554.66       2638.07        20.28 o                         
   5  10   6          1.89         -0.89         6.51 o                         
   6  10   6         16.35         20.36         6.11 o                         
   7  10   6         20.58         27.38         6.37 o                         
   8  10   6         89.81         91.49         6.69 o                         
   9  10   6         59.43         62.28         7.04 o                         
  10  10   6         38.48         34.74         8.11 o                         
  11  10   6         83.62         69.83         8.44 o                         
  -6  11   6         79.95         84.95         7.79 o                         
  -5  11   6         43.08         45.26         7.33 o                         
  -4  11   6        400.67        409.71        18.13 o                         
  -3  11   6        457.93        470.18         8.07 o                         
  -2  11   6        754.66        754.50        12.54 o                         
  -1  11   6         40.10         41.74         6.13 o                         
   0  11   6        321.17        333.55         6.62 o                         
   1  11   6         26.74         29.18         5.34 o                         
   2  11   6        224.97        224.99         6.59 o                         
   3  11   6        386.48        387.56        10.58 o                         
   4  11   6         12.65         19.82         6.26 o                         
   5  11   6        209.65        207.45         6.81 o                         
   6  11   6        346.17        364.03         7.76 o                         
   7  11   6        409.11        404.43        19.94 o                         
   8  11   6        191.38        198.79         7.30 o                         
   9  11   6         11.53         20.50         7.08 o                         
  10  11   6          0.20         -0.35         8.04 o                         
  -5  12   6        300.46        281.89         8.16 o                         
  -4  12   6         17.17         25.27         7.43 o                         
  -3  12   6        249.33        259.20         7.42 o                         
  -2  12   6        335.52        332.78        11.36 o                         
  -1  12   6          0.63          2.99         6.60 o                         
   0  12   6        263.71        270.46        10.11 o                         
   1  12   6        220.63        223.71         7.16 o                         
   2  12   6       1692.97       1775.54        33.77 o                         
   3  12   6          2.52          3.96         5.35 o                         
   4  12   6        363.67        377.26         8.65 o                         
   5  12   6        100.75        103.06         6.54 o                         
   6  12   6        184.59        199.66        10.20 o                         
   7  12   6        128.99        140.27         6.96 o                         
   8  12   6         34.85         43.96         7.23 o                         
   9  12   6          1.17          7.58         7.48 o                         
  10  12   6          1.74          7.29         7.77 o                         
  -4  13   6          9.01         12.08         7.38 o                         
  -3  13   6        167.51        158.75        11.06 o                         
  -2  13   6         24.27         28.03         6.90 o                         
  -1  13   6        808.79        822.71        26.54 o                         
   0  13   6        778.99        788.58         9.95 o                         
   1  13   6         16.63         16.76         5.62 o                         
   2  13   6        586.21        665.94         7.20 o                         
   3  13   6          0.12          2.68         5.51 o                         
   4  13   6         11.27         15.49         5.90 o                         
   5  13   6        174.94        171.90         6.53 o                         
   6  13   6         58.56         58.00         5.89 o                         
   7  13   6        323.81        327.22         7.02 o                         
   8  13   6         17.61         22.89         6.90 o                         
   9  13   6         43.65         46.48         7.12 o                         
  -3  14   6         74.87         66.04         8.21 o                         
  -2  14   6         20.78         27.52         7.04 o                         
  -1  14   6         42.54         34.68         6.82 o                         
   0  14   6         97.78        107.12         6.04 o                         
   1  14   6        223.64        213.95         7.02 o                         
   2  14   6        609.36        638.10         9.93 o                         
   3  14   6         65.51         58.44         6.76 o                         
   4  14   6        748.12        765.51        18.65 o                         
   5  14   6         68.30         70.15         6.46 o                         
   6  14   6        257.05        297.63         7.90 o                         
   7  14   6         28.86         29.45         6.76 o                         
   8  14   6          8.09         12.03         6.93 o                         
  -1  15   6        209.49        187.78         7.10 o                         
   0  15   6        118.20        119.90         6.88 o                         
   1  15   6        497.88        509.56        18.16 o                         
   2  15   6        167.95        155.21         6.65 o                         
   3  15   6         75.09         87.93         6.49 o                         
   4  15   6         60.92         60.24         6.81 o                         
   5  15   6          1.27         -1.70         6.99 o                         
   6  15   6        257.43        250.94         7.85 o                         
   7  15   6          9.14         15.61         7.93 o                         
   1  16   6          7.37          3.44         6.72 o                         
   2  16   6         19.69         14.11         7.04 o                         
   3  16   6        133.10        107.97         7.12 o                         
   4  16   6        118.47        117.21         7.08 o                         
   5  16   6         73.61         69.05         7.71 o                         
  -6 -12   7          1.00          8.14         7.78 o                         
  -5 -12   7         73.10         79.93         8.87 o                         
  -4 -12   7          6.54          8.73         7.60 o                         
  -3 -12   7         35.56         36.42         7.65 o                         
  -2 -12   7        105.91        104.52         7.48 o                         
  -1 -12   7        406.04        430.54        15.34 o                         
   0 -12   7          1.05          4.94         6.35 o                         
  -8 -11   7         17.77         14.62        12.35 o                         
  -7 -11   7         85.75         63.67         9.28 o                         
  -6 -11   7         64.92         63.43         8.37 o                         
  -5 -11   7        272.16        282.99        17.61 o                         
  -4 -11   7         27.14         29.06         7.67 o                         
  -3 -11   7        212.22        205.85         8.25 o                         
  -2 -11   7         14.83         22.64         6.74 o                         
  -1 -11   7        233.46        243.17         7.05 o                         
   0 -11   7         90.43         92.59         7.18 o                         
   1 -11   7          7.00          8.52         6.41 o                         
   2 -11   7         53.14         39.67         6.34 o                         
  -9 -10   7          1.31          5.33         9.81 o                         
  -8 -10   7         33.34         33.55         8.76 o                         
  -7 -10   7        151.32        166.89         9.10 o                         
  -6 -10   7        252.93        274.60         9.40 o                         
  -5 -10   7         47.22         57.80         7.71 o                         
  -4 -10   7         16.25         17.25         6.96 o                         
  -3 -10   7        197.17        206.82         8.10 o                         
  -2 -10   7        135.64        125.76         6.52 o                         
  -1 -10   7        216.18        209.86         8.45 o                         
   0 -10   7         39.54         50.55         5.89 o                         
   1 -10   7        759.68        765.57        18.26 o                         
   2 -10   7         59.23         53.46         6.06 o                         
   3 -10   7          1.36          9.06         6.14 o                         
   4 -10   7          0.61          9.34         6.53 o                         
  -9  -9   7         88.46         72.58        10.12 o                         
  -8  -9   7         17.59         16.77         9.40 o                         
  -7  -9   7          2.91          1.57         8.89 o                         
  -6  -9   7         29.65         27.61         8.89 o                         
  -5  -9   7        253.07        280.04         7.89 o                         
  -4  -9   7         18.14         22.79         6.40 o                         
  -3  -9   7        126.23        147.85         6.25 o                         
  -2  -9   7        302.47        311.06         6.66 o                         
  -1  -9   7       1049.16       1076.01        27.38 o                         
   0  -9   7        142.78        156.17         6.06 o                         
   1  -9   7          4.04          5.05         5.45 o                         
   2  -9   7         62.58         84.76         6.11 o                         
   3  -9   7         70.07         70.31         6.24 o                         
   4  -9   7        446.29        389.81         8.80 o                         
   5  -9   7          3.99          9.19         6.75 o                         
 -10  -8   7         95.25         75.10        10.46 o                         
  -9  -8   7          0.06         10.56        10.38 o                         
  -8  -8   7        531.34        522.86        19.35 o                         
  -7  -8   7          2.26          4.63         8.70 o                         
  -6  -8   7        392.20        441.17        11.75 o                         
  -5  -8   7         38.61         40.15         6.99 o                         
  -4  -8   7         71.29         75.58         6.35 o                         
  -3  -8   7          9.36         16.44         6.06 o                         
  -2  -8   7          8.92          8.82         5.84 o                         
  -1  -8   7        710.89        766.33        15.98 o                         
   0  -8   7        345.77        334.33         9.19 o                         
   1  -8   7        448.16        445.47         6.67 o                         
   2  -8   7         13.17         20.01         5.47 o                         
   3  -8   7        628.77        639.43        10.84 o                         
   4  -8   7        186.16        191.03         6.03 o                         
   5  -8   7         25.06         19.15         6.16 o                         
   6  -8   7          2.25         -0.47         7.41 o                         
 -10  -7   7         17.90         20.13         9.58 o                         
  -9  -7   7          4.49          5.81         9.43 o                         
  -8  -7   7        293.46        317.70        21.15 o                         
  -7  -7   7         61.74         72.05         8.58 o                         
  -6  -7   7        412.07        421.57         9.73 o                         
  -5  -7   7        247.34        248.97         6.99 o                         
  -4  -7   7        719.06        749.29        12.71 o                         
  -3  -7   7        599.90        619.74         9.43 o                         
  -2  -7   7        421.13        418.87        10.77 o                         
  -1  -7   7         50.65         62.75         5.80 o                         
   0  -7   7       1241.39       1223.05        14.83 o                         
   1  -7   7        584.85        587.59        13.25 o                         
   2  -7   7        160.71        160.69         5.60 o                         
   3  -7   7          1.63         -1.57         5.30 o                         
   4  -7   7        380.65        385.33         8.70 o                         
   5  -7   7        295.02        319.36         6.65 o                         
   6  -7   7        213.23        201.72         7.63 o                         
   7  -7   7          0.32          7.08         7.83 o                         
 -11  -6   7         40.54         27.90         9.95 o                         
 -10  -6   7         84.62         88.21         9.66 o                         
  -9  -6   7        107.36        111.11        11.18 o                         
  -8  -6   7        130.03        135.44         9.96 o                         
  -7  -6   7         60.72         54.44         7.82 o                         
  -6  -6   7        952.70        973.94        10.71 o                         
  -5  -6   7         13.19         20.51         6.79 o                         
  -4  -6   7       1387.35       1424.14        29.65 o                         
  -3  -6   7        156.82        156.62         6.56 o                         
  -2  -6   7         83.46         78.10         5.71 o                         
  -1  -6   7        315.57        315.99         6.59 o                         
   0  -6   7        180.80        196.10         5.65 o                         
   1  -6   7        252.79        252.73         5.52 o                         
   2  -6   7          8.49          7.70         5.12 o                         
   3  -6   7       2122.40       2141.19        23.61 o                         
   4  -6   7          2.10          3.73         5.30 o                         
   5  -6   7         90.15         92.72         5.69 o                         
   6  -6   7          9.60          7.21         7.04 o                         
   7  -6   7         76.33         63.02         7.12 o                         
 -11  -5   7        264.69        185.97        10.65 o                         
 -10  -5   7        103.63        112.92         9.36 o                         
  -9  -5   7          7.81          8.24         8.46 o                         
  -8  -5   7          3.51          7.92         8.97 o                         
  -7  -5   7          0.14          4.02         7.92 o                         
  -6  -5   7         12.68         12.84         7.29 o                         
  -5  -5   7        917.22        894.88        16.38 o                         
  -4  -5   7        980.33        970.50        12.24 o                         
  -3  -5   7          1.92          4.68         6.04 o                         
  -2  -5   7       5737.36       5692.08        77.29 o                         
  -1  -5   7        359.74        372.24         6.81 o                         
   0  -5   7         41.70         34.52         5.40 o                         
   1  -5   7          2.45          8.37         4.84 o                         
   2  -5   7        393.37        369.18         7.83 o                         
   3  -5   7        653.08        696.00        14.39 o                         
   4  -5   7          0.51          2.50         5.56 o                         
   5  -5   7         32.97         37.22         6.94 o                         
   6  -5   7        254.25        226.26         6.93 o                         
   7  -5   7        288.50        299.09        11.61 o                         
   8  -5   7         76.55         89.23         8.05 o                         
 -11  -4   7         13.84         11.02        12.06 o                         
 -10  -4   7        200.82        170.73        12.52 o                         
  -9  -4   7        488.36        489.31        11.08 o                         
  -8  -4   7        528.00        535.87        10.78 o                         
  -7  -4   7        212.84        238.54         9.88 o                         
  -6  -4   7         82.08         79.31         8.23 o                         
  -5  -4   7          0.00          3.92         6.94 o                         
  -4  -4   7       1123.94       1160.15        22.56 o                         
  -3  -4   7        783.35        729.73        14.08 o                         
  -2  -4   7        370.68        331.89        10.14 o                         
  -1  -4   7        177.62        163.42         6.17 o                         
   0  -4   7         48.06         49.40         5.21 o                         
   1  -4   7        448.25        426.52         6.64 o                         
   2  -4   7        689.36        646.04        12.48 o                         
   3  -4   7        629.33        636.89        10.96 o                         
   4  -4   7         91.40         95.80         5.15 o                         
   5  -4   7       1635.74       1627.47        30.61 o                         
   6  -4   7         24.66         32.44         6.17 o                         
   7  -4   7          7.61          5.03         5.81 o                         
   8  -4   7         13.81         16.44         5.91 o                         
   9  -4   7        108.37         93.15         7.14 o                         
 -11  -3   7         16.53          7.09        12.32 o                         
 -10  -3   7         66.50         69.97        14.60 o                         
  -9  -3   7        648.91        644.46        21.99 o                         
  -8  -3   7        914.50        947.68        22.79 o                         
  -7  -3   7         23.10         24.52         9.12 o                         
  -6  -3   7         12.94          9.87         6.70 o                         
  -5  -3   7        317.99        313.50         8.83 o                         
  -4  -3   7        492.61        498.42         8.09 o                         
  -3  -3   7       1817.56       1711.98        26.05 o                         
  -2  -3   7       2451.96       2346.12        36.36 o                         
  -1  -3   7        775.93        692.23        14.73 o                         
   0  -3   7       1809.95       1778.91        19.86 o                         
   1  -3   7         19.53         21.64         5.43 o                         
   2  -3   7       1080.52       1115.24        10.58 o                         
   3  -3   7        364.21        352.37         5.98 o                         
   4  -3   7        480.70        486.73         7.06 o                         
   5  -3   7          1.77          6.58         5.66 o                         
   6  -3   7         68.44         71.64         5.24 o                         
   7  -3   7        506.95        532.94        12.08 o                         
   8  -3   7         59.99         53.73         5.57 o                         
   9  -3   7        116.58        110.39         6.63 o                         
 -11  -2   7         58.42         39.97         8.76 o                         
 -10  -2   7          6.96          5.78         9.47 o                         
  -9  -2   7        269.85        280.49        10.77 o                         
  -8  -2   7          1.97          3.65         6.52 o                         
  -7  -2   7        782.75        796.65        13.58 o                         
  -6  -2   7       1901.04       1933.08        15.43 o                         
  -5  -2   7          0.49          1.60         7.05 o                         
  -4  -2   7         13.90         13.36         6.17 o                         
  -3  -2   7         93.94         77.62         6.57 o                         
  -2  -2   7       1229.05       1296.55        21.80 o                         
  -1  -2   7       1718.94       1588.84        16.41 o                         
   0  -2   7       1534.16       1614.68        20.21 o                         
   1  -2   7        741.17        686.20        15.84 o                         
   2  -2   7         17.42         20.23         4.95 o                         
   3  -2   7        508.49        487.98         5.99 o                         
   4  -2   7        783.07        709.73         7.38 o                         
   5  -2   7        147.86        146.30         6.48 o                         
   6  -2   7        114.84        116.21         5.33 o                         
   7  -2   7        748.44        763.55         6.95 o                         
   8  -2   7         36.87         40.55         5.59 o                         
   9  -2   7         12.61         12.63         5.86 o                         
  10  -2   7          0.48          5.93         6.28 o                         
 -11  -1   7        112.53        105.23         8.16 o                         
 -10  -1   7         20.38         22.85         7.70 o                         
  -9  -1   7        906.18        931.07        25.32 o                         
  -8  -1   7         34.04         34.48         8.27 o                         
  -7  -1   7          4.13         11.65         7.56 o                         
  -6  -1   7        262.03        263.28         7.39 o                         
  -5  -1   7        849.16        890.93        15.29 o                         
  -4  -1   7        633.64        487.22        13.02 o                         
  -3  -1   7       2013.97       2097.70        33.56 o                         
  -2  -1   7       2360.21       2253.50        26.90 o                         
  -1  -1   7         85.56         55.55         6.04 o                         
   0  -1   7      10267.71      10098.76       101.27 o                         
   1  -1   7       3394.95       3160.26        33.59 o                         
   2  -1   7        541.22        480.02        10.66 o                         
   3  -1   7         14.12         22.41         5.57 o                         
   4  -1   7       1321.54       1275.50        15.18 o                         
   5  -1   7        154.47        171.83         5.25 o                         
   6  -1   7       1698.71       1724.15        13.53 o                         
   7  -1   7         21.36         34.28         5.11 o                         
   8  -1   7        126.54        129.03         5.74 o                         
   9  -1   7        289.10        286.79         7.13 o                         
  10  -1   7          1.29          6.10         5.97 o                         
 -11   0   7         68.78         67.90         7.57 o                         
 -10   0   7        164.39        183.76         6.80 o                         
  -9   0   7        198.79        227.34         7.22 o                         
  -8   0   7          1.69          3.43         5.67 o                         
  -7   0   7       1956.40       2023.01        30.75 o                         
  -6   0   7         20.24         18.61         7.29 o                         
  -5   0   7        959.22        965.07        13.29 o                         
  -4   0   7       1528.12       1444.92        19.29 o                         
  -3   0   7       1793.16       1770.80        29.11 o                         
  -2   0   7        348.16        476.02         9.19 o                         
  -1   0   7        496.49        444.06         8.46 o                         
   0   0   7       1047.94       1134.74        16.16 o                         
   1   0   7        832.33        818.73        11.87 o                         
   2   0   7         42.72         51.49         6.26 o                         
   3   0   7       2817.65       2610.66        57.77 o                         
   4   0   7         14.25         14.17         4.71 o                         
   5   0   7        215.90        235.18         8.25 o                         
   6   0   7          1.99          1.92         5.85 o                         
   7   0   7        582.00        595.85         6.20 o                         
   8   0   7        489.64        489.43         6.36 o                         
   9   0   7          1.77          8.41         5.43 o                         
  10   0   7        392.00        390.33         9.87 o                         
 -11   1   7         27.52         28.21         7.69 o                         
 -10   1   7         69.28         76.38         6.73 o                         
  -9   1   7         21.19         21.54         6.64 o                         
  -8   1   7         16.97         16.13         5.93 o                         
  -7   1   7       2972.09       3008.43        41.54 o                         
  -6   1   7        179.52        174.14         6.82 o                         
  -5   1   7        200.48        223.73         8.87 o                         
  -4   1   7          1.61         -0.29         6.99 o                         
  -3   1   7       1123.47       1307.25        26.18 o                         
  -2   1   7        725.30        538.36        17.94 o                         
  -1   1   7       1978.46       1998.00        24.29 o                         
   0   1   7       9720.03       9368.34        24.83 o                         
   1   1   7        100.59         96.03         6.34 o                         
   2   1   7      14025.98      13956.43       115.85 o                         
   3   1   7         27.23         25.57         4.96 o                         
   4   1   7       1267.70       1275.98        32.14 o                         
   5   1   7       1594.32       1585.47        18.23 o                         
   6   1   7       1465.50       1464.91        13.18 o                         
   7   1   7        470.22        501.92         6.16 o                         
   8   1   7         83.40         85.50         5.55 o                         
   9   1   7          9.40         17.00         5.64 o                         
  10   1   7        123.93        109.08         6.05 o                         
  11   1   7        189.71        159.43        17.92 o                         
 -11   2   7         33.41         28.20         7.89 o                         
 -10   2   7         39.80         40.46         6.80 o                         
  -9   2   7          3.35         12.23         5.93 o                         
  -8   2   7          3.58          4.38         6.37 o                         
  -7   2   7          4.14          9.66         6.23 o                         
  -6   2   7         11.87         16.45         5.91 o                         
  -5   2   7      10343.40      10453.46       140.67 o                         
  -4   2   7        314.21        314.72         8.90 o                         
  -3   2   7        442.64        409.99        10.56 o                         
  -2   2   7        284.60        246.63         8.64 o                         
  -1   2   7       3412.09       3314.79        20.02 o                         
   0   2   7        188.96        161.21         6.63 o                         
   1   2   7          1.25          4.10         6.27 o                         
   2   2   7        511.03        559.48         7.87 o                         
   3   2   7        547.68        521.62         7.09 o                         
   4   2   7        755.13        753.78         7.65 o                         
   5   2   7       2717.99       2622.83        17.06 o                         
   6   2   7        275.13        288.58         6.62 o                         
   7   2   7        288.87        288.14         5.55 o                         
   8   2   7        359.24        373.10         6.47 o                         
   9   2   7        339.94        352.16        12.88 o                         
  10   2   7         16.66         19.65         5.96 o                         
  11   2   7         17.39         14.27         6.55 o                         
 -10   3   7         10.39         11.05         6.94 o                         
  -9   3   7          6.42          7.05         6.18 o                         
  -8   3   7        246.67        258.34         9.78 o                         
  -7   3   7        717.37        697.71         9.05 o                         
  -6   3   7          9.27         13.24         5.94 o                         
  -5   3   7       1430.62       1413.54        13.03 o                         
  -4   3   7        982.15        980.18        15.96 o                         
  -3   3   7        653.42        671.28        22.26 o                         
  -2   3   7        371.66        422.34        11.01 o                         
  -1   3   7         37.27         62.14         6.78 o                         
   0   3   7       6877.48       6880.10        73.46 o                         
   1   3   7        362.39        350.24         6.62 o                         
   2   3   7       4532.23       4044.03        49.35 o                         
   3   3   7        967.95       1003.16        13.18 o                         
   4   3   7       3026.41       2859.32        29.48 o                         
   5   3   7         20.46         18.09         5.85 o                         
   6   3   7       1229.49       1236.81        12.29 o                         
   7   3   7       1176.76       1224.01        13.43 o                         
   8   3   7        390.39        404.95         6.19 o                         
   9   3   7        254.28        276.27         5.90 o                         
  10   3   7        243.61        247.03        10.37 o                         
  11   3   7        257.11        225.16         7.83 o                         
 -10   4   7          9.13         14.39         7.14 o                         
  -9   4   7          3.02          5.98         8.09 o                         
  -8   4   7        214.97        219.13         7.69 o                         
  -7   4   7        284.32        305.91         7.37 o                         
  -6   4   7        229.47        230.48         7.91 o                         
  -5   4   7          7.51         13.78         6.53 o                         
  -4   4   7          6.07         13.53         7.74 o                         
  -3   4   7       5816.40       5798.51       117.99 o                         
  -2   4   7          1.29          8.08         7.08 o                         
  -1   4   7       3031.54       2900.15        68.33 o                         
   0   4   7        196.31        133.28         6.37 o                         
   1   4   7        143.10        115.43         6.20 o                         
   2   4   7        928.54       1010.82        17.48 o                         
   3   4   7        170.66        180.00         5.70 o                         
   4   4   7         60.48         76.00         5.05 o                         
   5   4   7        213.94        223.69         5.46 o                         
   6   4   7        250.49        257.14         5.74 o                         
   7   4   7         62.79         66.60         6.12 o                         
   8   4   7          6.49         13.80         6.11 o                         
   9   4   7         88.69        104.80         8.58 o                         
  10   4   7         89.73         92.39         6.29 o                         
  11   4   7        395.52        371.90        15.05 o                         
 -10   5   7         71.67         63.29         8.58 o                         
  -9   5   7        164.10        146.70         8.80 o                         
  -8   5   7         10.55         20.48         6.29 o                         
  -7   5   7        194.45        196.80         7.19 o                         
  -6   5   7        201.21        179.58         7.36 o                         
  -5   5   7         80.07         69.18         8.40 o                         
  -4   5   7         86.82         82.68         7.26 o                         
  -3   5   7       1238.19       1223.86        23.83 o                         
  -2   5   7        762.13        767.39        15.61 o                         
  -1   5   7          3.35         12.78         7.58 o                         
   0   5   7        494.00        384.95         8.45 o                         
   1   5   7       1398.93       1337.90        26.16 o                         
   2   5   7       1893.53       1900.81         9.89 o                         
   3   5   7        316.30        357.76         6.22 o                         
   4   5   7       3488.63       3321.05        12.18 o                         
   5   5   7         18.02         17.88         5.44 o                         
   6   5   7        589.14        576.17         6.42 o                         
   7   5   7         60.49         65.25         5.47 o                         
   8   5   7        126.05        134.04         5.79 o                         
   9   5   7        210.13        242.97         7.43 o                         
  10   5   7          1.63         10.66         7.23 o                         
  11   5   7        150.11        144.79         6.94 o                         
  -9   6   7        635.04        589.09        15.73 o                         
  -8   6   7        138.46        150.47         7.45 o                         
  -7   6   7        321.46        343.18         8.04 o                         
  -6   6   7        356.76        347.48         9.59 o                         
  -5   6   7       1612.99       1644.57        21.85 o                         
  -4   6   7        354.90        343.31         7.00 o                         
  -3   6   7       2775.42       2827.98        70.64 o                         
  -2   6   7        222.27        227.98         7.57 o                         
  -1   6   7       3511.57       3402.54        85.44 o                         
   0   6   7         45.34         50.54         7.75 o                         
   1   6   7       1198.63       1104.11        14.85 o                         
   2   6   7        510.91        469.07         6.91 o                         
   3   6   7        119.02        147.01         5.40 o                         
   4   6   7        366.41        391.47         5.98 o                         
   5   6   7        804.46        816.89         8.15 o                         
   6   6   7        180.38        188.14         5.61 o                         
   7   6   7          1.44          4.09         5.23 o                         
   8   6   7         11.64         13.36         5.28 o                         
   9   6   7         83.95         88.00         6.23 o                         
  10   6   7          2.69          1.91         7.23 o                         
  11   6   7         34.74         34.24         7.83 o                         
  -9   7   7         56.53         59.13         8.49 o                         
  -8   7   7        587.28        582.26        30.98 o                         
  -7   7   7        269.46        269.72         8.12 o                         
  -6   7   7        185.05        196.52         8.95 o                         
  -5   7   7         11.81         12.79         6.50 o                         
  -4   7   7         42.89         59.53         6.56 o                         
  -3   7   7        352.44        383.45         7.81 o                         
  -2   7   7       1212.23       1178.29        21.28 o                         
  -1   7   7        309.75        294.26         7.07 o                         
   0   7   7        510.23        508.87        15.05 o                         
   1   7   7        397.05        368.19         7.81 o                         
   2   7   7       2675.16       2552.08        33.60 o                         
   3   7   7        315.54        314.40         6.12 o                         
   4   7   7       1756.71       1855.07         9.11 o                         
   5   7   7         14.66         17.20         4.78 o                         
   6   7   7        307.45        334.51         6.31 o                         
   7   7   7        280.54        302.83         6.04 o                         
   8   7   7        219.74        226.64         6.07 o                         
   9   7   7        223.51        222.90         6.34 o                         
  10   7   7        211.00        223.20         6.35 o                         
  11   7   7          1.85          7.47         7.76 o                         
  -8   8   7        332.77        317.89        29.19 o                         
  -7   8   7        206.74        200.25        12.30 o                         
  -6   8   7        545.85        559.31        10.10 o                         
  -5   8   7        489.07        486.21        10.97 o                         
  -4   8   7        234.71        227.34         7.38 o                         
  -3   8   7       2057.18       2135.82        14.01 o                         
  -2   8   7         33.28         38.34         8.33 o                         
  -1   8   7       8488.18       8374.26       104.17 o                         
   0   8   7          0.35          0.45         6.01 o                         
   1   8   7       3652.94       3620.40        71.98 o                         
   2   8   7         85.96         94.24         6.54 o                         
   3   8   7        988.63        959.30         9.05 o                         
   4   8   7        198.69        189.32         6.25 o                         
   5   8   7         42.71         41.66         5.85 o                         
   6   8   7        279.62        301.44         6.16 o                         
   7   8   7        129.75        131.69         5.31 o                         
   8   8   7        299.31        308.84         7.34 o                         
   9   8   7        405.07        452.09         8.08 o                         
  10   8   7          8.70         11.57         6.14 o                         
  11   8   7        124.60        109.17         7.00 o                         
  -8   9   7          2.58          4.92         8.45 o                         
  -7   9   7         41.72         52.10         8.92 o                         
  -6   9   7        622.46        677.83        14.61 o                         
  -5   9   7         24.00         31.71         7.35 o                         
  -4   9   7        215.29        207.15         7.34 o                         
  -3   9   7        104.53        102.37         6.76 o                         
  -2   9   7        300.98        319.50         7.33 o                         
  -1   9   7          3.00          3.08         7.24 o                         
   0   9   7        214.87        202.68         7.24 o                         
   1   9   7         36.50         35.34         6.01 o                         
   2   9   7        503.43        514.56        10.39 o                         
   3   9   7       1831.05       1811.71        11.37 o                         
   4   9   7       3435.65       3427.15        45.74 o                         
   5   9   7         42.20         48.64         5.91 o                         
   6   9   7        719.11        793.64         7.49 o                         
   7   9   7         96.40         99.59         5.52 o                         
   8   9   7        158.48        167.46         6.33 o                         
   9   9   7        330.06        359.60         8.33 o                         
  10   9   7         40.14         36.24         6.49 o                         
  11   9   7        271.57        235.14        15.07 o                         
  -7  10   7        111.94        100.78        10.16 o                         
  -6  10   7          3.15          3.68         7.44 o                         
  -5  10   7          0.34          2.80         6.98 o                         
  -4  10   7        443.01        469.82        10.07 o                         
  -3  10   7       1449.02       1465.01        21.21 o                         
  -2  10   7          9.66         10.30         6.32 o                         
  -1  10   7        643.59        674.86        12.73 o                         
   0  10   7        676.04        657.72         8.12 o                         
   1  10   7       2550.29       2605.99        16.63 o                         
   2  10   7        356.41        362.00         7.72 o                         
   3  10   7       2517.72       2551.24        16.49 o                         
   4  10   7        214.20        207.48         6.44 o                         
   5  10   7        105.16        111.08         6.80 o                         
   6  10   7        128.62        126.07         6.51 o                         
   7  10   7        222.98        218.81         6.88 o                         
   8  10   7        335.71        335.65         7.33 o                         
   9  10   7         42.44         40.93         6.95 o                         
  10  10   7         63.99         60.95         7.28 o                         
  11  10   7        128.92        118.41         8.33 o                         
  -6  11   7          2.19         -0.90         7.00 o                         
  -5  11   7         51.76         48.81         7.44 o                         
  -4  11   7        442.92        456.90         9.27 o                         
  -3  11   7         22.41         39.25         6.91 o                         
  -2  11   7         77.57         85.57         6.91 o                         
  -1  11   7        586.73        619.42         7.04 o                         
   0  11   7          2.50          5.90         5.24 o                         
   1  11   7         35.09         30.99         6.48 o                         
   2  11   7          0.24          7.82         6.38 o                         
   3  11   7          6.35          7.45         5.90 o                         
   4  11   7         20.43         23.41         6.18 o                         
   5  11   7        187.57        210.95         7.20 o                         
   6  11   7        381.93        383.86        14.31 o                         
   7  11   7        134.07        134.22         7.48 o                         
   8  11   7        998.67       1014.55        24.80 o                         
   9  11   7         30.78         29.84         7.64 o                         
  10  11   7         61.47         67.34        10.07 o                         
  -5  12   7        134.75        118.50         8.34 o                         
  -4  12   7          1.81          8.01         7.36 o                         
  -3  12   7         94.88        115.04         7.23 o                         
  -2  12   7        196.37        207.96         7.61 o                         
  -1  12   7        912.85        917.52        11.45 o                         
   0  12   7         21.58         30.41         6.24 o                         
   1  12   7        832.06        855.16        10.98 o                         
   2  12   7        173.95        174.52         5.63 o                         
   3  12   7        594.26        642.50        10.85 o                         
   4  12   7        519.85        522.80         7.81 o                         
   5  12   7        144.41        155.92         6.87 o                         
   6  12   7          6.27          7.12         6.47 o                         
   7  12   7         33.83         34.84         7.13 o                         
   8  12   7         57.45         45.07         6.98 o                         
   9  12   7         30.27         34.80         7.33 o                         
  10  12   7        259.28        215.13         9.37 o                         
  -4  13   7        339.61        320.92        15.87 o                         
  -3  13   7        106.62        111.92         7.83 o                         
  -2  13   7        139.68        118.98         7.44 o                         
  -1  13   7         54.99         57.40         6.16 o                         
   0  13   7         46.42         63.37         5.94 o                         
   1  13   7        184.13        184.04         6.07 o                         
   2  13   7        252.14        251.60         6.57 o                         
   3  13   7         85.38         87.19         5.71 o                         
   4  13   7          3.61          5.11         6.52 o                         
   5  13   7          3.50         13.69         7.14 o                         
   6  13   7          2.86         14.59         6.70 o                         
   7  13   7         21.99         27.19         6.93 o                         
   8  13   7          3.61          5.47         7.47 o                         
   9  13   7         30.03         25.28         8.19 o                         
  -3  14   7        127.00        111.23         8.93 o                         
  -2  14   7          0.87          4.50         7.05 o                         
  -1  14   7        191.59        197.17         8.91 o                         
   0  14   7        165.72        160.70         6.51 o                         
   1  14   7        555.22        579.81        17.49 o                         
   2  14   7          6.79         11.44         6.41 o                         
   3  14   7        316.62        307.73         7.41 o                         
   4  14   7          3.65         10.87         6.28 o                         
   5  14   7        298.44        297.72         8.71 o                         
   6  14   7          4.72          5.46         6.19 o                         
   7  14   7         64.77         66.70         7.15 o                         
   8  14   7          0.78          7.64         6.66 o                         
  -1  15   7        108.84        108.19         6.51 o                         
   0  15   7         54.13         39.69         7.04 o                         
   1  15   7          2.05          2.95         5.96 o                         
   2  15   7         50.76         45.09         6.43 o                         
   3  15   7         79.50         73.54         6.57 o                         
   4  15   7         77.16         70.19        10.14 o                         
   5  15   7         87.43         89.56         6.96 o                         
   6  15   7         14.93         19.73         6.82 o                         
   7  15   7         89.65         71.92         6.97 o                         
   1  16   7        305.97        263.58        12.50 o                         
   2  16   7         53.68         39.92         6.54 o                         
   3  16   7         93.72         73.60         7.27 o                         
   4  16   7         48.35         43.21         7.14 o                         
   5  16   7        102.59         96.31         6.86 o                         
  -5 -12   8          9.82          9.51         8.31 o                         
  -4 -12   8        374.19        330.74         9.04 o                         
  -3 -12   8         22.73         17.61         7.82 o                         
  -2 -12   8        174.02        165.91        11.38 o                         
  -1 -12   8         22.47         19.39         7.22 o                         
  -7 -11   8         17.43         22.88         9.12 o                         
  -6 -11   8         66.85         65.17         8.52 o                         
  -5 -11   8          0.05          0.77         7.73 o                         
  -4 -11   8          9.37         10.48         7.99 o                         
  -3 -11   8        116.94        130.28        12.30 o                         
  -2 -11   8          2.04          4.84         5.89 o                         
  -1 -11   8         49.64         46.43         6.50 o                         
   0 -11   8         55.60         51.71         6.41 o                         
   1 -11   8        177.42        133.37        13.68 o                         
  -8 -10   8          5.15          3.96         8.82 o                         
  -7 -10   8         20.59         27.57         8.73 o                         
  -6 -10   8        258.48        256.76         8.82 o                         
  -5 -10   8        112.70        116.04         8.10 o                         
  -4 -10   8         63.27         59.03         7.35 o                         
  -3 -10   8         22.00         22.37         6.63 o                         
  -2 -10   8       1266.01       1304.86        23.59 o                         
  -1 -10   8          7.54         22.40         6.41 o                         
   0 -10   8        473.55        475.22         9.36 o                         
   1 -10   8         41.53         38.30         6.23 o                         
   2 -10   8        342.63        327.69        10.06 o                         
   3 -10   8         33.50         29.26         6.87 o                         
  -9  -9   8         61.37         51.68        11.34 o                         
  -8  -9   8         57.29         50.81        10.78 o                         
  -7  -9   8         64.72         58.46         9.19 o                         
  -6  -9   8         30.81         37.28         8.53 o                         
  -5  -9   8         36.18         46.19         7.29 o                         
  -4  -9   8         14.03         16.09         6.34 o                         
  -3  -9   8        166.59        170.56         6.46 o                         
  -2  -9   8         12.43         19.73         5.79 o                         
  -1  -9   8          0.08          0.33         6.02 o                         
   0  -9   8          5.27          8.17         6.05 o                         
   1  -9   8         81.87         96.54         6.40 o                         
   2  -9   8        274.56        287.08         6.72 o                         
   3  -9   8          1.12         10.01         6.22 o                         
   4  -9   8          0.85          2.13         6.02 o                         
  -9  -8   8        160.00        138.61        11.51 o                         
  -8  -8   8        149.20        152.55        10.15 o                         
  -7  -8   8        223.76        216.79         9.96 o                         
  -6  -8   8        398.44        421.98        12.68 o                         
  -5  -8   8         36.61         42.23         6.70 o                         
  -4  -8   8          1.92          6.08         6.53 o                         
  -3  -8   8        571.59        559.31         7.78 o                         
  -2  -8   8       1416.23       1487.23        13.09 o                         
  -1  -8   8        137.71        144.01         6.19 o                         
   0  -8   8       2024.00       2112.91        30.80 o                         
   1  -8   8         56.38         40.76         6.36 o                         
   2  -8   8        719.42        744.67         7.01 o                         
   3  -8   8        148.74        148.36         6.22 o                         
   4  -8   8         63.87         74.41         6.61 o                         
   5  -8   8         38.81         37.71         6.21 o                         
 -10  -7   8         44.90         29.96        11.09 o                         
  -9  -7   8          7.45         17.06        10.46 o                         
  -8  -7   8         10.08         15.87        11.97 o                         
  -7  -7   8        648.08        682.24        11.29 o                         
  -6  -7   8       1110.68       1162.13        11.45 o                         
  -5  -7   8        754.32        768.40        12.97 o                         
  -4  -7   8         78.34         87.29         6.66 o                         
  -3  -7   8        339.89        358.14         7.49 o                         
  -2  -7   8         64.44         65.54         6.02 o                         
  -1  -7   8        222.35        235.85         6.01 o                         
   0  -7   8        221.26        229.26         5.78 o                         
   1  -7   8        563.97        545.25        13.52 o                         
   2  -7   8         13.96         10.76         5.56 o                         
   3  -7   8        622.77        664.37        12.59 o                         
   4  -7   8          8.80          6.04         5.45 o                         
   5  -7   8          5.46         11.15         5.87 o                         
   6  -7   8         11.63         17.91         7.22 o                         
 -10  -6   8          2.07         -0.19        10.87 o                         
  -9  -6   8         61.86         69.20        10.20 o                         
  -8  -6   8         10.71         17.02         8.48 o                         
  -7  -6   8        256.92        252.04        18.68 o                         
  -6  -6   8          0.40          4.63         8.50 o                         
  -5  -6   8        403.79        448.23         8.78 o                         
  -4  -6   8       2304.70       2308.62        38.72 o                         
  -3  -6   8        408.05        385.01         7.17 o                         
  -2  -6   8        202.29        200.98         5.98 o                         
  -1  -6   8         12.97          9.03         5.89 o                         
   0  -6   8       3004.36       2977.50        41.72 o                         
   1  -6   8         75.69         83.62         5.60 o                         
   2  -6   8       1278.48       1327.33        22.26 o                         
   3  -6   8        274.44        269.72         8.03 o                         
   4  -6   8       1264.67       1307.40        29.49 o                         
   5  -6   8         57.90         62.03         5.73 o                         
   6  -6   8         11.13         14.47         6.96 o                         
   7  -6   8          1.00          8.80         7.16 o                         
 -11  -5   8         11.44          7.00         9.89 o                         
 -10  -5   8        128.48        120.83        10.81 o                         
  -9  -5   8        109.30        123.80         9.98 o                         
  -8  -5   8         66.63         82.42         9.68 o                         
  -7  -5   8        257.06        260.58         8.68 o                         
  -6  -5   8        497.85        529.93        11.01 o                         
  -5  -5   8        324.71        329.06         8.36 o                         
  -4  -5   8       1542.39       1517.77        16.92 o                         
  -3  -5   8       3024.64       2960.85        42.08 o                         
  -2  -5   8          9.89         11.52         5.71 o                         
  -1  -5   8       1647.04       1588.43        30.12 o                         
   0  -5   8          1.26          5.78         4.89 o                         
   1  -5   8         78.37         68.30         5.30 o                         
   2  -5   8        441.05        406.89         5.89 o                         
   3  -5   8       1024.65       1069.34        17.35 o                         
   4  -5   8        188.70        164.11         5.52 o                         
   5  -5   8        441.56        433.54        11.32 o                         
   6  -5   8         28.13         36.76         6.45 o                         
   7  -5   8         66.54         68.54         6.19 o                         
   8  -5   8         14.97         12.16         6.37 o                         
 -11  -4   8          1.03         13.48        15.25 o                         
 -10  -4   8         47.78         43.31         9.27 o                         
  -9  -4   8        114.34        110.30        12.20 o                         
  -8  -4   8          1.06          3.57         8.02 o                         
  -7  -4   8        329.52        360.82         9.38 o                         
  -6  -4   8        113.18        132.05         9.19 o                         
  -5  -4   8          1.54          7.47         6.74 o                         
  -4  -4   8        214.11        222.68         6.79 o                         
  -3  -4   8        296.06        293.78         6.83 o                         
  -2  -4   8       4007.47       3857.73        67.64 o                         
  -1  -4   8        211.97        201.38         6.16 o                         
   0  -4   8       1982.33       1934.93        19.83 o                         
   1  -4   8       1838.91       1809.77         8.78 o                         
   2  -4   8       4355.44       4316.62        54.88 o                         
   3  -4   8         23.99         29.82         6.68 o                         
   4  -4   8        368.00        378.15         5.83 o                         
   5  -4   8          9.57         19.72         6.37 o                         
   6  -4   8        423.57        426.92        16.03 o                         
   7  -4   8        729.73        712.89        15.45 o                         
   8  -4   8         68.31         66.57         6.08 o                         
 -11  -3   8         15.57          8.37        15.23 o                         
 -10  -3   8         12.41         25.08        14.23 o                         
  -9  -3   8        124.57        139.34         8.31 o                         
  -8  -3   8          5.78         11.86         7.97 o                         
  -7  -3   8          8.43         11.83         7.75 o                         
  -6  -3   8          8.59         22.27         7.79 o                         
  -5  -3   8       1301.98       1276.78        11.93 o                         
  -4  -3   8        137.16        138.66         6.93 o                         
  -3  -3   8        729.70        685.14        10.74 o                         
  -2  -3   8         85.73         84.92         6.63 o                         
  -1  -3   8       1528.24       1439.00        21.17 o                         
   0  -3   8         94.73        103.22         5.94 o                         
   1  -3   8        248.80        215.75         5.91 o                         
   2  -3   8        711.35        742.89        10.82 o                         
   3  -3   8        489.33        523.52        11.00 o                         
   4  -3   8          6.50         15.29         5.81 o                         
   5  -3   8        123.91        134.12         6.16 o                         
   6  -3   8         22.58         25.61         5.13 o                         
   7  -3   8         16.38         15.74         5.56 o                         
   8  -3   8         83.60         77.33         6.15 o                         
   9  -3   8        272.26        234.24         6.84 o                         
 -11  -2   8          4.93          8.20        10.68 o                         
 -10  -2   8         17.94         25.18         9.84 o                         
  -9  -2   8        182.13        199.74        10.05 o                         
  -8  -2   8          0.89          3.73         7.53 o                         
  -7  -2   8          5.46         10.06         7.03 o                         
  -6  -2   8         30.38         41.56         8.10 o                         
  -5  -2   8        276.75        288.72         8.67 o                         
  -4  -2   8         48.90         50.71         6.67 o                         
  -3  -2   8        297.81        291.12         7.34 o                         
  -2  -2   8          1.99          7.26         6.06 o                         
  -1  -2   8        114.73        129.94         6.31 o                         
   0  -2   8        489.80        446.13        10.59 o                         
   1  -2   8         23.81         28.10         5.13 o                         
   2  -2   8       8853.38       8808.50        94.29 o                         
   3  -2   8       1453.16       1410.70         8.80 o                         
   4  -2   8       3060.25       3067.78        27.61 o                         
   5  -2   8        132.81        124.30         6.39 o                         
   6  -2   8        164.93        170.47         5.54 o                         
   7  -2   8          1.10         10.00         5.38 o                         
   8  -2   8        131.83        144.02         8.53 o                         
   9  -2   8        461.42        400.28         7.17 o                         
 -11  -1   8         79.30         60.77         8.79 o                         
 -10  -1   8        243.46        264.17         8.18 o                         
  -9  -1   8        165.28        175.34         7.88 o                         
  -8  -1   8        154.84        160.12         8.95 o                         
  -7  -1   8        148.16        150.78         8.69 o                         
  -6  -1   8        169.61        168.86         8.31 o                         
  -5  -1   8         77.02         75.08         7.71 o                         
  -4  -1   8         45.63         45.68         6.37 o                         
  -3  -1   8       3959.13       3753.98        75.87 o                         
  -2  -1   8        627.54        681.01         8.53 o                         
  -1  -1   8        489.12        397.34         9.17 o                         
   0  -1   8       2184.63       2091.64        25.65 o                         
   1  -1   8       1331.65       1275.86        12.99 o                         
   2  -1   8        224.15        267.29         8.14 o                         
   3  -1   8        978.92        972.32        16.92 o                         
   4  -1   8          9.60         26.88         8.62 o                         
   5  -1   8        203.16        201.60         5.50 o                         
   6  -1   8       2178.47       2111.68        34.33 o                         
   7  -1   8         42.53         54.56         5.66 o                         
   8  -1   8         28.99         25.22         5.40 o                         
   9  -1   8         13.14         10.72         5.91 o                         
  10  -1   8          4.72         -0.06         6.44 o                         
 -11   0   8          2.49          5.99         7.75 o                         
 -10   0   8         61.18         73.23         6.97 o                         
  -9   0   8        226.88        242.85         7.50 o                         
  -8   0   8        776.42        847.83        16.96 o                         
  -7   0   8        396.29        436.58        11.18 o                         
  -6   0   8         23.32         29.77         7.68 o                         
  -5   0   8        382.81        369.46        11.01 o                         
  -4   0   8         53.24         57.85         8.02 o                         
  -3   0   8          1.93          5.05         6.08 o                         
  -2   0   8        771.53        808.99        14.59 o                         
  -1   0   8        244.52        227.27         6.50 o                         
   0   0   8       2287.47       2165.71        43.50 o                         
   1   0   8        424.60        415.50         7.15 o                         
   2   0   8        172.54        153.90         6.21 o                         
   3   0   8         13.85         13.61         4.75 o                         
   4   0   8       1031.64       1000.17        25.97 o                         
   5   0   8         40.31         42.75         4.89 o                         
   6   0   8       1991.53       2001.60        19.41 o                         
   7   0   8          5.95         14.42         5.02 o                         
   8   0   8        364.20        376.83         9.63 o                         
   9   0   8        153.24        161.38         5.94 o                         
  10   0   8         35.39         35.78         8.17 o                         
 -11   1   8        151.19        143.55         7.86 o                         
 -10   1   8       1029.70        988.70        27.97 o                         
  -9   1   8         37.09         41.60         6.92 o                         
  -8   1   8        234.58        269.53         7.85 o                         
  -7   1   8        233.69        246.71         8.46 o                         
  -6   1   8        903.25        906.44        13.11 o                         
  -5   1   8       1803.81       1823.70        42.96 o                         
  -4   1   8        112.26        145.93         8.81 o                         
  -3   1   8       1374.69       1330.54        12.34 o                         
  -2   1   8         11.58          7.28         6.73 o                         
  -1   1   8       1712.51       1492.98        25.56 o                         
   0   1   8       3358.60       3436.69        29.54 o                         
   1   1   8       2660.84       2520.23        27.12 o                         
   2   1   8       2380.01       2481.71        29.71 o                         
   3   1   8        945.69        940.79        22.38 o                         
   4   1   8         76.51        107.58         5.06 o                         
   5   1   8        972.62        934.02        17.21 o                         
   6   1   8        173.17        187.27         5.24 o                         
   7   1   8         21.97         26.56         5.16 o                         
   8   1   8       2001.92       2023.57        27.71 o                         
   9   1   8         56.84         61.38         5.86 o                         
  10   1   8         45.10         47.89         6.17 o                         
 -10   2   8        177.43        175.81         7.70 o                         
  -9   2   8        302.79        310.13         7.46 o                         
  -8   2   8          4.19          0.94         6.28 o                         
  -7   2   8        202.84        226.64         6.50 o                         
  -6   2   8       3185.79       3228.94        45.77 o                         
  -5   2   8       1420.95       1427.57        13.90 o                         
  -4   2   8       1278.84       1186.99        17.42 o                         
  -3   2   8       1251.34       1163.02        17.18 o                         
  -2   2   8        817.28        868.26        10.68 o                         
  -1   2   8         22.44         29.38         7.68 o                         
   0   2   8        507.38        477.44         7.44 o                         
   1   2   8       3226.70       3309.82        38.90 o                         
   2   2   8       3965.28       3745.72        41.99 o                         
   3   2   8         91.90         74.35         5.14 o                         
   4   2   8        828.88        801.91         8.55 o                         
   5   2   8       1093.31       1075.83        18.92 o                         
   6   2   8          2.43          6.54         4.77 o                         
   7   2   8         42.03         47.02         4.95 o                         
   8   2   8         71.88         84.90         5.31 o                         
   9   2   8          4.87          7.52         5.64 o                         
  10   2   8         93.94        105.77         6.97 o                         
  11   2   8        234.93        175.97         7.44 o                         
 -10   3   8          4.33          8.80         6.77 o                         
  -9   3   8        250.15        287.55         7.08 o                         
  -8   3   8        626.05        670.36        10.75 o                         
  -7   3   8         89.01         91.15         6.24 o                         
  -6   3   8         45.04         48.75         5.99 o                         
  -5   3   8        276.89        278.83         8.52 o                         
  -4   3   8        419.30        428.68        10.03 o                         
  -3   3   8       2018.61       1941.91        45.98 o                         
  -2   3   8       1867.49       1972.17        18.95 o                         
  -1   3   8       7146.56       6962.80        65.20 o                         
   0   3   8         83.72         84.38         6.20 o                         
   1   3   8       1348.62       1284.38        17.30 o                         
   2   3   8        377.11        417.96         6.80 o                         
   3   3   8        717.70        688.30         8.49 o                         
   4   3   8        116.62         90.15         8.40 o                         
   5   3   8         84.30         73.65         5.98 o                         
   6   3   8       1333.17       1342.14        15.22 o                         
   7   3   8          6.20         13.67         5.30 o                         
   8   3   8         56.71         66.59         5.22 o                         
   9   3   8         14.96         19.53         5.56 o                         
  10   3   8        157.83        157.28         6.08 o                         
  11   3   8         69.79         67.01         6.94 o                         
 -10   4   8         24.88         24.42         7.61 o                         
  -9   4   8        147.43        172.29         6.79 o                         
  -8   4   8         11.22         19.63         5.93 o                         
  -7   4   8         63.96         73.46         6.05 o                         
  -6   4   8         62.71         71.35         5.84 o                         
  -5   4   8          1.83         12.01         5.94 o                         
  -4   4   8       1457.37       1456.66        36.48 o                         
  -3   4   8          8.24         16.35         8.28 o                         
  -2   4   8       1205.38       1060.37        18.04 o                         
  -1   4   8       4943.77       4730.46        60.57 o                         
   0   4   8        112.29        114.44         6.05 o                         
   1   4   8        179.56        138.72         5.99 o                         
   2   4   8        323.88        363.43         6.45 o                         
   3   4   8       3201.24       3252.58        24.07 o                         
   4   4   8       1863.24       1781.43        17.41 o                         
   5   4   8        194.82        184.06         7.24 o                         
   6   4   8       2141.95       2156.33        16.51 o                         
   7   4   8        405.52        436.22         7.04 o                         
   8   4   8          1.33          4.46         7.85 o                         
   9   4   8         11.69         20.87         5.56 o                         
  10   4   8         67.32         84.72         6.01 o                         
  11   4   8        131.25        111.02         7.11 o                         
 -10   5   8         29.21         27.26         6.60 o                         
  -9   5   8         66.06         74.37         6.73 o                         
  -8   5   8         83.67         95.31         7.65 o                         
  -7   5   8         53.67         61.29         6.54 o                         
  -6   5   8        556.46        561.78         7.09 o                         
  -5   5   8        146.70        134.47         5.91 o                         
  -4   5   8        111.28        107.34         9.50 o                         
  -3   5   8          0.64          0.04         6.67 o                         
  -2   5   8        119.30        117.30         7.44 o                         
  -1   5   8       1862.01       1802.43        37.14 o                         
   0   5   8        901.65        825.41         8.15 o                         
   1   5   8       7130.96       6888.22        83.23 o                         
   2   5   8        125.56        126.17         5.68 o                         
   3   5   8        344.82        331.67         5.92 o                         
   4   5   8        116.08        109.13         5.00 o                         
   5   5   8       2039.90       2077.86        24.63 o                         
   6   5   8       1126.08       1080.52        12.83 o                         
   7   5   8        265.99        244.97         5.56 o                         
   8   5   8        664.13        677.54        13.97 o                         
   9   5   8        406.40        422.21        11.53 o                         
  10   5   8        838.32        872.95        15.05 o                         
  11   5   8         35.37         26.67         6.73 o                         
  -9   6   8          4.04          9.23         8.04 o                         
  -8   6   8        146.39        179.99         8.07 o                         
  -7   6   8        133.85        137.81         7.73 o                         
  -6   6   8        100.17        111.75         7.20 o                         
  -5   6   8        102.54        100.37         6.62 o                         
  -4   6   8        757.20        769.19         7.46 o                         
  -3   6   8        160.29        165.66         7.29 o                         
  -2   6   8       1255.50       1183.99        10.35 o                         
  -1   6   8          7.33         23.39         7.04 o                         
   0   6   8         50.00         47.59         6.53 o                         
   1   6   8        745.73        738.43        17.13 o                         
   2   6   8        170.58        176.71         5.56 o                         
   3   6   8       2994.62       2820.38        37.74 o                         
   4   6   8        226.01        243.66         6.83 o                         
   5   6   8       2615.91       2653.32        12.67 o                         
   6   6   8         15.53         20.19         5.41 o                         
   7   6   8        286.40        312.40         5.60 o                         
   8   6   8        194.64        210.05         5.76 o                         
   9   6   8         23.54         40.85         6.98 o                         
  10   6   8        457.09        466.52        18.63 o                         
  11   6   8         20.90         12.97         7.67 o                         
  -9   7   8         63.80         44.68         8.32 o                         
  -8   7   8         43.05         58.48         7.06 o                         
  -7   7   8        453.86        488.71        12.02 o                         
  -6   7   8        490.32        491.56        10.54 o                         
  -5   7   8         12.22         15.73         6.37 o                         
  -4   7   8          2.18         11.86         5.31 o                         
  -3   7   8         77.10         78.55         7.38 o                         
  -2   7   8        208.86        222.97         7.46 o                         
  -1   7   8        541.14        533.19         8.23 o                         
   0   7   8         18.06         31.86         6.48 o                         
   1   7   8        785.16        838.45         9.03 o                         
   2   7   8         15.10         26.42         4.91 o                         
   3   7   8       2889.19       2820.70        26.42 o                         
   4   7   8         69.09         83.52         5.51 o                         
   5   7   8        461.34        458.68         7.86 o                         
   6   7   8         59.48         67.17         5.12 o                         
   7   7   8        768.46        762.32        20.67 o                         
   8   7   8        256.32        249.21         8.01 o                         
   9   7   8         14.66         12.05         5.55 o                         
  10   7   8        246.09        243.61         8.85 o                         
  11   7   8        193.27        171.13         8.75 o                         
  -8   8   8         53.31         54.23         9.03 o                         
  -7   8   8         42.69         49.62         7.97 o                         
  -6   8   8        244.83        247.93         9.69 o                         
  -5   8   8         65.49         73.00         7.03 o                         
  -4   8   8         52.94         57.49         6.71 o                         
  -3   8   8        344.04        317.38         6.54 o                         
  -2   8   8       2269.50       2255.39        11.93 o                         
  -1   8   8         83.15         83.96         6.98 o                         
   0   8   8       1334.60       1339.22        16.47 o                         
   1   8   8         43.21         48.60         7.31 o                         
   2   8   8         12.17         17.97         6.56 o                         
   3   8   8         24.79         27.89         6.11 o                         
   4   8   8         21.23         23.17         5.15 o                         
   5   8   8       2718.45       2706.15        61.39 o                         
   6   8   8         62.43         67.30         5.53 o                         
   7   8   8        352.07        354.65         5.97 o                         
   8   8   8         45.84         57.35         5.54 o                         
   9   8   8        429.26        436.56         9.38 o                         
  10   8   8          5.82          8.32         5.98 o                         
  11   8   8          2.39          2.70         6.65 o                         
  -8   9   8        175.67        147.55         8.56 o                         
  -7   9   8        523.87        507.77        10.37 o                         
  -6   9   8         62.90         71.56        12.49 o                         
  -5   9   8        307.00        363.05        12.57 o                         
  -4   9   8        365.43        340.84         7.58 o                         
  -3   9   8         11.59         17.38         5.88 o                         
  -2   9   8          6.68         18.74         6.53 o                         
  -1   9   8         30.33         25.50         6.40 o                         
   0   9   8          4.36         14.52         6.48 o                         
   1   9   8        718.55        735.86         8.66 o                         
   2   9   8        920.00        984.46        29.41 o                         
   3   9   8        434.99        454.16         7.39 o                         
   4   9   8         79.15         85.49         6.22 o                         
   5   9   8          1.32          6.63         5.27 o                         
   6   9   8         55.42         48.85         5.25 o                         
   7   9   8        145.39        151.03         6.16 o                         
   8   9   8         45.98         49.22         6.11 o                         
   9   9   8        318.32        322.28        17.33 o                         
  10   9   8          9.71         11.22         6.44 o                         
  11   9   8         11.05          5.89         6.85 o                         
  -7  10   8         17.59         19.32         9.96 o                         
  -6  10   8        271.95        252.26        10.84 o                         
  -5  10   8        239.91        258.19         8.40 o                         
  -4  10   8        271.86        274.14         8.51 o                         
  -3  10   8         16.27         13.45         7.39 o                         
  -2  10   8        978.63       1007.03        12.25 o                         
  -1  10   8        367.31        356.32         7.82 o                         
   0  10   8        419.90        402.87         8.30 o                         
   1  10   8         13.81         23.73         6.32 o                         
   2  10   8        583.66        575.70        10.20 o                         
   3  10   8       1054.27       1099.22         9.90 o                         
   4  10   8         37.77         33.60         5.74 o                         
   5  10   8         33.64         36.04         6.24 o                         
   6  10   8         58.71         68.27         6.66 o                         
   7  10   8        373.55        411.60         7.33 o                         
   8  10   8          4.61          9.57         6.06 o                         
   9  10   8        174.61        174.55        11.76 o                         
  10  10   8         34.54         31.41         8.17 o                         
  -6  11   8         12.92         19.47         7.44 o                         
  -5  11   8       1035.27       1027.29        39.70 o                         
  -4  11   8        178.82        173.66         7.77 o                         
  -3  11   8        186.02        183.55         7.80 o                         
  -2  11   8        430.36        415.84         7.67 o                         
  -1  11   8          0.16         -4.73         5.47 o                         
   0  11   8         37.13         43.61         6.62 o                         
   1  11   8        394.12        376.69         8.71 o                         
   2  11   8         54.82         52.18         5.99 o                         
   3  11   8        460.70        470.79        12.06 o                         
   4  11   8        274.18        288.78         6.66 o                         
   5  11   8         14.49         22.32         7.27 o                         
   6  11   8        184.21        194.11         6.76 o                         
   7  11   8         28.77         30.60         6.39 o                         
   8  11   8         37.37         49.14         7.31 o                         
   9  11   8         80.67         66.50         6.93 o                         
  10  11   8         35.20         28.02         7.26 o                         
  -5  12   8          9.27         12.21         8.37 o                         
  -4  12   8        263.68        246.89        13.97 o                         
  -3  12   8         27.29         35.73         7.01 o                         
  -2  12   8        140.99        150.05         6.28 o                         
  -1  12   8         16.81         19.94         5.75 o                         
   0  12   8       1081.31       1087.80         9.71 o                         
   1  12   8         79.15         77.84         6.22 o                         
   2  12   8        917.48        989.89         8.38 o                         
   3  12   8        278.78        283.39         7.11 o                         
   4  12   8         22.68         28.60         6.35 o                         
   5  12   8        648.43        712.79        14.69 o                         
   6  12   8          3.90          6.47         6.21 o                         
   7  12   8        682.45        728.59         8.56 o                         
   8  12   8         11.16         13.46         6.87 o                         
   9  12   8          7.79         11.02         7.18 o                         
  10  12   8          0.78         -0.63         8.26 o                         
  -4  13   8         49.60         50.07         7.45 o                         
  -3  13   8       1095.51       1136.43        48.21 o                         
  -2  13   8         15.15         18.19         6.01 o                         
  -1  13   8         64.65         63.62         6.03 o                         
   0  13   8        133.85        129.97         6.39 o                         
   1  13   8         62.27         63.96         5.73 o                         
   2  13   8        455.62        480.32        10.65 o                         
   3  13   8        174.00        185.01         7.25 o                         
   4  13   8        373.38        358.64         7.71 o                         
   5  13   8         42.14         49.03         6.44 o                         
   6  13   8         42.07         42.05         6.82 o                         
   7  13   8        379.16        403.05        25.70 o                         
   8  13   8          6.66          5.39         7.68 o                         
   9  13   8         17.57         16.40         7.72 o                         
  -3  14   8         36.30         36.27         7.10 o                         
  -2  14   8         13.02         10.02         6.25 o                         
  -1  14   8         15.35         14.00         5.99 o                         
   0  14   8         58.13         53.88         6.12 o                         
   1  14   8         12.81          8.99         5.79 o                         
   2  14   8        266.74        278.54        12.83 o                         
   3  14   8         34.22         35.69         6.40 o                         
   4  14   8        714.32        754.74        11.40 o                         
   5  14   8        132.33        133.86         8.05 o                         
   6  14   8         63.80         66.22         7.30 o                         
   7  14   8        164.53        152.36         7.75 o                         
   8  14   8        152.58        130.16         8.30 o                         
  -1  15   8        369.27        353.10         9.63 o                         
   0  15   8          0.92          3.21         6.32 o                         
   1  15   8         47.71         42.23         6.20 o                         
   2  15   8         24.63         25.03         6.28 o                         
   3  15   8         43.27         39.58         6.39 o                         
   4  15   8         33.28         38.99         7.07 o                         
   5  15   8          0.01          3.44         6.07 o                         
   6  15   8        573.34        488.25        19.57 o                         
   7  15   8         85.22         70.03         8.46 o                         
   1  16   8         68.34         59.97         6.65 o                         
   2  16   8         12.47         16.02         6.74 o                         
   3  16   8         10.49          9.13         6.52 o                         
   4  16   8          2.47          8.65         7.15 o                         
   5  16   8         14.06         11.17         6.85 o                         
  -6 -11   9         71.94         48.89        15.39 o                         
  -5 -11   9          4.93          7.32         8.58 o                         
  -4 -11   9          0.09          0.84         7.68 o                         
  -3 -11   9         52.38         46.72         6.87 o                         
  -2 -11   9         50.95         42.43         6.74 o                         
  -1 -11   9          2.89          4.22         6.31 o                         
   0 -11   9         40.27         44.91         6.59 o                         
  -7 -10   9         63.74         68.33        13.70 o                         
  -6 -10   9         57.97         61.48         9.17 o                         
  -5 -10   9        157.13        154.50         8.24 o                         
  -4 -10   9        178.21        167.48         7.55 o                         
  -3 -10   9          1.29          3.45         6.73 o                         
  -2 -10   9        196.82        213.22         6.80 o                         
  -1 -10   9        747.65        737.61        13.68 o                         
   0 -10   9         46.90         50.84         6.36 o                         
   1 -10   9         29.23         23.26         6.42 o                         
   2 -10   9         68.60         64.69         6.84 o                         
  -8  -9   9        111.00        108.42        11.80 o                         
  -7  -9   9        400.83        391.86        10.92 o                         
  -6  -9   9        122.81        114.77         9.07 o                         
  -5  -9   9        127.74        147.85         8.35 o                         
  -4  -9   9        586.71        607.53         9.02 o                         
  -3  -9   9         22.30         31.04         6.74 o                         
  -2  -9   9         24.69         33.94         6.40 o                         
  -1  -9   9          0.61         -0.59         6.07 o                         
   0  -9   9        259.51        278.34         6.50 o                         
   1  -9   9         74.51         77.66         6.25 o                         
   2  -9   9          3.44          5.85         6.22 o                         
   3  -9   9        167.07        163.92         7.74 o                         
   4  -9   9          0.89          5.02         6.64 o                         
  -9  -8   9         20.78         18.57         8.97 o                         
  -8  -8   9         13.64         16.97         9.47 o                         
  -7  -8   9        129.15        114.85        15.68 o                         
  -6  -8   9         55.23         58.54         8.70 o                         
  -5  -8   9          1.03          5.88         6.62 o                         
  -4  -8   9         17.67         12.05         6.17 o                         
  -3  -8   9       1451.94       1488.47        27.82 o                         
  -2  -8   9        315.66        309.68         6.65 o                         
  -1  -8   9         12.28         27.84         6.08 o                         
   0  -8   9        311.60        309.45         6.67 o                         
   1  -8   9        349.63        349.85         8.18 o                         
   2  -8   9         76.47         90.84         5.82 o                         
   3  -8   9         40.74         45.68         6.05 o                         
   4  -8   9        614.44        643.51        34.45 o                         
   5  -8   9          0.59          0.27         6.36 o                         
 -10  -7   9         28.99         28.91        10.10 o                         
  -9  -7   9         37.12         33.68         9.72 o                         
  -8  -7   9        119.79        116.89         9.55 o                         
  -7  -7   9          5.28         10.78        10.00 o                         
  -6  -7   9        375.81        409.57        13.22 o                         
  -5  -7   9        325.11        337.89         7.67 o                         
  -4  -7   9         97.34        107.17         6.68 o                         
  -3  -7   9         21.56         23.20         6.66 o                         
  -2  -7   9        849.17        889.63         9.58 o                         
  -1  -7   9        679.50        707.99        12.22 o                         
   0  -7   9         24.49         22.53         5.22 o                         
   1  -7   9          7.52          8.63         5.85 o                         
   2  -7   9        126.59        132.29         5.82 o                         
   3  -7   9        277.95        282.82         6.10 o                         
   4  -7   9          8.03          3.04         5.74 o                         
   5  -7   9         54.05         44.27         6.01 o                         
   6  -7   9         42.53         34.81         7.51 o                         
 -10  -6   9         32.37         25.58         9.82 o                         
  -9  -6   9         10.29         11.98         9.25 o                         
  -8  -6   9        228.93        222.21        10.40 o                         
  -7  -6   9          3.88          5.71         9.92 o                         
  -6  -6   9        188.45        186.12         8.82 o                         
  -5  -6   9         53.85         54.46         7.42 o                         
  -4  -6   9        208.98        223.29         6.79 o                         
  -3  -6   9         50.63         48.97         5.69 o                         
  -2  -6   9         95.24         95.70         5.82 o                         
  -1  -6   9       1361.70       1362.58        17.10 o                         
   0  -6   9         82.63         86.71         5.75 o                         
   1  -6   9        170.34        184.86         5.82 o                         
   2  -6   9        143.45        129.64         5.47 o                         
   3  -6   9         14.82         24.52         5.72 o                         
   4  -6   9        499.55        539.48        12.10 o                         
   5  -6   9         64.48         64.76         6.82 o                         
   6  -6   9        855.87        779.38         9.02 o                         
 -10  -5   9         16.68         17.59         9.79 o                         
  -9  -5   9         16.16         22.56         8.98 o                         
  -8  -5   9        476.86        471.77        11.32 o                         
  -7  -5   9        597.55        621.59        11.78 o                         
  -6  -5   9        933.53        941.54        11.08 o                         
  -5  -5   9          1.00          9.79         7.16 o                         
  -4  -5   9        873.07        902.73        15.59 o                         
  -3  -5   9        308.61        302.63         7.08 o                         
  -2  -5   9        415.83        418.85         7.17 o                         
  -1  -5   9         13.71         24.02         5.69 o                         
   0  -5   9        120.91        120.06         5.36 o                         
   1  -5   9         62.62         80.93         5.29 o                         
   2  -5   9         63.08         76.04         5.58 o                         
   3  -5   9        425.34        390.52         6.26 o                         
   4  -5   9         35.56         31.57         5.36 o                         
   5  -5   9         82.59        104.57         6.60 o                         
   6  -5   9        290.21        295.72         9.53 o                         
   7  -5   9          0.21          7.23         5.91 o                         
 -10  -4   9         51.20         35.07        10.62 o                         
  -9  -4   9         85.21         78.81         9.00 o                         
  -8  -4   9        166.39        171.16        10.37 o                         
  -7  -4   9         13.07         13.20         9.33 o                         
  -6  -4   9         56.16         48.59         8.15 o                         
  -5  -4   9        171.49        182.55         7.59 o                         
  -4  -4   9        221.38        229.38         6.94 o                         
  -3  -4   9        305.58        290.11         7.11 o                         
  -2  -4   9         44.80         47.26         6.21 o                         
  -1  -4   9        136.25        155.82         6.09 o                         
   0  -4   9        991.26        923.17         7.48 o                         
   1  -4   9         82.10         90.74         5.30 o                         
   2  -4   9         90.86         84.93         5.36 o                         
   3  -4   9        928.35        938.78         9.09 o                         
   4  -4   9        338.94        328.01         9.92 o                         
   5  -4   9        160.07        165.66         9.92 o                         
   6  -4   9        243.95        250.23         6.95 o                         
   7  -4   9          0.60          2.99         5.91 o                         
   8  -4   9        659.22        571.56        29.67 o                         
 -11  -3   9         27.82         32.16         9.88 o                         
 -10  -3   9         68.36         46.56        14.90 o                         
  -9  -3   9          1.27          7.83         9.60 o                         
  -8  -3   9        521.03        503.48        20.17 o                         
  -7  -3   9          3.40          8.38         7.57 o                         
  -6  -3   9        472.12        469.01         9.45 o                         
  -5  -3   9        814.02        831.83        10.42 o                         
  -4  -3   9       4171.11       4121.67        71.49 o                         
  -3  -3   9       1168.30       1116.24        14.42 o                         
  -2  -3   9       1831.83       1764.88        20.74 o                         
  -1  -3   9        154.79        158.09         6.08 o                         
   0  -3   9       1841.77       1816.83        20.88 o                         
   1  -3   9        764.96        805.14         9.01 o                         
   2  -3   9        342.95        339.95         7.41 o                         
   3  -3   9        296.91        366.44        11.32 o                         
   4  -3   9         84.04         82.47         5.89 o                         
   5  -3   9        434.65        390.47        10.58 o                         
   6  -3   9         29.49         44.96         5.57 o                         
   7  -3   9          0.38          4.52         5.71 o                         
   8  -3   9        496.23        493.01         7.05 o                         
 -11  -2   9          0.54          2.31         8.87 o                         
 -10  -2   9         26.03         28.06        10.18 o                         
  -9  -2   9        842.94        889.66        20.54 o                         
  -8  -2   9        589.14        611.24         9.63 o                         
  -7  -2   9        366.94        368.74         8.56 o                         
  -6  -2   9          1.68          0.88         7.57 o                         
  -5  -2   9        424.13        431.66         9.12 o                         
  -4  -2   9         36.65         35.51         6.65 o                         
  -3  -2   9       1736.64       1754.13        27.61 o                         
  -2  -2   9         73.64         81.87         5.74 o                         
  -1  -2   9        259.11        256.84         6.27 o                         
   0  -2   9        817.54        818.87        14.41 o                         
   1  -2   9       1202.73       1231.83        23.25 o                         
   2  -2   9        642.47        628.12         6.72 o                         
   3  -2   9          8.69          6.94         6.49 o                         
   4  -2   9        389.34        363.35         6.63 o                         
   5  -2   9        480.89        474.97        12.22 o                         
   6  -2   9        972.54        979.30         7.09 o                         
   7  -2   9          1.39          0.37         5.31 o                         
   8  -2   9        535.59        522.44        13.18 o                         
   9  -2   9         26.58         22.10         6.18 o                         
 -11  -1   9         43.75         37.99         8.47 o                         
 -10  -1   9         51.63         52.72         8.26 o                         
  -9  -1   9         15.35         18.49         7.45 o                         
  -8  -1   9         51.78         51.54         8.90 o                         
  -7  -1   9          2.20         -0.87         8.75 o                         
  -6  -1   9       1468.60       1434.40        28.90 o                         
  -5  -1   9          1.46          7.18         7.64 o                         
  -4  -1   9       2445.43       2552.77        40.95 o                         
  -3  -1   9         33.98         42.30         6.64 o                         
  -2  -1   9       4325.05       4240.56        36.07 o                         
  -1  -1   9       2668.07       2569.29        32.68 o                         
   0  -1   9        770.71        702.54         7.92 o                         
   1  -1   9       1251.14       1255.39        16.93 o                         
   2  -1   9       3898.71       3747.85        51.63 o                         
   3  -1   9       2009.94       2084.61        28.24 o                         
   4  -1   9         11.37         11.35         5.27 o                         
   5  -1   9       1347.33       1354.34        24.20 o                         
   6  -1   9         34.54         40.78         5.17 o                         
   7  -1   9        565.88        602.78         6.25 o                         
   8  -1   9          0.80          5.37         5.69 o                         
   9  -1   9         24.14         29.80         5.96 o                         
 -11   0   9         57.30         43.43         8.68 o                         
 -10   0   9         13.89         18.06         7.67 o                         
  -9   0   9        157.57        170.69         7.84 o                         
  -8   0   9        110.39        120.02         7.42 o                         
  -7   0   9        906.43        963.87        12.57 o                         
  -6   0   9        391.74        421.03        12.36 o                         
  -5   0   9        960.75        952.59        20.59 o                         
  -4   0   9        120.50        121.48         8.71 o                         
  -3   0   9        623.87        588.63         9.37 o                         
  -2   0   9        922.57        946.90        13.61 o                         
  -1   0   9        197.86        214.24         6.64 o                         
   0   0   9         29.18         22.23         6.01 o                         
   1   0   9       1551.93       1453.98         9.82 o                         
   2   0   9        418.37        470.21         6.92 o                         
   3   0   9          2.16         10.83         4.91 o                         
   4   0   9         54.26         55.68         4.85 o                         
   5   0   9        222.04        228.15         5.27 o                         
   6   0   9        658.73        675.83        17.05 o                         
   7   0   9        699.85        702.41        12.64 o                         
   8   0   9       1337.78       1408.06        26.54 o                         
   9   0   9        221.90        216.23         6.56 o                         
  10   0   9        454.31        391.50        27.16 o                         
 -10   1   9         15.22         19.79         7.37 o                         
  -9   1   9        163.73        169.51         7.82 o                         
  -8   1   9          0.37          2.24         6.60 o                         
  -7   1   9        807.88        866.52        13.69 o                         
  -6   1   9         67.35         67.92         7.40 o                         
  -5   1   9         29.72         40.08         7.27 o                         
  -4   1   9       2208.44       2110.01        36.77 o                         
  -3   1   9          8.70          7.45         6.97 o                         
  -2   1   9       5886.16       6121.06       110.85 o                         
  -1   1   9       1451.46       1512.09        21.80 o                         
   0   1   9       1959.15       1743.95        19.43 o                         
   1   1   9       2991.96       2939.11        38.23 o                         
   2   1   9        470.84        431.90         6.32 o                         
   3   1   9       1664.22       1547.52        27.46 o                         
   4   1   9       1418.82       1414.82        11.78 o                         
   5   1   9        187.07        200.44         7.03 o                         
   6   1   9        738.48        720.59         6.83 o                         
   7   1   9       2517.40       2573.32        22.30 o                         
   8   1   9         41.51         47.79         5.41 o                         
   9   1   9         83.84         90.37         6.25 o                         
  10   1   9          0.52          3.28         6.53 o                         
 -10   2   9         48.03         34.86         7.44 o                         
  -9   2   9        103.01        106.98         6.87 o                         
  -8   2   9          0.48          5.40         6.56 o                         
  -7   2   9       1011.78       1067.62        12.01 o                         
  -6   2   9         49.63         61.00         6.90 o                         
  -5   2   9        469.39        484.59         9.17 o                         
  -4   2   9          3.32          9.30         8.42 o                         
  -3   2   9       1316.44       1260.89        16.23 o                         
  -2   2   9        458.43        511.94         8.81 o                         
  -1   2   9        143.60        158.12         8.03 o                         
   0   2   9         10.81         13.64         5.56 o                         
   1   2   9        307.77        288.16         6.36 o                         
   2   2   9        570.00        551.00         6.93 o                         
   3   2   9          6.46          0.67         4.74 o                         
   4   2   9        160.14        155.63         5.45 o                         
   5   2   9        245.89        263.60         5.56 o                         
   6   2   9        183.37        182.70         5.64 o                         
   7   2   9        290.96        297.03         5.55 o                         
   8   2   9        114.39        135.17         5.42 o                         
   9   2   9         13.42         12.22         5.43 o                         
  10   2   9        359.09        334.66        11.16 o                         
 -10   3   9         53.49         38.94         7.67 o                         
  -9   3   9          6.01          5.85         6.62 o                         
  -8   3   9         56.29         62.78         7.27 o                         
  -7   3   9        145.48        148.59         6.92 o                         
  -6   3   9        182.48        170.21         6.59 o                         
  -5   3   9       1102.70       1104.58        11.89 o                         
  -4   3   9       1642.56       1597.66        22.20 o                         
  -3   3   9         23.23         22.15         9.62 o                         
  -2   3   9          6.45         16.72         6.77 o                         
  -1   3   9         73.88         75.52         7.21 o                         
   0   3   9      11573.42      11942.35        49.15 o                         
   1   3   9         22.92         42.87         6.30 o                         
   2   3   9        141.03        106.65         7.13 o                         
   3   3   9         28.76         33.99         5.61 o                         
   4   3   9        430.31        356.28         8.33 o                         
   5   3   9       2903.64       2861.78        45.40 o                         
   6   3   9         97.43        101.04         5.13 o                         
   7   3   9         30.72         39.18         4.96 o                         
   8   3   9        891.75        892.53        12.03 o                         
   9   3   9        382.76        373.26        12.03 o                         
  10   3   9         29.31         32.05         6.41 o                         
 -10   4   9          0.43          6.53         7.28 o                         
  -9   4   9        652.47        672.79        10.02 o                         
  -8   4   9        300.86        304.73         7.18 o                         
  -7   4   9        547.41        583.16         7.74 o                         
  -6   4   9        165.42        172.02         6.41 o                         
  -5   4   9       3118.30       3267.60        42.05 o                         
  -4   4   9        227.74        249.86        11.82 o
[truncated: 268,435 more chars]
